# Supplementary material for: Multi-omics provides functional insights and underscores practical challenges in assessing the composition and performance of a nitrifying microbial consortium
Source: Appl Environ Microbiol. 2025 Dec 29;92(1):e01984-25. doi: 10.1128/aem.01984-25 (PMC12838200; doi:10.1128/aem.01984-25)
Supplement: Data Set S1 — Taxonomic and metabolic model summaries for metagenome-assembled genomes (MAGs), relative abundance data, and experimental MAG genome summaries and annotations. [file aem.01984-25-s0001.xlsx]

## Sheet: 1. Genome_summaries_PacBio_data
genome	Relative_abundance	Completeness	Contamination	Kingdom	Phylum	Class	Order	Family	Genus	Species	Family_genus	Family_genus_bin	3-Hydroxypropionate bi-cycle	Acetyl-CoA pathway, CO2 => acetyl-CoA	Citrate cycle (TCA cycle, Krebs cycle)	Dicarboxylate-hydroxybutyrate cycle	Entner-Doudoroff pathway, glucose-6P => glyceraldehyde-3P + pyruvate	Glycolysis (Embden-Meyerhof pathway), glucose => pyruvate	Glyoxylate cycle	Hydroxypropionate-hydroxybutylate cycle	Methanogenesis, CO2 => methane	Pentose phosphate pathway (Pentose phosphate cycle)	Reductive acetyl-CoA pathway (Wood-Ljungdahl pathway)	Reductive citrate cycle (Arnon-Buchanan cycle)	Reductive pentose phosphate cycle (Calvin cycle)	Complex I: NAD(P)H:quinone oxidoreductase, chloroplasts and cyanobacteria	Complex I: NADH dehydrogenase (ubiquinone) 1 alpha subcomplex	Complex I: NADH:quinone oxidoreductase, prokaryotes	Complex II: Fumarate reductase, prokaryotes	Complex II: Succinate dehydrogenase (ubiquinone)	Complex II: Succinate dehydrogenase, prokaryotes	Complex III: Cytochrome bc1 complex	Complex III: Cytochrome bc1 complex respiratory unit	Complex III: Cytochrome bd ubiquinol oxidase	Complex IV High affinity: Cytochrome bd ubiquinol oxidase	Complex IV High affinity: Cytochrome c oxidase, cbb3-type	Complex IV Low affinity: Cytochrome aa3-600 menaquinol oxidase	Complex IV Low affinity: Cytochrome c oxidase	Complex IV Low affinity: Cytochrome c oxidase, prokaryotes	Complex IV Low affinity: Cytochrome o ubiquinol oxidase	Complex V: F-type ATPase, eukaryotes	Complex V: F-type ATPase, prokaryotes and chloroplasts	Complex V: V-type ATPase, eukaryotes	Complex V: V/A-type ATPase, prokaryotes	CAZy: Alpha-galactans	CAZy: Alpha-mannan	CAZy: Amorphous Cellulose	CAZy: Arabinan	CAZy: Arabinose cleavage
MBSoxNitrifying2mlFrozenRep2_complete.2	1.2992	99.42	2.8	d__Bacteria	*Chloroflexota*	*Anaerolineae*	*Aggregatilineales*	*Phototrophicaceae*	*JAIOHN01*	**Unidentified species**	*Phototrophicaceae*, *JAIOHN01*	*Phototrophicaceae*, *JAIOHN01* (MBSoxNitrifying2mlFrozenRep2_complete.2)	0	0	1	0.384615	0.75	1	0.6	0.214286	0.25	0.857143	0.142857	0.9	0.727273	0	0	0.928571	0	0	0.75	0	0	0	0	0	0	0.133333	1	0	0	0.875	0	0	FALSE	FALSE	FALSE	TRUE	FALSE
MBSoxNitrifying2mlFrozenRep2_metaMDBG_complete.44	0.5214	99.1	0.02	d__Bacteria	*Pseudomonadota*	*Alphaproteobacteria*	*Rhizobiales*	*Xanthobacteraceae*	*Ga0077548*	**Unidentified species**	*Xanthobacteraceae*, *Ga0077548*	*Xanthobacteraceae*, *Ga0077548* (MBSoxNitrifying2mlFrozenRep2_metaMDBG_complete.44)	0.75	0	1	0.307692	0	0.888889	0.8	0.142857	0	0.571429	0.428571	0.8	0.818182	0	0.0714286	0.928571	0	0	1	0.222222	1	0.666667	0.666667	1	0	0.2	1	0	0	0.875	0	0	FALSE	FALSE	TRUE	FALSE	FALSE
MBSoxNitrifying2mlFrozenRep2_metaMDBG_complete.50	0.4811	95.04	0.19	d__Bacteria	*Verrucomicrobiota*	*Verrucomicrobiae*	*Chthoniobacterales*	*Xiphinematobacteraceae*	**Unidentified genus**	**Unidentified species**	*Xiphinematobacteraceae*, **Unidentified genus**	*Xiphinematobacteraceae*, **Unidentified genus** (MBSoxNitrifying2mlFrozenRep2_metaMDBG_complete.50)	0	0	1	0.307692	0.75	0.888889	0.6	0	0	1	0.285714	0.7	0.636364	0	0	0.571429	0	0	0.75	0	0.333333	0	0	0	0	0.133333	1	0	0	0.75	0	0	FALSE	FALSE	FALSE	FALSE	FALSE
MBSoxNitrifying2mlFrozenRep2_metaMDBG_semibin2_4	1.4066	97.67	2.88	d__Bacteria	*Chloroflexota*	*Anaerolineae*	*Aggregatilineales*	*Phototrophicaceae*	**Unidentified genus**	**Unidentified species**	*Phototrophicaceae*, **Unidentified genus**	*Phototrophicaceae*, **Unidentified genus** (MBSoxNitrifying2mlFrozenRep2_metaMDBG_semibin2_4)	0	0	0.875	0.384615	0.75	1	0.6	0.214286	0.375	0.857143	0.285714	0.8	0.727273	0	0	0.928571	0	0	0.75	0	0	0.666667	0.666667	0.333333	0	0.133333	0.666667	0	0	0.875	0	0	FALSE	FALSE	TRUE	TRUE	FALSE
MBSoxNitrifying4mlFreshRep3_complete.10	1.2573	96.34	0.3	d__Bacteria	*Verrucomicrobiota*	*Verrucomicrobiae*	*Opitutales*	*UBA2995*	**Unidentified genus**	**Unidentified species**	*UBA2995*, **Unidentified genus**	*UBA2995*, **Unidentified genus** (MBSoxNitrifying4mlFreshRep3_complete.10)	0	0	1	0.230769	0.75	0.666667	0.6	0	0	1	0.142857	0.7	0.636364	0	0	0.785714	0	0	0.75	0	0	0.666667	0.666667	0	0	0.133333	0.666667	0	0	0.75	0	0	FALSE	FALSE	FALSE	FALSE	FALSE
MBSoxNitrifying4mlFreshRep3_complete.11	9.7271	100	0.49	d__Bacteria	*Pseudomonadota*	*Alphaproteobacteria*	*Rhizobiales*	*Xanthobacteraceae*	*Nitrobacter*	**Unidentified species**	*Xanthobacteraceae*, *Nitrobacter*	*Xanthobacteraceae*, *Nitrobacter* (MBSoxNitrifying4mlFreshRep3_complete.11)	0	0	1	0.384615	0.5	0.888889	1	0.142857	0	0.857143	0.285714	0.7	1	0	0.142857	1	0	0	1	0.222222	1	0	0	0	0	0.2	1	0	0.0666667	0.75	0	0	FALSE	FALSE	FALSE	FALSE	FALSE
MBSoxNitrifying4mlFreshRep3_complete.19	0.6991	95.63	0.15	d__Bacteria	*Planctomycetota*	*Planctomycetia*	*Gemmatales*	*Gemmataceae*	**Unidentified genus**	**Unidentified species**	*Gemmataceae*, **Unidentified genus**	*Gemmataceae*, **Unidentified genus** (MBSoxNitrifying4mlFreshRep3_complete.19)	0	0	1	0.538462	0.75	0.666667	0.6	0.0714286	0.375	1	0.285714	0.9	0.454545	0	0	0.785714	0	0	0.75	0	0	0	0	0	0	0.133333	0.666667	0	0	0.875	0	0	FALSE	FALSE	FALSE	FALSE	FALSE
MBSoxNitrifying4mlFreshRep3_complete.2	0.9069	100	1.59	d__Bacteria	*Bacteroidota*	*Bacteroidia*	*Chitinophagales*	*Chitinophagaceae*	*Flavitalea*	**Unidentified species**	*Chitinophagaceae*, *Flavitalea*	*Chitinophagaceae*, *Flavitalea* (MBSoxNitrifying4mlFreshRep3_complete.2)	0	0	1	0.384615	0.75	0.888889	0.6	0.214286	0.125	1	0.285714	0.8	0.545455	0	0	0.785714	0	0	0.75	0	0	0	0	0	0	0.133333	0.666667	0	0	0.875	0	0	FALSE	FALSE	TRUE	FALSE	FALSE
MBSoxNitrifying4mlFreshRep3_complete.26	0.8666	99.85	0.11	d__Bacteria	*Bacteroidota*	*Bacteroidia*	*Flavobacteriales*	*Flavobacteriaceae*	*Flavobacterium*	**Unidentified species**	*Flavobacteriaceae*, *Flavobacterium*	*Flavobacteriaceae*, *Flavobacterium* (MBSoxNitrifying4mlFreshRep3_complete.26)	0	0	0.875	0.307692	0	0.888889	0.4	0.142857	0.125	0.714286	0.285714	0.6	0.727273	0	0	0.769231	0	0	0.75	0	0	0	0	1	0	0.133333	0.666667	0	0	0.75	0	0	FALSE	FALSE	FALSE	FALSE	FALSE
MBSoxNitrifying4mlFreshRep3_metaMDBG_complete.19	0.4679	99.95	0.42	d__Bacteria	*Bacteroidota*	*Bacteroidia*	*Flavobacteriales*	*Flavobacteriaceae*	*Arenibacter*	**Unidentified species**	*Flavobacteriaceae*, *Arenibacter*	*Flavobacteriaceae*, *Arenibacter* (MBSoxNitrifying4mlFreshRep3_metaMDBG_complete.19)	0	0	0.875	0.384615	0.75	1	0.6	0.142857	0.125	1	0.285714	0.6	0.727273	0	0	0	0	0	0.75	0	0	0	0	1	0	0.133333	0.666667	0	0	0.75	0	0	FALSE	FALSE	FALSE	TRUE	FALSE
MBSoxNitrifying4mlFreshRep3_metaMDBG_complete.26	0.8893	99.14	0	d__Bacteria	*Bacteroidota*	*Bacteroidia*	*Flavobacteriales*	*PHOS-HE28*	*PHOS-HE28*	*PHOS-HE28 sp019638085*	*PHOS-HE28*, *PHOS-HE28*	*PHOS-HE28*, *PHOS-HE28* (MBSoxNitrifying4mlFreshRep3_metaMDBG_complete.26)	0	0	0.875	0.384615	0	0.888889	0.6	0.142857	0.125	0.714286	0.428571	0.7	0.545455	0	0	0.769231	0	0	0.75	0	0	0	0	1	0	0.133333	0.333333	0	0	1	0	0	FALSE	FALSE	FALSE	FALSE	FALSE
MBSoxNitrifying4mlFreshRep3_metaMDBG_complete.39	0.9565	100	0.06	d__Bacteria	*Bacteroidota*	*Bacteroidia*	*Chitinophagales*	*Chitinophagaceae*	*Terrimonas_A*	**Unidentified species**	*Chitinophagaceae*, *Terrimonas_A*	*Chitinophagaceae*, *Terrimonas_A* (MBSoxNitrifying4mlFreshRep3_metaMDBG_complete.39)	0	0	0.875	0.461538	0.75	0.888889	0.4	0.214286	0.125	1	0.285714	0.7	0.727273	0	0	0.785714	0	0	0.75	0	0	0	0	1	0	0.133333	0.666667	0	0	1	0	0	FALSE	FALSE	TRUE	TRUE	FALSE
MBSoxNitrifying4mlFreshRep3_metaMDBG_complete.48	45.958	99.33	0.07	d__Bacteria	*Pseudomonadota*	*Gammaproteobacteria*	*Burkholderiales*	*Nitrosomonadaceae*	*Nitrosospira*	**Unidentified species**	*Nitrosomonadaceae*, *Nitrosospira*	*Nitrosomonadaceae*, *Nitrosospira* (MBSoxNitrifying4mlFreshRep3_metaMDBG_complete.48)	0.25	0	1	0.384615	0.5	0.888889	0.6	0	0	1	0.285714	0.7	0.818182	0	0	1	0	0	1	0.3	1	0	0	0	0	0.2	1	0	0	1	0	0	FALSE	FALSE	FALSE	FALSE	FALSE
MBSoxNitrifying4mlFreshRep3_semibin2_3	0.0252	84.1	2.49	d__Bacteria	*Pseudomonadota*	*Gammaproteobacteria*	*HIGH02-12-38-15*	*HIGH02-12-38-15*	*HIGHO2-12-38-15*	**Unidentified species**	*HIGH02-12-38-15*, *HIGHO2-12-38-15*	*HIGH02-12-38-15*, *HIGHO2-12-38-15* (MBSoxNitrifying4mlFreshRep3_semibin2_3)	0	0	0.75	0.153846	0	0.666667	0.4	0	0	0.428571	0.142857	0.4	0.636364	0	0	0.583333	0	0	0.75	0	0	0.666667	0.666667	0	0	0.2	0.666667	0	0	0.875	0	0	FALSE	FALSE	FALSE	FALSE	FALSE
NitrifyingCombined_complete.10	0.6041	94.03	0.74	d__Bacteria	*Desulfobacterota_D*	*UBA1144*	*UBA2774*	*UBA2774*	*JADLGH01*	*JADLGH01 sp020849425*	*UBA2774*, *JADLGH01*	*UBA2774*, *JADLGH01* (NitrifyingCombined_complete.10)	0	0	1	0.461538	0.75	0.888889	0.8	0.285714	0.25	0.857143	0.285714	0.7	0.545455	0	0	0.857143	0	0	0.5	0	0.333333	0	0	0.666667	0	0.133333	1	0	0	1	0	0	FALSE	FALSE	TRUE	FALSE	FALSE
NitrifyingCombined_complete.14	0.2283	99.06	2.52	d__Bacteria	*Pseudomonadota*	*Alphaproteobacteria*	*SP197*	*SP197*	*CALGGB01*	**Unidentified species**	*SP197*, *CALGGB01*	*SP197*, *CALGGB01* (NitrifyingCombined_complete.14)	0.75	0	1	0.307692	0	0.777778	0.6	0.142857	0	0.714286	0.428571	0.7	0.636364	0	0.142857	1	0	0	1	0.3	1	0.666667	0.666667	1	0	0.2	1	1	0.0666667	0.875	0	0	FALSE	FALSE	FALSE	FALSE	FALSE
NitrifyingCombined_complete.27	0.332	99.93	0.27	d__Bacteria	*Pseudomonadota*	*Alphaproteobacteria*	*Caulobacterales*	*TH1-2*	*Vitreimonas*	**Unidentified species**	*TH1-2*, *Vitreimonas*	*TH1-2*, *Vitreimonas* (NitrifyingCombined_complete.27)	0.5	0	1	0.307692	1	0.888889	0.6	0.142857	0	0.857143	0.285714	0.8	0.818182	0	0.142857	0.928571	0	0	1	0.3	1	0.666667	0.666667	1	0	0.2	1	0	0	1	0	0	FALSE	FALSE	TRUE	FALSE	FALSE
NitrifyingCombined_complete.3	0.5165	95.16	0.11	d__Bacteria	*Deinococcota*	*Deinococci*	*Deinococcales*	*Trueperaceae*	**Unidentified genus**	**Unidentified species**	*Trueperaceae*, **Unidentified genus**	*Trueperaceae*, **Unidentified genus** (NitrifyingCombined_complete.3)	0	0	0.875	0.461538	0.75	0.888889	0.6	0.142857	0.125	1	0	0.8	0.636364	0	0	0.785714	0	0	1	0	0	0	0	0	0	0.133333	1	0	0	0.625	0	0.777778	FALSE	FALSE	TRUE	FALSE	FALSE
NitrifyingCombined_complete.32	0.3355	95.39	0.24	d__Bacteria	*Planctomycetota*	*Planctomycetia*	*Pirellulales*	*Lacipirellulaceae*	*Bythopirellula*	**Unidentified species**	*Lacipirellulaceae*, *Bythopirellula*	*Lacipirellulaceae*, *Bythopirellula* (NitrifyingCombined_complete.32)	0	0	1	0.230769	0.5	0.777778	0.6	0	0.375	1	0.285714	0.9	0.545455	0	0	0.928571	0	0	0.75	0.1	0.333333	0	0	0	0	0.133333	0.666667	0	0	1	0	0	FALSE	FALSE	TRUE	TRUE	FALSE
NitrifyingCombined_complete.40	0.2048	99.98	2.82	d__Bacteria	*Pseudomonadota*	*Alphaproteobacteria*	*Rhizobiales*	*Rhizobiaceae*	*Aquamicrobium_A*	**Unidentified species**	*Rhizobiaceae*, *Aquamicrobium_A*	*Rhizobiaceae*, *Aquamicrobium_A* (NitrifyingCombined_complete.40)	0.25	0	1	0.384615	1	0.888889	1	0.142857	0	1	0.428571	0.7	0.818182	0	0.142857	1	0	0	0.5	0.3	1	0.666667	0.666667	1	0	0.2	1	0	0.133333	0.625	0	0	FALSE	FALSE	FALSE	TRUE	FALSE
NitrifyingCombined_complete.43	0.3097	100	0.9	d__Bacteria	*Acidobacteriota*	*Vicinamibacteria*	*Vicinamibacterales*	*Vicinamibacteraceae*	*JAEZDP01*	**Unidentified species**	*Vicinamibacteraceae*, *JAEZDP01*	*Vicinamibacteraceae*, *JAEZDP01* (NitrifyingCombined_complete.43)	0	0	1	0.384615	0.75	0.888889	0.6	0.142857	0	1	0.142857	0.8	0.454545	0	0	0.928571	0	0	0.75	0	0	0.333333	0.333333	1	0	0.133333	0.666667	0	0	1	0	0	FALSE	FALSE	TRUE	FALSE	FALSE
NitrifyingCombined_complete.44	0.2098	100	0.43	d__Bacteria	*Pseudomonadota*	*Alphaproteobacteria*	*Sphingomonadales*	*Sphingomonadaceae*	*Allosphingosinicella*	**Unidentified species**	*Sphingomonadaceae*, *Allosphingosinicella*	*Sphingomonadaceae*, *Allosphingosinicella* (NitrifyingCombined_complete.44)	0.25	0	1	0.384615	0	0.888889	1	0.142857	0	0.714286	0.285714	0.8	0.818182	0	0.0714286	1	0	0	1	0.3	1	0.666667	0.666667	1	0	0.2	1	0	0.0666667	0.75	0	0	FALSE	FALSE	FALSE	FALSE	FALSE
NitrifyingCombined_complete.45	0.2289	97.71	1.94	d__Bacteria	*Actinomycetota*	*Acidimicrobiia*	*Acidimicrobiales*	*Ilumatobacteraceae*	*Desertimonas*	**Unidentified species**	*Ilumatobacteraceae*, *Desertimonas*	*Ilumatobacteraceae*, *Desertimonas* (NitrifyingCombined_complete.45)	0.25	0	0.75	0.384615	0	0.888889	0.6	0.0714286	0.25	0.714286	0.142857	0.7	0.727273	0	0	0.857143	0	0	0.75	0	0.333333	0	0	0	0	0.133333	1	0	0	0.875	0	0	FALSE	FALSE	TRUE	FALSE	FALSE
NitrifyingCombined_complete.48	0.2719	99.99	1.74	d__Bacteria	*Pseudomonadota*	*Alphaproteobacteria*	*Rhizobiales*	*Tepidamorphaceae*	*Tepidamorphus*	**Unidentified species**	*Tepidamorphaceae*, *Tepidamorphus*	*Tepidamorphaceae*, *Tepidamorphus* (NitrifyingCombined_complete.48)	0.75	0	1	0.307692	0.25	0.666667	0.8	0.214286	0	0.571429	0.428571	0.8	0.818182	0	0.142857	1	0	0.25	0.75	0.222222	1	0.666667	0.666667	1	0	0.2	1	0	0.0666667	0.75	0	0	FALSE	FALSE	TRUE	FALSE	FALSE
NitrifyingCombined_complete.5	0.1725	100	0.1	d__Bacteria	*Pseudomonadota*	*Alphaproteobacteria*	*Sphingomonadales*	*Sphingomonadaceae*	*Sphingosinicella*	*Sphingosinicella sp019454625*	*Sphingomonadaceae*, *Sphingosinicella*	*Sphingomonadaceae*, *Sphingosinicella* (NitrifyingCombined_complete.5)	0.5	0	1	0.538462	0	0.888889	1	0.142857	0	0.714286	0.285714	0.8	0.636364	0	0.142857	0.928571	0	0	1	0.3	1	0.666667	0.666667	1	0	0.2	1	0	0.133333	0.625	0	0	FALSE	FALSE	FALSE	FALSE	FALSE
NitrifyingCombined_complete.50	3.0751	100	1.46	d__Bacteria	*Pseudomonadota*	*Alphaproteobacteria*	*Rhodobacterales*	*Rhodobacteraceae*	*Pararhodobacter*	**Unidentified species**	*Rhodobacteraceae*, *Pararhodobacter*	*Rhodobacteraceae*, *Pararhodobacter* (NitrifyingCombined_complete.50)	1	0	1	0.307692	1	0.888889	1	0.142857	0.125	0.857143	0.428571	0.7	1	0	0.142857	0.928571	0	0	1	0.3	1	0	0	1	0	0.2	1	0	0.0666667	0.75	0	0	FALSE	FALSE	FALSE	FALSE	FALSE
NitrifyingCombined_complete.7	1.8809	100	0.67	d__Bacteria	*Pseudomonadota*	*Alphaproteobacteria*	*Rhizobiales*	*Rhizobiaceae*	*Aquamicrobium_A*	**Unidentified species**	*Rhizobiaceae*, *Aquamicrobium_A*	*Rhizobiaceae*, *Aquamicrobium_A* (NitrifyingCombined_complete.7)	0.25	0	1	0.384615	1	0.888889	1	0.142857	0	1	0.428571	0.8	0.818182	0	0.142857	1	0	0	1	0.3	1	0.666667	0.666667	1	0	0.2	1	0	0.0666667	0.75	0	0	FALSE	FALSE	FALSE	TRUE	FALSE
NitrifyingCombined_complete.75	0.0954	96.73	1.47	d__Bacteria	*Chloroflexota*	*Anaerolineae*	*Anaerolineales*	*UBA11579*	*JAMCZK01*	*JAMCZK01 sp019637805*	*UBA11579*, *JAMCZK01*	*UBA11579*, *JAMCZK01* (NitrifyingCombined_complete.75)	0	0	0.875	0.307692	0	0.888889	0.6	0.214286	0.125	0.714286	0.142857	0.6	0.545455	0	0	0.923077	0	0	1	0	0	0	0	0	0	0.0666667	0.5	0	0	0.875	0	0	FALSE	FALSE	TRUE	FALSE	FALSE
NitrifyingCombined_complete.9	0.2598	93.45	2.8	d__Bacteria	*Chloroflexota*	*Dehalococcoidia*	*UBA2979*	*UBA2979*	*W-Chloroflexi-9*	**Unidentified species**	*UBA2979*, *W-Chloroflexi-9*	*UBA2979*, *W-Chloroflexi-9* (NitrifyingCombined_complete.9)	0.5	0	0.875	0.230769	0	0.666667	0.6	0.214286	0.375	0.714286	0.142857	0.7	0.727273	0	0	0.571429	0	0	0.75	0	0	0	0	0	0	0.133333	1	0	0	1	0	0	FALSE	FALSE	FALSE	TRUE	FALSE
NitrifyingCombined_metaMDBG_complete.11	0.8344	99.98	0.46	d__Bacteria	*Pseudomonadota*	*Alphaproteobacteria*	*Rhizobiales*	*Rhizobiaceae*	*Mesorhizobium_A*	**Unidentified species**	*Rhizobiaceae*, *Mesorhizobium_A*	*Rhizobiaceae*, *Mesorhizobium_A* (NitrifyingCombined_metaMDBG_complete.11)	0	0	1	0.307692	1	0.888889	1	0.142857	0	1	0.428571	0.7	0.818182	0	0.142857	0.928571	0	0	1	0.3	1	0.666667	0.666667	1	0	0.2	1	0	0.0666667	0.75	0	0	FALSE	FALSE	TRUE	FALSE	FALSE
NitrifyingCombined_metaMDBG_complete.14	0.14	98.63	0.54	d__Bacteria	*Pseudomonadota*	*Gammaproteobacteria*	*Burkholderiales*	*Burkholderiaceae*	*Zeimonas*	**Unidentified species**	*Burkholderiaceae*, *Zeimonas*	*Burkholderiaceae*, *Zeimonas* (NitrifyingCombined_metaMDBG_complete.14)	0.25	0	1	0.615385	0.5	1	1	0.214286	0	1	0.285714	0.9	0.727273	0	0	1	0	0	1	0.3	1	0.666667	0.666667	1	0	0.2	1	0	0	1	0	0	FALSE	FALSE	FALSE	FALSE	FALSE
NitrifyingCombined_metaMDBG_complete.15	0.1311	99.19	0.58	d__Bacteria	*Pseudomonadota*	*Gammaproteobacteria*	*GCA-2729495*	*GCA-2729495*	*SHZI01*	**Unidentified species**	*GCA-2729495*, *SHZI01*	*GCA-2729495*, *SHZI01* (NitrifyingCombined_metaMDBG_complete.15)	0	0	1	0.538462	0.5	0.888889	1	0.214286	0.125	1	0.285714	0.8	0.727273	0	0	0.928571	0	0	1	0.3	1	0	0	1	0	0.2	1	0	0	1	0	0	FALSE	FALSE	FALSE	FALSE	FALSE
NitrifyingCombined_metaMDBG_complete.16	0.1513	100	0.24	d__Bacteria	*Pseudomonadota*	*Alphaproteobacteria*	*Caulobacterales*	*TH1-2*	*Vitreimonas*	**Unidentified species**	*TH1-2*, *Vitreimonas*	*TH1-2*, *Vitreimonas* (NitrifyingCombined_metaMDBG_complete.16)	0.5	0	1	0.384615	1	0.777778	0.6	0.142857	0	0.857143	0.142857	0.8	0.636364	0	0.142857	1	0	0	1	0.3	1	0.666667	0.666667	1	0	0.2	1	0	0	0.875	0	0	FALSE	FALSE	FALSE	FALSE	FALSE
NitrifyingCombined_metaMDBG_complete.27	0.1498	99.96	0	d__Bacteria	*Pseudomonadota*	*Gammaproteobacteria*	*Burkholderiales*	*Nitrosomonadaceae*	*Nitrosomonas*	**Unidentified species**	*Nitrosomonadaceae*, *Nitrosomonas*	*Nitrosomonadaceae*, *Nitrosomonas* (NitrifyingCombined_metaMDBG_complete.27)	0.25	0	0.875	0.384615	0.5	0.888889	0.4	0.0714286	0	1	0.285714	0.6	0.909091	0	0	1	0	0	1	0.3	1	0	0	0	0	0.2	1	0	0	1	0	0	FALSE	FALSE	FALSE	FALSE	FALSE
NitrifyingCombined_metaMDBG_complete.31	0.2025	100	1.24	d__Bacteria	*Pseudomonadota*	*Alphaproteobacteria*	*Reyranellales*	*JAQSWP01*	*JAQSWP01*	**Unidentified species**	*JAQSWP01*, *JAQSWP01*	*JAQSWP01*, *JAQSWP01* (NitrifyingCombined_metaMDBG_complete.31)	0.75	0	1	0.384615	0	0.888889	1	0.142857	0	0.714286	0.285714	0.8	0.636364	0	0.142857	0.785714	0	0	1	0.222222	1	0.666667	0.666667	1	0	0.266667	0.666667	0	0.133333	0.625	0	0	FALSE	FALSE	FALSE	FALSE	FALSE
NitrifyingCombined_metaMDBG_complete.43	0.524	99.86	0.1	d__Bacteria	*Pseudomonadota*	*Alphaproteobacteria*	*Rhizobiales*	*Hyphomicrobiaceae*	*Ga0077530*	**Unidentified species**	*Hyphomicrobiaceae*, *Ga0077530*	*Hyphomicrobiaceae*, *Ga0077530* (NitrifyingCombined_metaMDBG_complete.43)	0.5	0	1	0.307692	0.25	0.888889	0.8	0.142857	0.125	0.714286	0.428571	0.8	0.818182	0	0.142857	1	1	0	1	0.3	1	0.666667	0.666667	1	0	0.2	1	0	0.0666667	0.875	0	0	FALSE	FALSE	TRUE	FALSE	FALSE
NitrifyingCombined_metaMDBG_complete.45	0.1445	98.76	0.49	d__Bacteria	*Bdellovibrionota*	*Bdellovibrionia*	*Bdellovibrionales*	*JAMLIO01*	*JAMLIO01*	**Unidentified species**	*JAMLIO01*, *JAMLIO01*	*JAMLIO01*, *JAMLIO01* (NitrifyingCombined_metaMDBG_complete.45)	0	0	0.875	0.384615	0	0.555556	0.6	0.0714286	0	0.571429	0.142857	0.7	0.545455	0	0	0	0	0	0.75	0	0	0	0	0.666667	0	0.133333	0.666667	0	0	0.875	0	0	FALSE	FALSE	FALSE	FALSE	FALSE
NitrifyingCombined_metaMDBG_complete.55	1.0364	99.99	0.27	d__Bacteria	*Pseudomonadota*	*Alphaproteobacteria*	*Parvibaculales*	*Parvibaculaceae*	*Parvibaculum*	**Unidentified species**	*Parvibaculaceae*, *Parvibaculum*	*Parvibaculaceae*, *Parvibaculum* (NitrifyingCombined_metaMDBG_complete.55)	0.5	0	1	0.307692	0	0.888889	1	0.142857	0	0.714286	0.285714	0.7	0.818182	0	0.142857	1	0	0.25	0.75	0.222222	1	0	0	1	0	0.2	1	0	0.133333	0.625	0	0	FALSE	FALSE	TRUE	FALSE	FALSE
NitrifyingCombined_metaMDBG_complete.72	0.8046	100	0.37	d__Bacteria	*Pseudomonadota*	*Alphaproteobacteria*	*Caulobacterales*	*TH1-2*	*Vitreimonas*	*Vitreimonas sp024707365*	*TH1-2*, *Vitreimonas*	*TH1-2*, *Vitreimonas* (NitrifyingCombined_metaMDBG_complete.72)	0.75	0	1	0.384615	1	0.888889	0.6	0.142857	0	1	0.142857	0.8	0.636364	0	0.142857	0.928571	0	0	1	0.3	1	0.666667	0.666667	1	0	0.2	1	0	0	0.875	0	0	FALSE	FALSE	TRUE	TRUE	FALSE
NitrifyingCombined_metaMDBG_complete.75	0.4751	100	0.05	d__Bacteria	*Pseudomonadota*	*Gammaproteobacteria*	*Xanthomonadales*	*UBA2363*	*Pseudofulvimonas*	**Unidentified species**	*UBA2363*, *Pseudofulvimonas*	*UBA2363*, *Pseudofulvimonas* (NitrifyingCombined_metaMDBG_complete.75)	0	0	1	0.461538	1	0.888889	1	0.0714286	0	0.714286	0.285714	0.8	0.727273	0	0	1	0	0.25	0.75	0.3	1	0	0	1	0	0.2	1	1	0	1	0	0	FALSE	FALSE	FALSE	FALSE	FALSE
NitrifyingCombined_metaMDBG_complete.85	0.1877	99.9	0.1	d__Bacteria	*Pseudomonadota*	*Alphaproteobacteria*	*Rhizobiales*	*Rhizobiaceae*	*RCIO01*	**Unidentified species**	*Rhizobiaceae*, *RCIO01*	*Rhizobiaceae*, *RCIO01* (NitrifyingCombined_metaMDBG_complete.85)	0	0	1	0.307692	1	1	1	0.142857	0	1	0.428571	0.7	0.818182	0	0.142857	1	0	0	1	0.3	1	0.666667	0.666667	1	0	0.2	1	0	0.0666667	0.75	0	0	FALSE	FALSE	FALSE	FALSE	FALSE
NitrifyingCombined_metaMDBG_metabat2.33	0.0911	98.81	1.6	d__Bacteria	*Gemmatimonadota*	*Gemmatimonadetes*	*Longimicrobiales*	*RSA9*	**Unidentified genus**	**Unidentified species**	*RSA9*, **Unidentified genus**	*RSA9*, **Unidentified genus** (NitrifyingCombined_metaMDBG_metabat2.33)	0	0	1	0.461538	0	0.777778	0.6	0.214286	0	0.714286	0.285714	0.8	0.727273	0	0	0.714286	0	0	0.75	0	0	0	0	0.75	0	0.133333	1	0	0	1	0	0	FALSE	FALSE	FALSE	FALSE	FALSE
NitrifyingCombined_metaMDBG_metabat2.5	0.1376	95.66	2.12	d__Bacteria	*Bacteroidota*	*Bacteroidia*	*Sphingobacteriales*	*Sphingobacteriaceae*	*Parapedobacter*	**Unidentified species**	*Sphingobacteriaceae*, *Parapedobacter*	*Sphingobacteriaceae*, *Parapedobacter* (NitrifyingCombined_metaMDBG_metabat2.5)	0	0	1	0.307692	0.75	1	0.4	0.0714286	0.125	0.857143	0.285714	0.6	0.727273	0	0	0.928571	0	0	0.75	0	0	0.666667	0.666667	0.666667	0	0.133333	0.666667	0	0	0.875	0	0	FALSE	FALSE	TRUE	TRUE	FALSE
NitrifyingCombined_metaMDBG_metabat2.68	0.146	90.39	1.47	d__Bacteria	*Eremiobacterota*	*Xenobia*	*Xenobiales*	*JADMJV01*	*JAEXNA01*	**Unidentified species**	*JADMJV01*, *JAEXNA01*	*JADMJV01*, *JAEXNA01* (NitrifyingCombined_metaMDBG_metabat2.68)	0	0	0.875	0.384615	0.5	0.888889	0.6	0.0714286	0.25	1	0	0.8	0.545455	0	0	0.785714	0	0	0.75	0	0	0	0	0.75	0	0.0666667	1	0	0	0.875	0	0	FALSE	FALSE	FALSE	FALSE	FALSE
NitrifyingCombined_metaMDBG_metabat2.7	0.1193	99.9	0.08	d__Bacteria	*Pseudomonadota*	*Alphaproteobacteria*	*Rhizobiales*	*Hyphomicrobiaceae*	*Hyphomicrobium_C*	**Unidentified species**	*Hyphomicrobiaceae*, *Hyphomicrobium_C*	*Hyphomicrobiaceae*, *Hyphomicrobium_C* (NitrifyingCombined_metaMDBG_metabat2.7)	0.5	0	1	0.384615	0	0.777778	0.6	0.142857	0.375	0.714286	0.428571	0.7	0.909091	0	0.142857	0.857143	0	0	1	0.3	1	0.666667	0.666667	1	0	0.2	1	1	0.0666667	0.875	0	0	FALSE	FALSE	FALSE	FALSE	FALSE
NitrifyingCombined_metaMDBG_metabat2.91	0.1048	98.3	0.01	d__Bacteria	*Bacteroidota*	*Bacteroidia*	*Chitinophagales*	*Chitinophagaceae*	*Flavipsychrobacter*	**Unidentified species**	*Chitinophagaceae*, *Flavipsychrobacter*	*Chitinophagaceae*, *Flavipsychrobacter* (NitrifyingCombined_metaMDBG_metabat2.91)	0	0	0.875	0.307692	0	0.888889	0.4	0.214286	0.125	0.714286	0.285714	0.7	0.545455	0	0	0.538462	0	0	0.75	0	0	0	0	1	0	0.133333	0.666667	0	0	0.875	0	0	FALSE	FALSE	FALSE	FALSE	FALSE
NitrifyingCombined_metaMDBG_metabat2.97	0.1555	95.03	1.64	d__Bacteria	*Pseudomonadota*	*Alphaproteobacteria*	*Rhizobiales*	*Rhizobiaceae*	*Aquamicrobium_A*	**Unidentified species**	*Rhizobiaceae*, *Aquamicrobium_A*	*Rhizobiaceae*, *Aquamicrobium_A* (NitrifyingCombined_metaMDBG_metabat2.97)	0.5	0	1	0.384615	1	0.888889	1	0.142857	0.125	1	0.428571	0.7	1	0	0.142857	1	0	0	1	0.3	1	0.666667	0.666667	1	0	0.2	1	0	0.0666667	0.75	0	0	FALSE	FALSE	FALSE	FALSE	FALSE
NitrifyingCombined_metaMDBG_semibin2_14	0.1492	91.68	1.67	d__Bacteria	*Chloroflexota*	*Chloroflexia*	*Thermomicrobiales*	*UBA6265*	*JACCYK01*	**Unidentified species**	*UBA6265*, *JACCYK01*	*UBA6265*, *JACCYK01* (NitrifyingCombined_metaMDBG_semibin2_14)	0	0	1	0.384615	0.75	0.666667	0.8	0.214286	0.125	1	0	0.6	0.636364	0	0	0.785714	0	0	0.75	0	0.333333	0	0	0	0	0.133333	1	0	0	1	0	0	FALSE	FALSE	FALSE	FALSE	FALSE
NitrifyingCombined_metaMDBG_semibin2_18	0.0941	87.01	2	d__Bacteria	*Chloroflexota*	*Anaerolineae*	*Caldilineales*	*Caldilineaceae*	*QEUY01*	**Unidentified species**	*Caldilineaceae*, *QEUY01*	*Caldilineaceae*, *QEUY01* (NitrifyingCombined_metaMDBG_semibin2_18)	0	0	0.875	0.307692	0.5	0.666667	0.6	0.142857	0.25	1	0.142857	0.8	0.363636	0	0	0.692308	0	0	0.75	0	0	0	0	0	0	0.133333	0.5	0	0	1	0	0	FALSE	FALSE	FALSE	FALSE	FALSE
NitrifyingCombined_metaMDBG_semibin2_28	0.0686	93.68	3.02	d__Bacteria	*Pseudomonadota*	*Gammaproteobacteria*	*Legionellales*	*Legionellaceae*	*Legionella*	**Unidentified species**	*Legionellaceae*, *Legionella*	*Legionellaceae*, *Legionella* (NitrifyingCombined_metaMDBG_semibin2_28)	0	0	1	0.307692	1	0.888889	0.6	0	0	0.714286	0.142857	0.8	0.636364	0	0	1	0	0	1	0.3	1	0.666667	0.666667	0	0	0.2	1	0	0	1	0	0	FALSE	FALSE	FALSE	FALSE	FALSE
NitrifyingCombined_metaMDBG_semibin2_3	0.0771	95.35	1.2	d__Bacteria	*Bacteroidota*	*Bacteroidia*	*Flavobacteriales*	*Crocinitomicaceae*	*Taishania*	**Unidentified species**	*Crocinitomicaceae*, *Taishania*	*Crocinitomicaceae*, *Taishania* (NitrifyingCombined_metaMDBG_semibin2_3)	0	0	0.75	0.307692	0	0.888889	0.4	0.142857	0.125	0.714286	0.285714	0.5	0.727273	0	0	0.769231	0	0	0.75	0	0	0	0	1	0	0.133333	0.333333	0	0	0.875	0	0	FALSE	FALSE	TRUE	FALSE	FALSE
NitrifyingCombined_metabat2.123	0.1696	100	0.39	d__Bacteria	*Pseudomonadota*	*Gammaproteobacteria*	*Xanthomonadales*	*Xanthomonadaceae*	**Unidentified genus**	**Unidentified species**	*Xanthomonadaceae*, **Unidentified genus**	*Xanthomonadaceae*, **Unidentified genus** (NitrifyingCombined_metabat2.123)	0	0	1	0.538462	0	0.888889	1	0.0714286	0	0.571429	0.285714	0.7	0.636364	0	0	1	0	0	1	0.3	1	0.666667	0.666667	1	0	0.2	1	0	0	1	0	0	FALSE	FALSE	FALSE	FALSE	FALSE
NitrifyingCombined_metabat2.198	0.1575	86.12	2.7	d__Bacteria	*Chloroflexota*	*Anaerolineae*	*Caldilineales*	*Caldilineaceae*	*CFX5*	**Unidentified species**	*Caldilineaceae*, *CFX5*	*Caldilineaceae*, *CFX5* (NitrifyingCombined_metabat2.198)	0	0	0.875	0.307692	0.5	0.888889	0.8	0.142857	0.375	0.857143	0	0.7	0.454545	0	0	0.25	0	0	0.75	0	0	0	0	0	0	0.133333	1	0	0	0.625	0	0	FALSE	FALSE	TRUE	FALSE	FALSE
NitrifyingCombined_metabat2.75	0.1585	95.77	1.33	d__Bacteria	*Pseudomonadota*	*Alphaproteobacteria*	*Rhizobiales*	*Rhizobiaceae*	*Aquamicrobium_A*	**Unidentified species**	*Rhizobiaceae*, *Aquamicrobium_A*	*Rhizobiaceae*, *Aquamicrobium_A* (NitrifyingCombined_metabat2.75)	0.25	0	1	0.307692	1	0.888889	1	0.142857	0.125	1	0.428571	0.7	0.636364	0	0.142857	1	0	0	1	0.3	1	0	0	1	0	0.2	1	0	0.0666667	0.75	0	0	FALSE	FALSE	FALSE	FALSE	FALSE
NitrifyingCombined_semibin2_12	0.0885	84.21	0.04	d__Bacteria	*Pseudomonadota*	*Alphaproteobacteria*	*Rhizobiales*	*Devosiaceae*	**Unidentified genus**	**Unidentified species**	*Devosiaceae*, **Unidentified genus**	*Devosiaceae*, **Unidentified genus** (NitrifyingCombined_semibin2_12)	0	0	1	0.230769	0.75	0.777778	0.6	0	0	1	0.285714	0.7	0.818182	0	0.0714286	0.928571	0	0	0.25	0	0	0	0	1	0	0.133333	1	0	0.0666667	0.75	0	0	FALSE	FALSE	FALSE	TRUE	FALSE
QpsNitrifying4mlFrozenRep1_complete.16	0.8777	98.83	0.01	d__Bacteria	*Pseudomonadota*	*Alphaproteobacteria*	*Rhizobiales*	*Rhizobiaceae*	*Pseudaminobacter*	**Unidentified species**	*Rhizobiaceae*, *Pseudaminobacter*	*Rhizobiaceae*, *Pseudaminobacter* (QpsNitrifying4mlFrozenRep1_complete.16)	0.25	0	1	0.307692	1	0.888889	1	0.142857	0.375	1	0.428571	0.7	1	0	0.142857	1	0	0	1	0.3	1	0.666667	0.666667	1	0	0.2	1	0	0.0666667	0.75	0	0	FALSE	FALSE	TRUE	FALSE	FALSE
QpsNitrifying4mlFrozenRep1_complete.20	2.5594	99.97	0.38	d__Bacteria	*Pseudomonadota*	*Alphaproteobacteria*	*Sphingomonadales*	*Sphingomonadaceae*	*Allosphingosinicella*	**Unidentified species**	*Sphingomonadaceae*, *Allosphingosinicella*	*Sphingomonadaceae*, *Allosphingosinicella* (QpsNitrifying4mlFrozenRep1_complete.20)	0.25	0	1	0.384615	0.25	0.888889	1	0.142857	0	0.714286	0.285714	0.8	0.818182	0	0.142857	1	0	0	1	0.3	1	0.666667	0.666667	1	0	0.2	1	0	0.133333	0.625	0	0	FALSE	FALSE	FALSE	FALSE	FALSE
QpsNitrifying4mlFrozenRep1_complete.25	7.6154	96.84	0.61	d__Bacteria	*Armatimonadota*	*Fimbriimonadia*	*Fimbriimonadales*	*Fimbriimonadaceae*	**Unidentified genus**	**Unidentified species**	*Fimbriimonadaceae*, **Unidentified genus**	*Fimbriimonadaceae*, **Unidentified genus** (QpsNitrifying4mlFrozenRep1_complete.25)	0	0	0.625	0.307692	0	0.888889	0.2	0.0714286	0	0.571429	0.142857	0.5	0.363636	0	0	0.785714	0	0	0.75	0	0	0	0	0	0	0.0666667	0.666667	0	0	1	0	0	FALSE	FALSE	FALSE	FALSE	FALSE
QpsNitrifying4mlFrozenRep1_complete.32	1.0664	100	1.73	d__Bacteria	*Pseudomonadota*	*Alphaproteobacteria*	*Rhizobiales*	*Rhizobiaceae*	*Aquamicrobium_A*	**Unidentified species**	*Rhizobiaceae*, *Aquamicrobium_A*	*Rhizobiaceae*, *Aquamicrobium_A* (QpsNitrifying4mlFrozenRep1_complete.32)	0.5	0	1	0.384615	1	0.888889	1	0.142857	0	1	0.428571	0.7	0.818182	0	0.142857	1	0	0	1	0.222222	1	0.666667	0.666667	1	0	0.2	1	0	0.0666667	0.75	0	0	FALSE	FALSE	FALSE	TRUE	FALSE
QpsNitrifying4mlFrozenRep1_complete.35	4.4616	97.66	1.39	d__Bacteria	*Actinomycetota*	*Actinomycetes*	*Actinomycetales*	*Microbacteriaceae*	*Terrimesophilobacter*	**Unidentified species**	*Microbacteriaceae*, *Terrimesophilobacter*	*Microbacteriaceae*, *Terrimesophilobacter* (QpsNitrifying4mlFrozenRep1_complete.35)	0	0	1	0.153846	0.5	0.777778	0.8	0	0.125	0.857143	0.142857	0.6	0.727273	0	0	0	0	0	1	0	1	0	0	0	0	0.133333	1	0	0	0.875	0	0	FALSE	FALSE	FALSE	FALSE	FALSE
QpsNitrifying4mlFrozenRep1_metaMDBG_complete.13	0.8681	99.98	0.1	d__Bacteria	*Pseudomonadota*	*Alphaproteobacteria*	*Rhizobiales*	*Rhizobiaceae*	*Mesorhizobium_A*	**Unidentified species**	*Rhizobiaceae*, *Mesorhizobium_A*	*Rhizobiaceae*, *Mesorhizobium_A* (QpsNitrifying4mlFrozenRep1_metaMDBG_complete.13)	0	0	1	0.307692	1	0.888889	1	0.142857	0	1	0.428571	0.7	0.818182	0	0.142857	1	0	0	1	0.3	1	0.666667	0.666667	1	0	0.2	1	0	0.0666667	0.75	0	0	FALSE	FALSE	TRUE	FALSE	FALSE
QpsNitrifying4mlFrozenRep1_metaMDBG_complete.28	0.6591	99.71	0.23	d__Bacteria	*Pseudomonadota*	*Alphaproteobacteria*	*Rhizobiales*	*Rhizobiaceae*	*Mesorhizobium_D*	**Unidentified species**	*Rhizobiaceae*, *Mesorhizobium_D*	*Rhizobiaceae*, *Mesorhizobium_D* (QpsNitrifying4mlFrozenRep1_metaMDBG_complete.28)	0.25	0	1	0.307692	1	0.888889	1	0.142857	0	1	0.428571	0.7	0.636364	0	0.142857	0.928571	0	0	1	0.3	1	0	0	1	0	0.2	1	1	0.0666667	0.75	0	0	FALSE	FALSE	TRUE	TRUE	FALSE
QpsNitrifying4mlFrozenRep1_metaMDBG_complete.39	0.6758	98.83	0.1	d__Bacteria	*Deinococcota*	*Deinococci*	*Deinococcales*	*Trueperaceae*	**Unidentified genus**	**Unidentified species**	*Trueperaceae*, **Unidentified genus**	*Trueperaceae*, **Unidentified genus** (QpsNitrifying4mlFrozenRep1_metaMDBG_complete.39)	0	0	0.875	0.461538	0.5	0.888889	0.6	0.142857	0.125	1	0.142857	0.7	0.636364	0	0	0.785714	0	0	0.75	0	0	0	0	0	0	0.133333	0.666667	0	0	0	0	0.777778	FALSE	FALSE	TRUE	FALSE	FALSE
QpsNitrifying4mlFrozenRep1_metaMDBG_complete.5	0.5305	98.35	0.96	d__Bacteria	*Chloroflexota*	*Chloroflexia*	*Thermomicrobiales*	*CFX8*	*JACCZH01*	**Unidentified species**	*CFX8*, *JACCZH01*	*CFX8*, *JACCZH01* (QpsNitrifying4mlFrozenRep1_metaMDBG_complete.5)	0	0	0.875	0.230769	0.75	0.666667	0.4	0.142857	0.25	0.857143	0.142857	0.6	0.545455	0	0	0.785714	0	0	1	0	0	0	0	0	0	0.133333	1	0	0	1	0	0	FALSE	FALSE	FALSE	FALSE	FALSE
[truncated: 61 more columns]

## Sheet: 2. Energy_metabolism_consortium
gene_id	gene_description	module	header	subheader	MBSoxNitrifying4mlFreshRep3_complete.19	MBSoxNitrifying4mlFreshRep3_complete.2	NitrifyingCombined_metaMDBG_complete.27	NitrifyingCombined_metaMDBG_complete.31	QpsNitrifying4mlFrozenRep1_complete.32	NitrifyingCombined_metaMDBG_metabat2.97	NitrifyingCombined_metabat2.75	NitrifyingCombined_complete.27	NitrifyingCombined_complete.9	MBSoxNitrifying4mlFreshRep3_semibin2_3	NitrifyingCombined_complete.32	NitrifyingCombined_complete.48	NitrifyingCombined_metaMDBG_metabat2.7	NitrifyingCombined_metaMDBG_semibin2_3	NitrifyingCombined_metaMDBG_complete.15	NitrifyingCombined_semibin2_12	MBSoxNitrifying2mlFrozenRep2_metaMDBG_complete.50	NitrifyingCombined_metaMDBG_complete.72	NitrifyingCombined_metaMDBG_metabat2.33	NitrifyingCombined_metaMDBG_complete.43	NitrifyingCombined_complete.3	QpsNitrifying4mlFrozenRep1_complete.35	NitrifyingCombined_complete.75	NitrifyingCombined_metaMDBG_metabat2.68	MBSoxNitrifying4mlFreshRep3_complete.11	MBSoxNitrifying4mlFreshRep3_metaMDBG_complete.39	NitrifyingCombined_metaMDBG_metabat2.91	QpsNitrifying4mlFrozenRep1_metaMDBG_complete.39	QpsNitrifying4mlFrozenRep1_metaMDBG_complete.5	NitrifyingCombined_metaMDBG_semibin2_14	NitrifyingCombined_complete.5	NitrifyingCombined_metaMDBG_complete.55	MBSoxNitrifying4mlFreshRep3_complete.26	MBSoxNitrifying2mlFrozenRep2_complete.2	NitrifyingCombined_metaMDBG_complete.75	NitrifyingCombined_complete.7	NitrifyingCombined_metaMDBG_complete.85	NitrifyingCombined_complete.50	NitrifyingCombined_complete.43	NitrifyingCombined_metabat2.123	NitrifyingCombined_metaMDBG_complete.14	NitrifyingCombined_complete.45	MBSoxNitrifying4mlFreshRep3_metaMDBG_complete.26	NitrifyingCombined_metabat2.198	NitrifyingCombined_metaMDBG_metabat2.5
K08691	malyl-CoA/(S)-citramalyl-CoA lyase [EC:4.1.3.24 4.1.3.25] [RN:R00473 R00934 R00237]	3-Hydroxypropionate bi-cycle	C1		0.0	0.0	1.0	2.0	1.0	1.0	0.0	1.0	1.0	0.0	0.0	1.0	2.0	0.0	0.0	0.0	0.0	1.0	0.0	1.0	0.0	0.0	0.0	0.0	0.0	0.0	0.0	0.0	0.0	0.0	0.0	1.0	0.0	0.0	0.0	0.0	0.0	1.0	0.0	0.0	0.0	1.0	0.0	0.0	0.0
K09709	3-methylfumaryl-CoA hydratase [EC:4.2.1.153] [RN:R09282]	3-Hydroxypropionate bi-cycle	C1		0.0	0.0	0.0	2.0	1.0	1.0	0.0	0.0	0.0	0.0	0.0	1.0	0.0	0.0	0.0	0.0	0.0	1.0	0.0	0.0	0.0	0.0	0.0	0.0	0.0	0.0	0.0	0.0	0.0	0.0	1.0	0.0	0.0	0.0	0.0	2.0	0.0	3.0	0.0	0.0	2.0	0.0	0.0	0.0	0.0
K14449	2-methylfumaryl-CoA hydratase [EC:4.2.1.148] [RN:R05076]	3-Hydroxypropionate bi-cycle	C1		0.0	0.0	0.0	1.0	0.0	0.0	1.0	1.0	1.0	0.0	0.0	1.0	1.0	0.0	0.0	0.0	0.0	1.0	0.0	1.0	0.0	0.0	0.0	0.0	0.0	0.0	0.0	0.0	0.0	0.0	0.0	1.0	0.0	0.0	0.0	0.0	0.0	1.0	0.0	0.0	0.0	0.0	0.0	0.0	0.0
K14470	2-methylfumaryl-CoA isomerase [EC:5.4.1.3] [RN:R09283]	3-Hydroxypropionate bi-cycle	C1		0.0	0.0	0.0	0.0	0.0	0.0	0.0	0.0	0.0	0.0	0.0	0.0	0.0	0.0	0.0	0.0	0.0	0.0	0.0	0.0	0.0	0.0	0.0	0.0	0.0	0.0	0.0	0.0	0.0	0.0	1.0	0.0	0.0	0.0	0.0	0.0	0.0	2.0	0.0	0.0	0.0	0.0	0.0	0.0	0.0
K00196	carbon-monoxide dehydrogenase iron sulfur subunit	Acetyl-CoA pathway	C1		0.0	0.0	0.0	0.0	0.0	0.0	0.0	0.0	0.0	0.0	0.0	0.0	0.0	0.0	0.0	0.0	0.0	0.0	0.0	0.0	0.0	0.0	0.0	0.0	0.0	0.0	0.0	0.0	0.0	0.0	0.0	0.0	0.0	0.0	0.0	0.0	0.0	0.0	0.0	0.0	0.0	0.0	0.0	0.0	0.0
K03518	carbon-monoxide dehydrogenase small subunit	Acetyl-CoA pathway	C1		0.0	0.0	0.0	2.0	1.0	2.0	0.0	0.0	1.0	0.0	0.0	6.0	0.0	0.0	0.0	0.0	0.0	0.0	0.0	3.0	0.0	0.0	1.0	0.0	1.0	0.0	0.0	0.0	2.0	3.0	1.0	0.0	0.0	0.0	0.0	5.0	2.0	1.0	0.0	0.0	4.0	0.0	0.0	3.0	0.0
K03519	carbon-monoxide dehydrogenase medium subunit	Acetyl-CoA pathway	C1		0.0	0.0	0.0	2.0	3.0	4.0	1.0	0.0	1.0	0.0	0.0	6.0	0.0	0.0	0.0	0.0	0.0	0.0	0.0	3.0	0.0	0.0	2.0	0.0	1.0	0.0	0.0	0.0	2.0	4.0	0.0	0.0	0.0	1.0	0.0	6.0	2.0	1.0	0.0	0.0	2.0	2.0	0.0	2.0	0.0
K03520	carbon-monoxide dehydrogenase large subunit	Acetyl-CoA pathway	C1		0.0	0.0	0.0	4.0	3.0	4.0	0.0	0.0	0.0	0.0	0.0	9.0	0.0	0.0	0.0	0.0	0.0	0.0	0.0	3.0	0.0	0.0	1.0	0.0	1.0	0.0	0.0	0.0	4.0	4.0	1.0	0.0	0.0	0.0	0.0	6.0	3.0	2.0	0.0	0.0	2.0	1.0	0.0	1.0	0.0
K00192	cdhA; anaerobic carbon-monoxide dehydrogenase, CODH/ACS complex subunit alpha [EC:1.2.7.4] [RN:R07157]	Acetyl-CoA pathway, CO2 => acetyl-CoA	C1		0.0	0.0	0.0	0.0	0.0	0.0	0.0	0.0	0.0	0.0	0.0	0.0	0.0	0.0	0.0	0.0	0.0	0.0	0.0	0.0	0.0	0.0	0.0	0.0	0.0	0.0	0.0	0.0	0.0	0.0	0.0	0.0	0.0	0.0	0.0	0.0	0.0	0.0	0.0	0.0	0.0	0.0	0.0	0.0	0.0
K00193	cdhC; acetyl-CoA decarbonylase/synthase, CODH/ACS complex subunit beta [EC:2.3.1.169] [RN:R09096 R10219]	Acetyl-CoA pathway, CO2 => acetyl-CoA	C1		0.0	0.0	0.0	0.0	0.0	0.0	0.0	0.0	0.0	0.0	0.0	0.0	0.0	0.0	0.0	0.0	0.0	0.0	0.0	0.0	0.0	0.0	0.0	0.0	0.0	0.0	0.0	0.0	0.0	0.0	0.0	0.0	0.0	0.0	0.0	0.0	0.0	0.0	0.0	0.0	0.0	0.0	0.0	0.0	0.0
K00194	cdhD; acetyl-CoA decarbonylase/synthase, CODH/ACS complex subunit delta [EC:2.1.1.245] [RN:R09096 R10219]	Acetyl-CoA pathway, CO2 => acetyl-CoA	C1		0.0	0.0	0.0	0.0	0.0	0.0	0.0	0.0	0.0	0.0	0.0	0.0	0.0	0.0	0.0	0.0	0.0	0.0	0.0	0.0	0.0	0.0	0.0	0.0	0.0	0.0	0.0	0.0	0.0	0.0	0.0	0.0	0.0	0.0	0.0	0.0	0.0	0.0	0.0	0.0	0.0	0.0	0.0	0.0	0.0
K00195	cdhB; anaerobic carbon-monoxide dehydrogenase, CODH/ACS complex subunit epsilon [RN:R07157]	Acetyl-CoA pathway, CO2 => acetyl-CoA	C1		0.0	0.0	0.0	0.0	0.0	0.0	0.0	0.0	0.0	0.0	0.0	0.0	0.0	0.0	0.0	0.0	0.0	0.0	0.0	0.0	0.0	0.0	0.0	0.0	0.0	0.0	0.0	0.0	0.0	0.0	0.0	0.0	0.0	0.0	0.0	0.0	0.0	0.0	0.0	0.0	0.0	0.0	0.0	0.0	0.0
K00197	cdhE; acetyl-CoA decarbonylase/synthase, CODH/ACS complex subunit gamma [EC:2.1.1.245] [RN:R09096 R10219]	Acetyl-CoA pathway, CO2 => acetyl-CoA	C1		0.0	0.0	0.0	0.0	0.0	0.0	0.0	0.0	0.0	0.0	0.0	0.0	0.0	0.0	0.0	0.0	0.0	0.0	0.0	0.0	0.0	0.0	0.0	0.0	0.0	0.0	0.0	0.0	0.0	0.0	0.0	0.0	0.0	0.0	0.0	0.0	0.0	0.0	0.0	0.0	0.0	0.0	0.0	0.0	0.0
K05884	L-2-hydroxycarboxylate dehydrogenase (NAD+) [EC:1.1.1.337] [RN:R07136]	Coenzyme M biosynthesis	C1		0.0	1.0	0.0	0.0	0.0	0.0	0.0	0.0	0.0	0.0	0.0	0.0	0.0	0.0	0.0	0.0	0.0	0.0	0.0	0.0	0.0	0.0	0.0	0.0	0.0	1.0	0.0	0.0	1.0	0.0	0.0	0.0	0.0	0.0	0.0	0.0	0.0	1.0	0.0	0.0	0.0	0.0	0.0	3.0	1.0
K05979	2-phosphosulfolactate phosphatase [EC:3.1.3.71] [RN:R05789]	Coenzyme M biosynthesis	C1		0.0	1.0	0.0	0.0	0.0	0.0	0.0	0.0	0.0	0.0	1.0	0.0	0.0	0.0	0.0	0.0	0.0	0.0	0.0	0.0	0.0	0.0	0.0	0.0	0.0	1.0	1.0	1.0	0.0	0.0	0.0	0.0	0.0	0.0	0.0	0.0	0.0	0.0	0.0	0.0	0.0	0.0	1.0	0.0	1.0
K06034	sulfopyruvate decarboxylase [EC:4.1.1.79] [RN:R05774]	Coenzyme M biosynthesis	C1		0.0	0.0	0.0	0.0	0.0	0.0	0.0	0.0	0.0	0.0	0.0	0.0	0.0	0.0	0.0	0.0	0.0	0.0	0.0	0.0	0.0	0.0	0.0	0.0	0.0	0.0	0.0	0.0	0.0	0.0	0.0	0.0	0.0	0.0	0.0	0.0	0.0	0.0	0.0	0.0	0.0	0.0	0.0	0.0	0.0
K08097	phosphosulfolactate synthase [EC:4.4.1.19] [RN:R07476]	Coenzyme M biosynthesis	C1		0.0	1.0	0.0	0.0	0.0	0.0	0.0	0.0	0.0	0.0	0.0	0.0	0.0	1.0	0.0	0.0	0.0	0.0	0.0	1.0	0.0	0.0	0.0	0.0	0.0	1.0	1.0	0.0	0.0	0.0	0.0	0.0	0.0	0.0	0.0	0.0	0.0	0.0	0.0	0.0	0.0	0.0	1.0	0.0	1.0
K13039	sulfopyruvate decarboxylase [EC:4.1.1.79] [RN:R05774]	Coenzyme M biosynthesis	C1		0.0	0.0	0.0	0.0	0.0	0.0	0.0	0.0	0.0	0.0	0.0	0.0	0.0	0.0	0.0	0.0	0.0	0.0	0.0	0.0	0.0	0.0	0.0	0.0	0.0	0.0	0.0	0.0	0.0	0.0	0.0	0.0	0.0	0.0	0.0	0.0	0.0	0.0	0.0	0.0	0.0	0.0	0.0	0.0	0.0
K00024	malate dehydrogenase [EC:1.1.1.37] [RN:R00342]	Dicarboxylate-hydroxybutyrate cycle	C1		1.0	1.0	0.0	1.0	1.0	1.0	1.0	1.0	0.0	0.0	1.0	1.0	1.0	1.0	1.0	1.0	1.0	1.0	1.0	1.0	1.0	0.0	1.0	1.0	1.0	1.0	1.0	1.0	1.0	1.0	1.0	1.0	1.0	1.0	1.0	1.0	1.0	1.0	1.0	1.0	1.0	1.0	1.0	1.0	0.0
K00169	pyruvate ferredoxin oxidoreductase [EC:1.2.7.1] [RN:R01196]	Dicarboxylate-hydroxybutyrate cycle	C1		0.0	0.0	0.0	0.0	0.0	0.0	0.0	0.0	0.0	0.0	0.0	0.0	0.0	0.0	0.0	0.0	0.0	0.0	0.0	0.0	0.0	0.0	0.0	0.0	0.0	0.0	0.0	0.0	0.0	0.0	0.0	0.0	0.0	0.0	0.0	0.0	0.0	0.0	0.0	0.0	1.0	0.0	0.0	0.0	0.0
K00170	pyruvate ferredoxin oxidoreductase [EC:1.2.7.1] [RN:R01196]	Dicarboxylate-hydroxybutyrate cycle	C1		1.0	0.0	0.0	0.0	0.0	0.0	0.0	0.0	0.0	0.0	0.0	0.0	0.0	0.0	0.0	0.0	0.0	0.0	0.0	0.0	0.0	0.0	0.0	0.0	0.0	0.0	0.0	0.0	0.0	0.0	0.0	0.0	0.0	0.0	0.0	0.0	0.0	0.0	0.0	0.0	1.0	0.0	0.0	0.0	0.0
K00171	pyruvate ferredoxin oxidoreductase [EC:1.2.7.1] [RN:R01196]	Dicarboxylate-hydroxybutyrate cycle	C1		0.0	0.0	0.0	0.0	0.0	0.0	0.0	0.0	0.0	0.0	0.0	0.0	0.0	0.0	0.0	0.0	0.0	0.0	0.0	0.0	0.0	0.0	0.0	0.0	0.0	0.0	0.0	0.0	0.0	0.0	0.0	0.0	0.0	0.0	0.0	0.0	0.0	0.0	0.0	0.0	0.0	0.0	0.0	0.0	0.0
K00172	pyruvate ferredoxin oxidoreductase [EC:1.2.7.1] [RN:R01196]	Dicarboxylate-hydroxybutyrate cycle	C1		0.0	0.0	0.0	0.0	0.0	0.0	0.0	0.0	0.0	0.0	0.0	0.0	0.0	0.0	0.0	0.0	0.0	0.0	0.0	0.0	0.0	0.0	0.0	0.0	0.0	0.0	0.0	0.0	0.0	0.0	0.0	0.0	0.0	0.0	0.0	0.0	0.0	0.0	0.0	0.0	1.0	0.0	0.0	0.0	0.0
K00239	succinate dehydrogenase / fumarate reductase [EC:1.3.5.1 1.3.5.4] [RN:R02164]	Dicarboxylate-hydroxybutyrate cycle	C1		1.0	1.0	1.0	1.0	1.0	1.0	1.0	1.0	1.0	1.0	1.0	0.0	1.0	1.0	1.0	0.0	1.0	1.0	1.0	1.0	1.0	1.0	1.0	1.0	1.0	1.0	1.0	1.0	1.0	1.0	1.0	1.0	1.0	1.0	1.0	1.0	1.0	1.0	1.0	1.0	1.0	1.0	1.0	1.0	1.0
K00240	succinate dehydrogenase / fumarate reductase [EC:1.3.5.1 1.3.5.4] [RN:R02164]	Dicarboxylate-hydroxybutyrate cycle	C1		1.0	1.0	1.0	1.0	1.0	1.0	1.0	1.0	1.0	1.0	1.0	1.0	1.0	1.0	1.0	1.0	1.0	1.0	1.0	2.0	1.0	1.0	1.0	1.0	1.0	1.0	1.0	1.0	1.0	1.0	1.0	0.0	1.0	1.0	0.0	1.0	1.0	1.0	1.0	1.0	2.0	2.0	1.0	1.0	1.0
K00241	succinate dehydrogenase / fumarate reductase [EC:1.3.5.1 1.3.5.4] [RN:R02164]	Dicarboxylate-hydroxybutyrate cycle	C1		1.0	1.0	1.0	1.0	1.0	1.0	1.0	1.0	1.0	0.0	1.0	1.0	1.0	1.0	1.0	0.0	1.0	1.0	1.0	2.0	1.0	1.0	1.0	1.0	1.0	1.0	1.0	0.0	1.0	0.0	1.0	1.0	1.0	0.0	1.0	1.0	1.0	1.0	1.0	1.0	2.0	2.0	1.0	1.0	1.0
K00626	acetyl-CoA C-acetyltransferase [EC:2.3.1.9] [RN:R00238]	Dicarboxylate-hydroxybutyrate cycle	C1		1.0	1.0	1.0	2.0	1.0	2.0	1.0	2.0	2.0	0.0	0.0	2.0	1.0	1.0	1.0	0.0	0.0	2.0	1.0	2.0	1.0	0.0	1.0	0.0	1.0	1.0	1.0	1.0	0.0	1.0	4.0	2.0	1.0	1.0	1.0	1.0	1.0	4.0	1.0	1.0	2.0	0.0	1.0	0.0	1.0
K01007	pyruvate, water dikinase [EC:2.7.9.2] [RN:R00199]	Dicarboxylate-hydroxybutyrate cycle	C1		1.0	0.0	1.0	0.0	0.0	0.0	0.0	0.0	0.0	0.0	0.0	0.0	0.0	0.0	1.0	0.0	0.0	0.0	1.0	0.0	1.0	0.0	0.0	1.0	0.0	1.0	0.0	1.0	0.0	0.0	1.0	0.0	0.0	0.0	1.0	0.0	0.0	0.0	0.0	1.0	1.0	0.0	1.0	0.0	0.0
K01595	phosphoenolpyruvate carboxylase [EC:4.1.1.31] [RN:R00345]	Dicarboxylate-hydroxybutyrate cycle	C1		1.0	1.0	1.0	0.0	0.0	0.0	0.0	0.0	0.0	0.0	0.0	0.0	1.0	0.0	2.0	0.0	1.0	1.0	1.0	0.0	1.0	0.0	0.0	2.0	1.0	1.0	0.0	1.0	0.0	1.0	1.0	0.0	0.0	0.0	1.0	0.0	0.0	0.0	1.0	1.0	0.0	1.0	0.0	1.0	1.0
K01676	fumarate hydratase [EC:4.2.1.2] [RN:R01082]	Dicarboxylate-hydroxybutyrate cycle	C1		0.0	0.0	0.0	1.0	1.0	1.0	0.0	0.0	0.0	0.0	0.0	0.0	0.0	0.0	0.0	0.0	0.0	0.0	0.0	0.0	0.0	0.0	0.0	0.0	0.0	0.0	0.0	0.0	0.0	0.0	1.0	0.0	0.0	0.0	0.0	1.0	0.0	0.0	0.0	1.0	1.0	1.0	0.0	0.0	0.0
K01677	fumarate hydratase [EC:4.2.1.2] [RN:R01082]	Dicarboxylate-hydroxybutyrate cycle	C1		0.0	0.0	0.0	0.0	0.0	0.0	0.0	0.0	0.0	0.0	0.0	0.0	0.0	0.0	0.0	0.0	0.0	0.0	0.0	0.0	0.0	0.0	0.0	0.0	0.0	0.0	0.0	0.0	0.0	0.0	0.0	0.0	0.0	1.0	0.0	0.0	0.0	0.0	0.0	0.0	0.0	0.0	0.0	0.0	0.0
K01678	fumarate hydratase [EC:4.2.1.2] [RN:R01082]	Dicarboxylate-hydroxybutyrate cycle	C1		0.0	0.0	0.0	0.0	0.0	0.0	0.0	0.0	0.0	0.0	0.0	0.0	0.0	0.0	0.0	0.0	0.0	0.0	0.0	0.0	0.0	0.0	0.0	0.0	0.0	0.0	0.0	0.0	0.0	0.0	0.0	0.0	0.0	1.0	0.0	0.0	0.0	0.0	0.0	0.0	0.0	0.0	0.0	0.0	0.0
K01902	succinyl-CoA synthetase [EC:6.2.1.5] [RN:R00405]	Dicarboxylate-hydroxybutyrate cycle	C1		1.0	1.0	1.0	1.0	1.0	1.0	1.0	1.0	2.0	1.0	1.0	2.0	1.0	1.0	1.0	1.0	1.0	1.0	1.0	2.0	1.0	1.0	1.0	1.0	1.0	1.0	1.0	1.0	1.0	1.0	1.0	1.0	1.0	2.0	1.0	1.0	1.0	1.0	1.0	1.0	1.0	1.0	1.0	1.0	1.0
K01903	succinyl-CoA synthetase [EC:6.2.1.5] [RN:R00405]	Dicarboxylate-hydroxybutyrate cycle	C1		1.0	1.0	1.0	1.0	1.0	1.0	1.0	1.0	1.0	1.0	1.0	1.0	1.0	1.0	1.0	1.0	0.0	1.0	1.0	1.0	1.0	1.0	1.0	1.0	1.0	1.0	1.0	1.0	1.0	1.0	1.0	1.0	1.0	1.0	1.0	1.0	1.0	1.0	1.0	1.0	1.0	1.0	1.0	1.0	1.0
K14465	succinate semialdehyde reductase (NADPH) [EC:1.1.1.-] [RN:R09281]	Dicarboxylate-hydroxybutyrate cycle	C1		0.0	0.0	0.0	0.0	0.0	0.0	0.0	0.0	0.0	0.0	0.0	0.0	0.0	0.0	0.0	0.0	0.0	0.0	0.0	0.0	0.0	0.0	0.0	0.0	0.0	0.0	0.0	0.0	0.0	0.0	0.0	0.0	0.0	0.0	0.0	0.0	0.0	0.0	0.0	0.0	0.0	0.0	0.0	0.0	0.0
K14467	4-hydroxybutyrate---CoA ligase (AMP-forming) [EC:6.2.1.40] [RN:R09279]	Dicarboxylate-hydroxybutyrate cycle	C1		0.0	0.0	0.0	0.0	0.0	0.0	0.0	0.0	0.0	0.0	0.0	0.0	0.0	0.0	0.0	0.0	0.0	0.0	0.0	0.0	0.0	0.0	0.0	0.0	0.0	0.0	0.0	0.0	0.0	0.0	0.0	0.0	0.0	0.0	0.0	0.0	0.0	0.0	0.0	0.0	0.0	0.0	0.0	0.0	0.0
K14534	4-hydroxybutyryl-CoA dehydratase [EC:4.2.1.120] [RN:R10782]	Dicarboxylate-hydroxybutyrate cycle	C1		0.0	0.0	0.0	0.0	0.0	0.0	0.0	0.0	0.0	0.0	0.0	0.0	0.0	0.0	1.0	0.0	0.0	0.0	0.0	0.0	0.0	0.0	0.0	0.0	0.0	0.0	0.0	0.0	0.0	0.0	0.0	0.0	0.0	0.0	0.0	0.0	0.0	0.0	0.0	0.0	0.0	0.0	0.0	0.0	0.0
K15016	3-hydroxybutyryl-CoA dehydratase / 3-hydroxyacyl-CoA dehydrogenase [EC:4.2.1.17 1.1.1.35] [RN:R03026 R01975]	Dicarboxylate-hydroxybutyrate cycle	C1		0.0	0.0	0.0	0.0	0.0	0.0	0.0	0.0	0.0	0.0	0.0	0.0	0.0	0.0	0.0	0.0	0.0	0.0	0.0	0.0	0.0	0.0	0.0	0.0	0.0	0.0	0.0	0.0	0.0	0.0	0.0	0.0	0.0	0.0	0.0	0.0	0.0	0.0	0.0	0.0	1.0	0.0	0.0	0.0	0.0
K15017	succinyl-CoA reductase [EC:1.2.1.76] [RN:R09280]	Dicarboxylate-hydroxybutyrate cycle	C1		0.0	0.0	0.0	0.0	0.0	0.0	0.0	0.0	0.0	0.0	0.0	0.0	0.0	0.0	0.0	0.0	0.0	0.0	0.0	0.0	0.0	0.0	0.0	0.0	0.0	0.0	0.0	0.0	0.0	0.0	0.0	0.0	0.0	0.0	0.0	0.0	0.0	0.0	0.0	0.0	0.0	0.0	0.0	0.0	0.0
K15038	succinyl-CoA reductase [EC:1.2.1.76] [RN:R09280]	Dicarboxylate-hydroxybutyrate cycle	C1		0.0	0.0	0.0	0.0	0.0	0.0	0.0	0.0	0.0	0.0	0.0	0.0	0.0	0.0	0.0	0.0	0.0	0.0	0.0	0.0	0.0	0.0	0.0	0.0	0.0	0.0	0.0	0.0	0.0	0.0	0.0	0.0	0.0	0.0	0.0	0.0	0.0	0.0	0.0	0.0	0.0	0.0	0.0	0.0	0.0
K18860	succinate dehydrogenase / fumarate reductase [EC:1.3.5.1 1.3.5.4] [RN:R02164]	Dicarboxylate-hydroxybutyrate cycle	C1		0.0	0.0	0.0	0.0	0.0	0.0	0.0	0.0	0.0	0.0	0.0	0.0	0.0	0.0	0.0	0.0	0.0	0.0	0.0	0.0	0.0	0.0	0.0	0.0	0.0	0.0	0.0	0.0	0.0	0.0	0.0	0.0	0.0	0.0	0.0	0.0	0.0	0.0	0.0	0.0	0.0	0.0	0.0	0.0	0.0
K18861	4-hydroxybutyrate---CoA ligase (AMP-forming) [EC:6.2.1.40] [RN:R09279]	Dicarboxylate-hydroxybutyrate cycle	C1		0.0	0.0	0.0	0.0	0.0	0.0	0.0	0.0	0.0	0.0	0.0	0.0	0.0	0.0	0.0	0.0	0.0	0.0	0.0	0.0	0.0	0.0	0.0	0.0	0.0	0.0	0.0	0.0	0.0	0.0	0.0	0.0	0.0	0.0	0.0	0.0	0.0	0.0	0.0	0.0	0.0	0.0	0.0	0.0	0.0
K11212	LPPG:FO 2-phospho-L-lactate transferase [EC:2.7.8.28] [RN:R09398]	F420 biosynthesis	C1		0.0	0.0	0.0	0.0	0.0	1.0	1.0	1.0	1.0	0.0	0.0	0.0	0.0	0.0	1.0	0.0	0.0	0.0	0.0	0.0	0.0	0.0	1.0	1.0	0.0	0.0	0.0	0.0	0.0	1.0	1.0	0.0	0.0	1.0	0.0	0.0	0.0	0.0	0.0	0.0	1.0	1.0	0.0	1.0	0.0
K12234	coenzyme F420-0:L-glutamate ligase / coenzyme F420-1:gamma-L-glutamate ligase [EC:6.3.2.31 6.3.2.34] [RN:R09399 R09400]	F420 biosynthesis	C1		0.0	0.0	0.0	0.0	0.0	1.0	1.0	1.0	1.0	0.0	0.0	0.0	0.0	0.0	1.0	0.0	0.0	0.0	0.0	0.0	0.0	1.0	1.0	1.0	0.0	0.0	0.0	0.0	1.0	1.0	1.0	0.0	0.0	2.0	0.0	0.0	0.0	0.0	0.0	0.0	1.0	1.0	0.0	2.0	0.0
K00626	acetyl-CoA C-acetyltransferase [EC:2.3.1.9] [RN:R00238]	Hydroxypropionate-hydroxybutylate cycle	C1		1.0	1.0	1.0	2.0	1.0	2.0	1.0	2.0	2.0	0.0	0.0	2.0	1.0	1.0	1.0	0.0	0.0	2.0	1.0	2.0	1.0	0.0	1.0	0.0	1.0	1.0	1.0	1.0	0.0	1.0	4.0	2.0	1.0	1.0	1.0	1.0	1.0	4.0	1.0	1.0	2.0	0.0	1.0	0.0	1.0
K01848	methylmalonyl-CoA mutase [EC:5.4.99.2] [RN:R00833]	Hydroxypropionate-hydroxybutylate cycle	C1		0.0	1.0	0.0	0.0	0.0	0.0	0.0	0.0	2.0	0.0	0.0	0.0	0.0	0.0	0.0	0.0	0.0	0.0	2.0	0.0	1.0	0.0	2.0	0.0	0.0	1.0	0.0	1.0	1.0	1.0	0.0	0.0	0.0	2.0	0.0	0.0	0.0	0.0	2.0	0.0	0.0	0.0	0.0	0.0	0.0
K01849	methylmalonyl-CoA mutase [EC:5.4.99.2] [RN:R00833]	Hydroxypropionate-hydroxybutylate cycle	C1		0.0	1.0	0.0	0.0	0.0	0.0	0.0	0.0	1.0	0.0	0.0	0.0	0.0	0.0	0.0	0.0	0.0	0.0	0.0	0.0	1.0	0.0	1.0	0.0	0.0	1.0	1.0	1.0	1.0	1.0	0.0	0.0	0.0	1.0	0.0	0.0	0.0	0.0	1.0	0.0	0.0	0.0	0.0	1.0	0.0
K01964	acetyl-CoA/propionyl-CoA carboxylase [EC:6.4.1.2 6.4.1.3] [RN:R00742 R01859]	Hydroxypropionate-hydroxybutylate cycle	C1		0.0	0.0	0.0	0.0	0.0	0.0	0.0	0.0	0.0	0.0	0.0	0.0	0.0	0.0	0.0	0.0	0.0	0.0	0.0	0.0	0.0	0.0	0.0	0.0	0.0	0.0	0.0	0.0	0.0	0.0	0.0	0.0	0.0	0.0	0.0	0.0	0.0	0.0	0.0	0.0	0.0	0.0	0.0	0.0	0.0
K05606	methylmalonyl-CoA epimerase [EC:5.1.99.1] [RN:R02765]	Hydroxypropionate-hydroxybutylate cycle	C1		0.0	1.0	0.0	2.0	1.0	1.0	2.0	1.0	5.0	0.0	0.0	1.0	1.0	1.0	1.0	0.0	0.0	1.0	1.0	1.0	0.0	0.0	1.0	1.0	1.0	1.0	1.0	0.0	1.0	2.0	1.0	1.0	1.0	1.0	0.0	1.0	1.0	1.0	0.0	0.0	2.0	1.0	1.0	1.0	0.0
K14465	succinate semialdehyde reductase [EC:1.1.1.-] [RN:R09281]	Hydroxypropionate-hydroxybutylate cycle	C1		0.0	0.0	0.0	0.0	0.0	0.0	0.0	0.0	0.0	0.0	0.0	0.0	0.0	0.0	0.0	0.0	0.0	0.0	0.0	0.0	0.0	0.0	0.0	0.0	0.0	0.0	0.0	0.0	0.0	0.0	0.0	0.0	0.0	0.0	0.0	0.0	0.0	0.0	0.0	0.0	0.0	0.0	0.0	0.0	0.0
K14466	4-hydroxybutyrate---CoA ligase (AMP-forming) [EC:6.2.1.40] [RN:R09279]	Hydroxypropionate-hydroxybutylate cycle	C1		0.0	0.0	0.0	0.0	0.0	0.0	0.0	0.0	0.0	0.0	0.0	0.0	0.0	0.0	0.0	0.0	0.0	0.0	0.0	0.0	0.0	0.0	0.0	0.0	0.0	0.0	0.0	0.0	0.0	0.0	0.0	0.0	0.0	0.0	0.0	0.0	0.0	0.0	0.0	0.0	0.0	0.0	0.0	0.0	0.0
K14534	4-hydroxybutyryl-CoA dehydratase / vinylacetyl-CoA-Delta-isomerase [EC:4.2.1.120 5.3.3.3] [RN:R10782]	Hydroxypropionate-hydroxybutylate cycle	C1		0.0	0.0	0.0	0.0	0.0	0.0	0.0	0.0	0.0	0.0	0.0	0.0	0.0	0.0	1.0	0.0	0.0	0.0	0.0	0.0	0.0	0.0	0.0	0.0	0.0	0.0	0.0	0.0	0.0	0.0	0.0	0.0	0.0	0.0	0.0	0.0	0.0	0.0	0.0	0.0	0.0	0.0	0.0	0.0	0.0
K15016	3-hydroxybutyryl-CoA dehydratase / 3-hydroxyacyl-CoA dehydrogenase [EC:4.2.1.17 1.1.1.35] [RN:R03026 R01975]	Hydroxypropionate-hydroxybutylate cycle	C1		0.0	0.0	0.0	0.0	0.0	0.0	0.0	0.0	0.0	0.0	0.0	0.0	0.0	0.0	0.0	0.0	0.0	0.0	0.0	0.0	0.0	0.0	0.0	0.0	0.0	0.0	0.0	0.0	0.0	0.0	0.0	0.0	0.0	0.0	0.0	0.0	0.0	0.0	0.0	0.0	1.0	0.0	0.0	0.0	0.0
K15017	malonyl-CoA reductase (NADPH) [EC:1.2.1.75] [RN:R00740]	Hydroxypropionate-hydroxybutylate cycle	C1		0.0	0.0	0.0	0.0	0.0	0.0	0.0	0.0	0.0	0.0	0.0	0.0	0.0	0.0	0.0	0.0	0.0	0.0	0.0	0.0	0.0	0.0	0.0	0.0	0.0	0.0	0.0	0.0	0.0	0.0	0.0	0.0	0.0	0.0	0.0	0.0	0.0	0.0	0.0	0.0	0.0	0.0	0.0	0.0	0.0
K15018	3-hydroxypropionyl-coenzyme A synthetase [EC:6.2.1.36] [RN:R09286]	Hydroxypropionate-hydroxybutylate cycle	C1		0.0	0.0	0.0	0.0	0.0	0.0	0.0	0.0	0.0	0.0	0.0	0.0	0.0	0.0	0.0	0.0	0.0	0.0	0.0	0.0	0.0	0.0	0.0	0.0	0.0	0.0	0.0	0.0	0.0	0.0	0.0	0.0	0.0	0.0	0.0	0.0	0.0	0.0	0.0	0.0	0.0	0.0	0.0	0.0	0.0
K15019	3-hydroxypropionyl-coenzyme A dehydratase [EC:4.2.1.116] [RN:R03045]	Hydroxypropionate-hydroxybutylate cycle	C1		0.0	0.0	0.0	0.0	0.0	0.0	0.0	0.0	0.0	0.0	0.0	0.0	0.0	0.0	0.0	0.0	0.0	0.0	0.0	0.0	0.0	0.0	0.0	0.0	0.0	0.0	0.0	0.0	0.0	0.0	0.0	0.0	0.0	0.0	0.0	0.0	0.0	0.0	0.0	0.0	0.0	0.0	0.0	0.0	0.0
K15020	acryloyl-coenzyme A reductase [EC:1.3.1.84] [RN:R00919]	Hydroxypropionate-hydroxybutylate cycle	C1		0.0	0.0	0.0	0.0	0.0	0.0	0.0	0.0	0.0	0.0	0.0	1.0	0.0	0.0	0.0	0.0	0.0	0.0	0.0	0.0	0.0	0.0	0.0	0.0	0.0	0.0	0.0	0.0	0.0	0.0	0.0	0.0	0.0	0.0	0.0	0.0	0.0	0.0	0.0	0.0	0.0	0.0	0.0	0.0	0.0
K15036	acetyl-CoA/propionyl-CoA carboxylase [EC:6.4.1.2 6.4.1.3] [RN:R00742 R01859]	Hydroxypropionate-hydroxybutylate cycle	C1		0.0	0.0	0.0	0.0	0.0	0.0	0.0	0.0	0.0	0.0	0.0	0.0	0.0	0.0	0.0	0.0	0.0	0.0	0.0	0.0	0.0	0.0	0.0	0.0	0.0	0.0	0.0	0.0	0.0	0.0	0.0	0.0	0.0	0.0	0.0	0.0	0.0	0.0	0.0	0.0	0.0	0.0	0.0	0.0	0.0
K15037	biotin carboxyl carrier protein [RN:R00742 R01859]	Hydroxypropionate-hydroxybutylate cycle	C1		0.0	0.0	0.0	0.0	0.0	0.0	0.0	0.0	0.0	0.0	0.0	0.0	0.0	0.0	0.0	0.0	0.0	0.0	0.0	0.0	0.0	0.0	0.0	0.0	0.0	0.0	0.0	0.0	0.0	0.0	0.0	0.0	0.0	0.0	0.0	0.0	0.0	0.0	0.0	0.0	0.0	0.0	0.0	0.0	0.0
K15038	succinyl-coA reductase [EC:1.2.1.76] [RN:R09280]	Hydroxypropionate-hydroxybutylate cycle	C1		0.0	0.0	0.0	0.0	0.0	0.0	0.0	0.0	0.0	0.0	0.0	0.0	0.0	0.0	0.0	0.0	0.0	0.0	0.0	0.0	0.0	0.0	0.0	0.0	0.0	0.0	0.0	0.0	0.0	0.0	0.0	0.0	0.0	0.0	0.0	0.0	0.0	0.0	0.0	0.0	0.0	0.0	0.0	0.0	0.0
K15039	3-hydroxypropionate dehydrogenase (NADP+) [EC:1.1.1.298] [RN:R09289]	Hydroxypropionate-hydroxybutylate cycle	C1		0.0	0.0	0.0	0.0	0.0	0.0	0.0	0.0	0.0	0.0	0.0	0.0	0.0	0.0	0.0	0.0	0.0	0.0	0.0	0.0	0.0	0.0	0.0	0.0	0.0	0.0	0.0	0.0	0.0	0.0	0.0	0.0	0.0	0.0	0.0	0.0	0.0	0.0	0.0	0.0	0.0	0.0	0.0	0.0	0.0
K18861	4-hydroxybutyrate---CoA ligase (AMP-forming) [EC:6.2.1.40] [RN:R09279]	Hydroxypropionate-hydroxybutylate cycle	C1		0.0	0.0	0.0	0.0	0.0	0.0	0.0	0.0	0.0	0.0	0.0	0.0	0.0	0.0	0.0	0.0	0.0	0.0	0.0	0.0	0.0	0.0	0.0	0.0	0.0	0.0	0.0	0.0	0.0	0.0	0.0	0.0	0.0	0.0	0.0	0.0	0.0	0.0	0.0	0.0	0.0	0.0	0.0	0.0	0.0
K10944	methane/ammonia monooxygenase [EC:1.14.18.3] [RN:R09518]	Methane oxidation, methanotroph, methane => formaldehyde	C1		0.0	0.0	2.0	0.0	0.0	0.0	0.0	0.0	0.0	0.0	0.0	0.0	0.0	0.0	0.0	0.0	0.0	0.0	0.0	0.0	0.0	0.0	0.0	0.0	0.0	0.0	0.0	0.0	0.0	0.0	0.0	0.0	0.0	0.0	0.0	0.0	0.0	0.0	0.0	0.0	0.0	0.0	0.0	0.0	0.0
K10945	methane/ammonia monooxygenase [EC:1.14.18.3] [RN:R09518]	Methane oxidation, methanotroph, methane => formaldehyde	C1		0.0	0.0	2.0	0.0	0.0	0.0	0.0	0.0	0.0	0.0	0.0	0.0	0.0	0.0	0.0	0.0	0.0	0.0	0.0	0.0	0.0	0.0	0.0	0.0	0.0	0.0	0.0	0.0	0.0	0.0	0.0	0.0	0.0	0.0	0.0	0.0	0.0	0.0	0.0	0.0	0.0	0.0	0.0	0.0	0.0
K10946	methane/ammonia monooxygenase [EC:1.14.18.3] [RN:R09518]	Methane oxidation, methanotroph, methane => formaldehyde	C1		0.0	0.0	3.0	0.0	0.0	0.0	0.0	0.0	0.0	0.0	0.0	0.0	0.0	0.0	0.0	0.0	0.0	0.0	0.0	0.0	0.0	0.0	0.0	0.0	0.0	0.0	0.0	0.0	0.0	0.0	0.0	0.0	0.0	0.0	0.0	0.0	0.0	0.0	0.0	0.0	0.0	0.0	0.0	0.0	0.0
K14028	methanol dehydrogenase [EC:1.1.2.7] [RN:R01146]	Methane oxidation, methanotroph, methane => formaldehyde	C1		0.0	0.0	0.0	0.0	0.0	0.0	0.0	0.0	0.0	0.0	0.0	0.0	1.0	0.0	0.0	0.0	0.0	0.0	0.0	0.0	0.0	0.0	0.0	0.0	0.0	0.0	0.0	0.0	0.0	0.0	0.0	0.0	0.0	0.0	0.0	0.0	0.0	0.0	0.0	0.0	0.0	0.0	0.0	0.0	0.0
K14029	methanol dehydrogenase [EC:1.1.2.7] [RN:R01146]	Methane oxidation, methanotroph, methane => formaldehyde	C1		0.0	0.0	0.0	0.0	0.0	0.0	0.0	0.0	0.0	0.0	0.0	0.0	1.0	0.0	0.0	0.0	0.0	0.0	0.0	0.0	0.0	0.0	0.0	0.0	0.0	0.0	0.0	0.0	0.0	0.0	0.0	0.0	0.0	0.0	0.0	0.0	0.0	0.0	0.0	0.0	0.0	0.0	0.0	0.0	0.0
K16157	methane monooxygenase component A [EC:1.14.13.25] [RN:R01142]	Methane oxidation, methanotroph, methane => formaldehyde	C1		0.0	0.0	0.0	0.0	0.0	0.0	0.0	0.0	0.0	0.0	0.0	0.0	0.0	0.0	0.0	0.0	0.0	0.0	0.0	0.0	0.0	0.0	0.0	0.0	0.0	0.0	0.0	0.0	0.0	0.0	0.0	0.0	0.0	0.0	0.0	0.0	0.0	0.0	0.0	0.0	0.0	0.0	0.0	0.0	0.0
K16158	methane monooxygenase component A [EC:1.14.13.25] [RN:R01142]	Methane oxidation, methanotroph, methane => formaldehyde	C1		0.0	0.0	0.0	0.0	0.0	0.0	0.0	0.0	0.0	0.0	0.0	0.0	0.0	0.0	0.0	0.0	0.0	0.0	0.0	0.0	0.0	0.0	0.0	0.0	0.0	0.0	0.0	0.0	0.0	0.0	0.0	0.0	0.0	0.0	0.0	0.0	0.0	0.0	0.0	0.0	0.0	0.0	0.0	0.0	0.0
K16159	methane monooxygenase component A [EC:1.14.13.25] [RN:R01142]	Methane oxidation, methanotroph, methane => formaldehyde	C1		0.0	0.0	0.0	0.0	0.0	0.0	0.0	0.0	0.0	0.0	0.0	0.0	0.0	0.0	0.0	0.0	0.0	0.0	0.0	0.0	0.0	0.0	0.0	0.0	0.0	0.0	0.0	0.0	0.0	0.0	0.0	0.0	0.0	0.0	0.0	0.0	0.0	0.0	0.0	0.0	0.0	0.0	0.0	0.0	0.0
K16160	methane monooxygenase regulatory protein B [RN:R01142]	Methane oxidation, methanotroph, methane => formaldehyde	C1		0.0	0.0	0.0	0.0	0.0	0.0	0.0	0.0	0.0	0.0	0.0	0.0	0.0	0.0	0.0	0.0	0.0	0.0	0.0	0.0	0.0	0.0	0.0	0.0	0.0	0.0	0.0	0.0	0.0	0.0	0.0	0.0	0.0	0.0	0.0	0.0	0.0	0.0	0.0	0.0	0.0	0.0	0.0	0.0	0.0
K16161	methane monooxygenase component C [EC:1.14.13.25] [RN:R01142]	Methane oxidation, methanotroph, methane => formaldehyde	C1		0.0	0.0	0.0	0.0	0.0	0.0	0.0	0.0	0.0	0.0	0.0	0.0	0.0	0.0	0.0	0.0	0.0	0.0	0.0	0.0	0.0	0.0	0.0	0.0	0.0	0.0	0.0	0.0	0.0	0.0	0.0	0.0	0.0	0.0	0.0	0.0	0.0	0.0	0.0	0.0	0.0	0.0	0.0	0.0	0.0
K16162	methane monooxygenase component D [RN:R01142]	Methane oxidation, methanotroph, methane => formaldehyde	C1		0.0	0.0	0.0	0.0	0.0	0.0	0.0	0.0	0.0	0.0	0.0	0.0	0.0	0.0	0.0	0.0	0.0	0.0	0.0	0.0	0.0	0.0	0.0	0.0	0.0	0.0	0.0	0.0	0.0	0.0	0.0	0.0	0.0	0.0	0.0	0.0	0.0	0.0	0.0	0.0	0.0	0.0	0.0	0.0	0.0
K17066	alcohol oxidase [EC:1.1.3.13] [RN:R00608]	Methane oxidation, methanotroph, methane => formaldehyde	C1		0.0	0.0	0.0	0.0	0.0	0.0	0.0	0.0	0.0	0.0	0.0	0.0	0.0	0.0	0.0	0.0	0.0	0.0	0.0	0.0	0.0	0.0	0.0	0.0	0.0	0.0	0.0	0.0	0.0	0.0	0.0	0.0	0.0	0.0	0.0	0.0	0.0	0.0	0.0	0.0	0.0	0.0	0.0	0.0	0.0
K00194	acetyl-CoA decarbonylase/synthase complex [EC:2.3.1.-] [RN:R10243]	Reductive acetyl-CoA pathway (Wood-Ljungdahl pathway)	C1		0.0	0.0	0.0	0.0	0.0	0.0	0.0	0.0	0.0	0.0	0.0	0.0	0.0	0.0	0.0	0.0	0.0	0.0	0.0	0.0	0.0	0.0	0.0	0.0	0.0	0.0	0.0	0.0	0.0	0.0	0.0	0.0	0.0	0.0	0.0	0.0	0.0	0.0	0.0	0.0	0.0	0.0	0.0	0.0	0.0
K00197	acetyl-CoA decarbonylase/synthase complex [EC:2.3.1.-] [RN:R10243]	Reductive acetyl-CoA pathway (Wood-Ljungdahl pathway)	C1		0.0	0.0	0.0	0.0	0.0	0.0	0.0	0.0	0.0	0.0	0.0	0.0	0.0	0.0	0.0	0.0	0.0	0.0	0.0	0.0	0.0	0.0	0.0	0.0	0.0	0.0	0.0	0.0	0.0	0.0	0.0	0.0	0.0	0.0	0.0	0.0	0.0	0.0	0.0	0.0	0.0	0.0	0.0	0.0	0.0
K00198	carbon-monoxide dehydrogenase [EC:1.2.7.4] [RN:R07157]	Reductive acetyl-CoA pathway (Wood-Ljungdahl pathway)	C1		0.0	0.0	0.0	0.0	0.0	0.0	0.0	0.0	0.0	0.0	0.0	0.0	0.0	0.0	0.0	0.0	0.0	0.0	0.0	0.0	0.0	0.0	0.0	0.0	0.0	0.0	0.0	0.0	0.0	0.0	0.0	0.0	0.0	0.0	0.0	0.0	0.0	0.0	0.0	0.0	0.0	0.0	0.0	0.0	0.0
K00297	methylenetetrahydrofolate reductase (NADPH) [EC:1.5.1.20] [RN:R07168]	Reductive acetyl-CoA pathway (Wood-Ljungdahl pathway)	C1		1.0	1.0	1.0	1.0	2.0	2.0	2.0	1.0	1.0	0.0	1.0	1.0	1.0	1.0	1.0	1.0	1.0	2.0	0.0	1.0	0.0	0.0	0.0	0.0	1.0	1.0	1.0	0.0	0.0	0.0	1.0	1.0	1.0	0.0	1.0	2.0	2.0	1.0	0.0	1.0	3.0	1.0	1.0	0.0	1.0
K01491	methylenetetrahydrofolate dehydrogenase (NADP+) / methenyltetrahydrofolate cyclohydrolase [EC:1.5.1.5 3.5.4.9] [RN:R01655 R01220]	Reductive acetyl-CoA pathway (Wood-Ljungdahl pathway)	C1		1.0	1.0	1.0	1.0	1.0	2.0	2.0	1.0	0.0	1.0	1.0	1.0	1.0	1.0	1.0	1.0	1.0	0.0	1.0	1.0	0.0	1.0	1.0	0.0	1.0	1.0	1.0	1.0	0.0	0.0	1.0	1.0	1.0	1.0	1.0	1.0	1.0	1.0	1.0	1.0	2.0	0.0	1.0	0.0	1.0
K01938	formate--tetrahydrofolate ligase [EC:6.3.4.3] [RN:R00943]	Reductive acetyl-CoA pathway (Wood-Ljungdahl pathway)	C1		0.0	0.0	0.0	0.0	1.0	2.0	1.0	0.0	0.0	0.0	0.0	1.0	1.0	0.0	0.0	0.0	0.0	0.0	1.0	1.0	0.0	0.0	0.0	0.0	0.0	0.0	0.0	0.0	1.0	0.0	0.0	0.0	0.0	0.0	0.0	1.0	1.0	1.0	0.0	0.0	0.0	0.0	1.0	0.0	0.0
K05299	formate dehydrogenase [EC:1.17.1.10] [RN:R00134]	Reductive acetyl-CoA pathway (Wood-Ljungdahl pathway)	C1		0.0	0.0	0.0	0.0	0.0	0.0	0.0	0.0	0.0	0.0	0.0	0.0	0.0	0.0	0.0	0.0	0.0	0.0	0.0	0.0	0.0	0.0	0.0	0.0	0.0	0.0	0.0	0.0	0.0	0.0	0.0	0.0	0.0	0.0	0.0	0.0	0.0	0.0	0.0	0.0	0.0	0.0	0.0	0.0	0.0
K14138	acetyl-CoA synthase [EC:2.3.1.169] [RN:R08433]	Reductive acetyl-CoA pathway (Wood-Ljungdahl pathway)	C1		0.0	0.0	0.0	0.0	0.0	0.0	0.0	0.0	0.0	0.0	0.0	0.0	0.0	0.0	0.0	0.0	0.0	0.0	0.0	0.0	0.0	0.0	0.0	0.0	0.0	0.0	0.0	0.0	0.0	0.0	0.0	0.0	0.0	0.0	0.0	0.0	0.0	0.0	0.0	0.0	0.0	0.0	0.0	0.0	0.0
K15022	formate dehydrogenase [EC:1.17.1.10] [RN:R00134]	Reductive acetyl-CoA pathway (Wood-Ljungdahl pathway)	C1		0.0	0.0	0.0	0.0	0.0	0.0	0.0	0.0	0.0	0.0	0.0	0.0	0.0	0.0	0.0	0.0	0.0	0.0	0.0	0.0	0.0	0.0	0.0	0.0	0.0	0.0	0.0	0.0	0.0	0.0	0.0	0.0	0.0	0.0	0.0	0.0	0.0	0.0	0.0	0.0	0.0	0.0	0.0	0.0	0.0
K15023	5-methyltetrahydrofolate corrinoid/iron sulfur protein methyltransferase [EC:2.1.1.258] [RN:R02289]	Reductive acetyl-CoA pathway (Wood-Ljungdahl pathway)	C1		0.0	0.0	0.0	0.0	0.0	0.0	0.0	0.0	0.0	0.0	0.0	0.0	0.0	0.0	0.0	0.0	0.0	0.0	0.0	0.0	0.0	0.0	0.0	0.0	0.0	0.0	0.0	0.0	0.0	0.0	0.0	0.0	0.0	0.0	0.0	0.0	0.0	0.0	0.0	0.0	0.0	0.0	0.0	0.0	0.0
K00024	malate dehydrogenase [EC:1.1.1.37] [RN:R00342]	Reductive citrate cycle (Arnon-Buchanan cycle)	C1		1.0	1.0	0.0	1.0	1.0	1.0	1.0	1.0	0.0	0.0	1.0	1.0	1.0	1.0	1.0	1.0	1.0	1.0	1.0	1.0	1.0	0.0	1.0	1.0	1.0	1.0	1.0	1.0	1.0	1.0	1.0	1.0	1.0	1.0	1.0	1.0	1.0	1.0	1.0	1.0	1.0	1.0	1.0	1.0	0.0
K00031	isocitrate dehydrogenase [EC:1.1.1.42] [RN:R00267]	Reductive citrate cycle (Arnon-Buchanan cycle)	C1		1.0	1.0	1.0	1.0	1.0	1.0	1.0	1.0	1.0	0.0	1.0	1.0	1.0	0.0	1.0	1.0	1.0	1.0	0.0	1.0	0.0	1.0	1.0	1.0	1.0	2.0	3.0	0.0	0.0	0.0	1.0	1.0	1.0	1.0	1.0	1.0	1.0	1.0	1.0	1.0	1.0	0.0	1.0	1.0	1.0
K00169	pyruvate:ferredoxin oxidoreductase [EC:1.2.7.1] [RN:R01196]	Reductive citrate cycle (Arnon-Buchanan cycle)	C1		0.0	0.0	0.0	0.0	0.0	0.0	0.0	0.0	0.0	0.0	0.0	0.0	0.0	0.0	0.0	0.0	0.0	0.0	0.0	0.0	0.0	0.0	0.0	0.0	0.0	0.0	0.0	0.0	0.0	0.0	0.0	0.0	0.0	0.0	0.0	0.0	0.0	0.0	0.0	0.0	1.0	0.0	0.0	0.0	0.0
K00170	pyruvate:ferredoxin oxidoreductase [EC:1.2.7.1] [RN:R01196]	Reductive citrate cycle (Arnon-Buchanan cycle)	C1		1.0	0.0	0.0	0.0	0.0	0.0	0.0	0.0	0.0	0.0	0.0	0.0	0.0	0.0	0.0	0.0	0.0	0.0	0.0	0.0	0.0	0.0	0.0	0.0	0.0	0.0	0.0	0.0	0.0	0.0	0.0	0.0	0.0	0.0	0.0	0.0	0.0	0.0	0.0	0.0	1.0	0.0	0.0	0.0	0.0
K00171	pyruvate:ferredoxin oxidoreductase [EC:1.2.7.1] [RN:R01196]	Reductive citrate cycle (Arnon-Buchanan cycle)	C1		0.0	0.0	0.0	0.0	0.0	0.0	0.0	0.0	0.0	0.0	0.0	0.0	0.0	0.0	0.0	0.0	0.0	0.0	0.0	0.0	0.0	0.0	0.0	0.0	0.0	0.0	0.0	0.0	0.0	0.0	0.0	0.0	0.0	0.0	0.0	0.0	0.0	0.0	0.0	0.0	0.0	0.0	0.0	0.0	0.0
K00172	pyruvate:ferredoxin oxidoreductase [EC:1.2.7.1] [RN:R01196]	Reductive citrate cycle (Arnon-Buchanan cycle)	C1		0.0	0.0	0.0	0.0	0.0	0.0	0.0	0.0	0.0	0.0	0.0	0.0	0.0	0.0	0.0	0.0	0.0	0.0	0.0	0.0	0.0	0.0	0.0	0.0	0.0	0.0	0.0	0.0	0.0	0.0	0.0	0.0	0.0	0.0	0.0	0.0	0.0	0.0	0.0	0.0	1.0	0.0	0.0	0.0	0.0
K00174	2-oxoglutarate:ferredoxin oxidoreductase [EC:1.2.7.3] [RN:R01197]	Reductive citrate cycle (Arnon-Buchanan cycle)	C1		1.0	1.0	0.0	1.0	0.0	0.0	0.0	1.0	1.0	0.0	1.0	1.0	0.0	0.0	1.0	0.0	0.0	1.0	1.0	1.0	1.0	0.0	1.0	1.0	0.0	1.0	1.0	1.0	0.0	0.0	1.0	0.0	0.0	1.0	1.0	1.0	0.0	0.0	1.0	0.0	3.0	1.0	1.0	0.0	0.0
K00175	2-oxoglutarate:ferredoxin oxidoreductase [EC:1.2.7.3] [RN:R01197]	Reductive citrate cycle (Arnon-Buchanan cycle)	C1		1.0	1.0	0.0	1.0	0.0	0.0	0.0	1.0	1.0	0.0	1.0	1.0	0.0	0.0	1.0	0.0	0.0	1.0	1.0	1.0	1.0	0.0	1.0	1.0	0.0	1.0	1.0	1.0	0.0	0.0	1.0	0.0	0.0	1.0	1.0	1.0	0.0	0.0	1.0	0.0	3.0	1.0	1.0	0.0	0.0
K00176	2-oxoglutarate:ferredoxin oxidoreductase [EC:1.2.7.3] [RN:R01197]	Reductive citrate cycle (Arnon-Buchanan cycle)	C1		0.0	0.0	0.0	0.0	0.0	0.0	0.0	0.0	0.0	0.0	0.0	0.0	0.0	0.0	0.0	0.0	0.0	0.0	0.0	0.0	0.0	0.0	0.0	0.0	0.0	0.0	0.0	0.0	0.0	0.0	0.0	0.0	0.0	0.0	0.0	0.0	0.0	0.0	0.0	0.0	0.0	0.0	0.0	0.0	0.0
K00177	2-oxoglutarate:ferredoxin oxidoreductase [EC:1.2.7.3] [RN:R01197]	Reductive citrate cycle (Arnon-Buchanan cycle)	C1		0.0	0.0	0.0	0.0	0.0	0.0	0.0	0.0	0.0	0.0	0.0	0.0	0.0	0.0	0.0	0.0	0.0	0.0	0.0	0.0	0.0	0.0	0.0	0.0	0.0	0.0	0.0	0.0	0.0	0.0	0.0	0.0	0.0	0.0	0.0	0.0	0.0	0.0	0.0	0.0	0.0	0.0	0.0	0.0	0.0
K00239	succinate dehydrogenase / fumarate reductase [EC:1.3.5.1 1.3.5.4] [RN:R02164]	Reductive citrate cycle (Arnon-Buchanan cycle)	C1		1.0	1.0	1.0	1.0	1.0	1.0	1.0	1.0	1.0	1.0	1.0	0.0	1.0	1.0	1.0	0.0	1.0	1.0	1.0	1.0	1.0	1.0	1.0	1.0	1.0	1.0	1.0	1.0	1.0	1.0	1.0	1.0	1.0	1.0	1.0	1.0	1.0	1.0	1.0	1.0	1.0	1.0	1.0	1.0	1.0
K00240	succinate dehydrogenase / fumarate reductase [EC:1.3.5.1 1.3.5.4] [RN:R02164]	Reductive citrate cycle (Arnon-Buchanan cycle)	C1		1.0	1.0	1.0	1.0	1.0	1.0	1.0	1.0	1.0	1.0	1.0	1.0	1.0	1.0	1.0	1.0	1.0	1.0	1.0	2.0	1.0	1.0	1.0	1.0	1.0	1.0	1.0	1.0	1.0	1.0	1.0	0.0	1.0	1.0	0.0	1.0	1.0	1.0	1.0	1.0	2.0	2.0	1.0	1.0	1.0
K00241	succinate dehydrogenase / fumarate reductase [EC:1.3.5.1 1.3.5.4] [RN:R02164]	Reductive citrate cycle (Arnon-Buchanan cycle)	C1		1.0	1.0	1.0	1.0	1.0	1.0	1.0	1.0	1.0	0.0	1.0	1.0	1.0	1.0	1.0	0.0	1.0	1.0	1.0	2.0	1.0	1.0	1.0	1.0	1.0	1.0	1.0	0.0	1.0	0.0	1.0	1.0	1.0	0.0	1.0	1.0	1.0	1.0	1.0	1.0	2.0	2.0	1.0	1.0	1.0
K00242	succinate dehydrogenase / fumarate reductase [EC:1.3.5.1 1.3.5.4] [RN:R02164]	Reductive citrate cycle (Arnon-Buchanan cycle)	C1		0.0	0.0	1.0	1.0	1.0	1.0	1.0	1.0	0.0	1.0	0.0	1.0	1.0	0.0	1.0	0.0	0.0	1.0	0.0	2.0	1.0	1.0	1.0	0.0	1.0	0.0	0.0	1.0	1.0	1.0	1.0	1.0	0.0	1.0	1.0	1.0	1.0	1.0	0.0	1.0	2.0	0.0	0.0	0.0	0.0
K00244	succinate dehydrogenase / fumarate reductase [EC:1.3.5.1 1.3.5.4] [RN:R02164]	Reductive citrate cycle (Arnon-Buchanan cycle)	C1		0.0	0.0	0.0	0.0	0.0	0.0	0.0	0.0	0.0	0.0	0.0	0.0	0.0	0.0	0.0	0.0	0.0	0.0	0.0	1.0	0.0	0.0	0.0	0.0	0.0	0.0	0.0	0.0	0.0	0.0	0.0	0.0	0.0	0.0	0.0	0.0	0.0	0.0	0.0	0.0	0.0	0.0	0.0	0.0	0.0
K00245	succinate dehydrogenase / fumarate reductase [EC:1.3.5.1 1.3.5.4] [RN:R02164]	Reductive citrate cycle (Arnon-Buchanan cycle)	C1		0.0	0.0	0.0	0.0	0.0	0.0	0.0	0.0	0.0	0.0	0.0	0.0	0.0	0.0	0.0	0.0	0.0	0.0	0.0	1.0	0.0	0.0	0.0	0.0	0.0	0.0	0.0	0.0	0.0	0.0	0.0	0.0	0.0	0.0	0.0	0.0	0.0	0.0	0.0	0.0	0.0	0.0	0.0	0.0	0.0
K00246	succinate dehydrogenase / fumarate reductase [EC:1.3.5.1 1.3.5.4] [RN:R02164]	Reductive citrate cycle (Arnon-Buchanan cycle)	C1		0.0	0.0	0.0	0.0	0.0	0.0	0.0	0.0	0.0	0.0	0.0	0.0	0.0	0.0	0.0	0.0	0.0	0.0	0.0	1.0	0.0	0.0	0.0	0.0	0.0	0.0	0.0	0.0	0.0	0.0	0.0	0.0	0.0	0.0	0.0	0.0	0.0	0.0	0.0	0.0	0.0	0.0	0.0	0.0	0.0
K00247	succinate dehydrogenase / fumarate reductase [EC:1.3.5.1 1.3.5.4] [RN:R02164]	Reductive citrate cycle (Arnon-Buchanan cycle)	C1		0.0	0.0	0.0	0.0	0.0	0.0	0.0	0.0	0.0	0.0	0.0	0.0	0.0	0.0	0.0	0.0	0.0	0.0	0.0	1.0	0.0	0.0	0.0	0.0	0.0	0.0	0.0	0.0	0.0	0.0	0.0	0.0	0.0	0.0	0.0	0.0	0.0	0.0	0.0	0.0	0.0	0.0	0.0	0.0	0.0
K01006	pyruvate,orthophosphate dikinase [EC:2.7.9.1] [RN:R00206]	Reductive citrate cycle (Arnon-Buchanan cycle)	C1		1.0	0.0	0.0	1.0	1.0	1.0	1.0	1.0	1.0	0.0	1.0	2.0	1.0	0.0	0.0	1.0	1.0	1.0	1.0	1.0	1.0	0.0	0.0	1.0	1.0	0.0	0.0	1.0	1.0	0.0	1.0	1.0	0.0	1.0	0.0	1.0	1.0	1.0	1.0	0.0	0.0	1.0	0.0	1.0	0.0
K01007	pyruvate,water dikinase [EC:2.7.9.2] [RN:R00199]	Reductive citrate cycle (Arnon-Buchanan cycle)	C1		1.0	0.0	1.0	0.0	0.0	0.0	0.0	0.0	0.0	0.0	0.0	0.0	0.0	0.0	1.0	0.0	0.0	0.0	1.0	0.0	1.0	0.0	0.0	1.0	0.0	1.0	0.0	1.0	0.0	0.0	1.0	0.0	0.0	0.0	1.0	0.0	0.0	0.0	0.0	1.0	1.0	0.0	1.0	0.0	0.0
K01595	phosphoenolpyruvate carboxylase [EC:4.1.1.31] [RN:R00345]	Reductive citrate cycle (Arnon-Buchanan cycle)	C1		1.0	1.0	1.0	0.0	0.0	0.0	0.0	0.0	0.0	0.0	0.0	0.0	1.0	0.0	2.0	0.0	1.0	1.0	1.0	0.0	1.0	0.0	0.0	2.0	1.0	1.0	0.0	1.0	0.0	1.0	1.0	0.0	0.0	0.0	1.0	0.0	0.0	0.0	1.0	1.0	0.0	1.0	0.0	1.0	1.0
K01676	fumarate hydratase [EC:4.2.1.2] [RN:R01082]	Reductive citrate cycle (Arnon-Buchanan cycle)	C1		0.0	0.0	0.0	1.0	1.0	1.0	0.0	0.0	0.0	0.0	0.0	0.0	0.0	0.0	0.0	0.0	0.0	0.0	0.0	0.0	0.0	0.0	0.0	0.0	0.0	0.0	0.0	0.0	0.0	0.0	1.0	0.0	0.0	0.0	0.0	1.0	0.0	0.0	0.0	1.0	1.0	1.0	0.0	0.0	0.0
K01677	fumarate hydratase [EC:4.2.1.2] [RN:R01082]	Reductive citrate cycle (Arnon-Buchanan cycle)	C1		0.0	0.0	0.0	0.0	0.0	0.0	0.0	0.0	0.0	0.0	0.0	0.0	0.0	0.0	0.0	0.0	0.0	0.0	0.0	0.0	0.0	0.0	0.0	0.0	0.0	0.0	0.0	0.0	0.0	0.0	0.0	0.0	0.0	1.0	0.0	0.0	0.0	0.0	0.0	0.0	0.0	0.0	0.0	0.0	0.0
K01678	fumarate hydratase [EC:4.2.1.2] [RN:R01082]	Reductive citrate cycle (Arnon-Buchanan cycle)	C1		0.0	0.0	0.0	0.0	0.0	0.0	0.0	0.0	0.0	0.0	0.0	0.0	0.0	0.0	0.0	0.0	0.0	0.0	0.0	0.0	0.0	0.0	0.0	0.0	0.0	0.0	0.0	0.0	0.0	0.0	0.0	0.0	0.0	1.0	0.0	0.0	0.0	0.0	0.0	0.0	0.0	0.0	0.0	0.0	0.0
K01679	fumarate hydratase [EC:4.2.1.2] [RN:R01082]	Reductive citrate cycle (Arnon-Buchanan cycle)	C1		1.0	1.0	1.0	1.0	1.0	1.0	1.0	1.0	1.0	1.0	1.0	1.0	1.0	1.0	1.0	1.0	1.0	1.0	1.0	1.0	1.0	1.0	0.0	1.0	1.0	1.0	1.0	1.0	1.0	1.0	1.0	1.0	1.0	0.0	1.0	1.0	1.0	1.0	1.0	1.0	1.0	0.0	1.0	0.0	1.0
K01681	aconitate hydratase [EC:4.2.1.3] [RN:R01900 R01325]	Reductive citrate cycle (Arnon-Buchanan cycle)	C1		1.0	1.0	1.0	1.0	1.0	1.0	1.0	1.0	1.0	1.0	1.0	1.0	1.0	0.0	1.0	1.0	1.0	1.0	1.0	1.0	1.0	1.0	1.0	1.0	1.0	0.0	0.0	1.0	1.0	1.0	1.0	1.0	0.0	1.0	1.0	1.0	1.0	1.0	1.0	1.0	2.0	0.0	0.0	1.0	1.0
K01682	aconitate hydratase [EC:4.2.1.3] [RN:R01900 R01325]	Reductive citrate cycle (Arnon-Buchanan cycle)	C1		0.0	0.0	0.0	0.0	0.0	0.0	0.0	0.0	0.0	0.0	0.0	0.0	0.0	0.0	0.0	0.0	0.0	0.0	0.0	0.0	0.0	0.0	0.0	0.0	0.0	0.0	0.0	0.0	0.0	0.0	0.0	0.0	0.0	0.0	1.0	0.0	0.0	0.0	0.0	1.0	0.0	0.0	0.0	0.0	0.0
K01902	succinyl-CoA synthetase [EC:6.2.1.5] [RN:R00405]	Reductive citrate cycle (Arnon-Buchanan cycle)	C1		1.0	1.0	1.0	1.0	1.0	1.0	1.0	1.0	2.0	1.0	1.0	2.0	1.0	1.0	1.0	1.0	1.0	1.0	1.0	2.0	1.0	1.0	1.0	1.0	1.0	1.0	1.0	1.0	1.0	1.0	1.0	1.0	1.0	2.0	1.0	1.0	1.0	1.0	1.0	1.0	1.0	1.0	1.0	1.0	1.0
K01903	succinyl-CoA synthetase [EC:6.2.1.5] [RN:R00405]	Reductive citrate cycle (Arnon-Buchanan cycle)	C1		1.0	1.0	1.0	1.0	1.0	1.0	1.0	1.0	1.0	1.0	1.0	1.0	1.0	1.0	1.0	1.0	0.0	1.0	1.0	1.0	1.0	1.0	1.0	1.0	1.0	1.0	1.0	1.0	1.0	1.0	1.0	1.0	1.0	1.0	1.0	1.0	1.0	1.0	1.0	1.0	1.0	1.0	1.0	1.0	1.0
K01958	pyruvate carboxylase subunit A [EC:6.4.1.1] [RN:R00344]	Reductive citrate cycle (Arnon-Buchanan cycle)	C1		1.0	0.0	0.0	1.0	1.0	1.0	1.0	0.0	0.0	0.0	1.0	0.0	0.0	1.0	0.0	1.0	0.0	0.0	0.0	0.0	0.0	1.0	0.0	0.0	0.0	0.0	1.0	0.0	0.0	0.0	0.0	0.0	1.0	0.0	0.0	1.0	1.0	1.0	1.0	0.0	1.0	0.0	0.0	0.0	1.0
K01959	pyruvate carboxylase subunit A [EC:6.4.1.1] [RN:R00344]	Reductive citrate cycle (Arnon-Buchanan cycle)	C1		0.0	0.0	0.0	0.0	0.0	0.0	0.0	0.0	0.0	0.0	0.0	0.0	0.0	0.0	0.0	0.0	0.0	0.0	0.0	0.0	0.0	0.0	0.0	0.0	0.0	0.0	0.0	0.0	0.0	0.0	0.0	0.0	0.0	0.0	0.0	0.0	0.0	0.0	0.0	0.0	0.0	0.0	0.0	0.0	0.0
K01960	pyruvate carboxylase subunit A [EC:6.4.1.1] [RN:R00344]	Reductive citrate cycle (Arnon-Buchanan cycle)	C1		0.0	0.0	0.0	0.0	0.0	0.0	0.0	0.0	0.0	0.0	0.0	0.0	0.0	0.0	0.0	0.0	0.0	0.0	0.0	0.0	0.0	0.0	0.0	0.0	0.0	0.0	0.0	0.0	0.0	0.0	0.0	0.0	0.0	0.0	0.0	0.0	0.0	0.0	0.0	0.0	0.0	0.0	0.0	0.0	0.0
K03737	pyruvate-ferredoxin/flavodoxin oxidoreductase [EC:1.2.7.1 1.2.7.-] [RN:R01196 R10866]	Reductive citrate cycle (Arnon-Buchanan cycle)	C1		1.0	0.0	0.0	0.0	0.0	0.0	0.0	0.0	0.0	0.0	1.0	0.0	0.0	0.0	0.0	0.0	0.0	0.0	1.0	0.0	1.0	0.0	0.0	0.0	0.0	0.0	0.0	0.0	0.0	0.0	0.0	0.0	0.0	1.0	0.0	0.0	0.0	0.0	0.0	0.0	0.0	1.0	0.0	1.0	0.0
K15230	ATP-citrate lyase [EC:2.3.3.8] [RN:R00352]	Reductive citrate cycle (Arnon-Buchanan cycle)	C1		0.0	0.0	0.0	0.0	0.0	0.0	0.0	0.0	0.0	0.0	0.0	0.0	0.0	0.0	0.0	0.0	0.0	0.0	0.0	0.0	0.0	0.0	0.0	0.0	0.0	0.0	0.0	0.0	0.0	0.0	0.0	0.0	0.0	0.0	0.0	0.0	0.0	0.0	0.0	0.0	0.0	0.0	0.0	0.0	0.0
K15231	ATP-citrate lyase [EC:2.3.3.8] [RN:R00352]	Reductive citrate cycle (Arnon-Buchanan cycle)	C1		0.0	0.0	0.0	0.0	0.0	0.0	0.0	0.0	0.0	0.0	0.0	0.0	0.0	0.0	0.0	0.0	0.0	0.0	0.0	0.0	0.0	0.0	0.0	0.0	0.0	0.0	0.0	0.0	0.0	0.0	0.0	0.0	0.0	0.0	0.0	0.0	0.0	0.0	0.0	0.0	0.0	0.0	0.0	0.0	0.0
K15232	citryl-CoA synthetase [EC:6.2.1.18] [RN:R01322]	Reductive citrate cycle (Arnon-Buchanan cycle)	C1		0.0	0.0	0.0	0.0	0.0	0.0	0.0	0.0	0.0	0.0	0.0	0.0	0.0	0.0	0.0	0.0	0.0	0.0	0.0	0.0	0.0	0.0	0.0	0.0	0.0	0.0	0.0	0.0	0.0	0.0	0.0	0.0	0.0	0.0	0.0	0.0	0.0	0.0	0.0	0.0	0.0	0.0	0.0	0.0	0.0
K15233	citryl-CoA synthetase [EC:6.2.1.18] [RN:R01322]	Reductive citrate cycle (Arnon-Buchanan cycle)	C1		0.0	0.0	0.0	0.0	0.0	0.0	0.0	0.0	0.0	0.0	0.0	0.0	0.0	0.0	0.0	0.0	0.0	0.0	0.0	0.0	0.0	0.0	0.0	0.0	0.0	0.0	0.0	0.0	0.0	0.0	0.0	0.0	0.0	0.0	0.0	0.0	0.0	0.0	0.0	0.0	0.0	0.0	0.0	0.0	0.0
K15234	citryl-CoA lyase [EC:4.1.3.34] [RN:R00354]	Reductive citrate cycle (Arnon-Buchanan cycle)	C1		0.0	0.0	0.0	0.0	0.0	0.0	0.0	0.0	0.0	0.0	0.0	0.0	0.0	0.0	0.0	0.0	0.0	0.0	0.0	0.0	0.0	0.0	0.0	0.0	0.0	0.0	0.0	0.0	0.0	0.0	0.0	0.0	0.0	0.0	0.0	0.0	0.0	0.0	0.0	0.0	0.0	0.0	0.0	0.0	0.0
K18556	NADH-dependent fumarate reductase [EC:1.3.1.6] [RN:R00402]	Reductive citrate cycle (Arnon-Buchanan cycle)	C1		0.0	0.0	0.0	0.0	0.0	0.0	0.0	0.0	0.0	0.0	0.0	0.0	0.0	0.0	0.0	0.0	0.0	0.0	0.0	0.0	0.0	0.0	0.0	0.0	0.0	0.0	0.0	0.0	0.0	0.0	0.0	0.0	0.0	0.0	0.0	0.0	0.0	0.0	0.0	0.0	0.0	0.0	0.0	0.0	0.0
K18557	NADH-dependent fumarate reductase [EC:1.3.1.6] [RN:R00402]	Reductive citrate cycle (Arnon-Buchanan cycle)	C1		0.0	0.0	0.0	0.0	0.0	0.0	0.0	0.0	0.0	0.0	0.0	0.0	0.0	0.0	0.0	0.0	0.0	0.0	0.0	0.0	0.0	0.0	0.0	0.0	0.0	0.0	0.0	0.0	0.0	0.0	0.0	0.0	0.0	0.0	0.0	0.0	0.0	0.0	0.0	0.0	0.0	0.0	0.0	0.0	0.0
K18558	NADH-dependent fumarate reductase [EC:1.3.1.6] [RN:R00402]	Reductive citrate cycle (Arnon-Buchanan cycle)	C1		0.0	0.0	0.0	0.0	0.0	0.0	0.0	0.0	0.0	0.0	0.0	0.0	0.0	0.0	0.0	0.0	0.0	0.0	0.0	0.0	0.0	0.0	0.0	0.0	0.0	0.0	0.0	0.0	0.0	0.0	0.0	0.0	0.0	0.0	0.0	0.0	0.0	0.0	0.0	0.0	0.0	0.0	0.0	0.0	0.0
K18559	NADH-dependent fumarate reductase [EC:1.3.1.6] [RN:R00402]	Reductive citrate cycle (Arnon-Buchanan cycle)	C1		0.0	0.0	0.0	0.0	0.0	0.0	0.0	0.0	0.0	0.0	0.0	0.0	0.0	0.0	0.0	0.0	0.0	0.0	0.0	0.0	0.0	0.0	0.0	0.0	0.0	0.0	0.0	0.0	0.0	0.0	0.0	0.0	0.0	0.0	0.0	0.0	0.0	0.0	0.0	0.0	0.0	0.0	0.0	0.0	0.0
K18560	NADH-dependent fumarate reductase [EC:1.3.1.6] [RN:R00402]	Reductive citrate cycle (Arnon-Buchanan cycle)	C1		0.0	0.0	0.0	0.0	0.0	0.0	0.0	0.0	0.0	0.0	0.0	0.0	0.0	0.0	0.0	0.0	0.0	0.0	0.0	0.0	0.0	0.0	0.0	0.0	0.0	0.0	0.0	0.0	0.0	0.0	0.0	0.0	0.0	0.0	0.0	0.0	0.0	0.0	0.0	0.0	0.0	0.0	0.0	0.0	0.0
K00134	glyceraldehyde-3-phosphate dehydrogenase (phosphorylating) [EC:1.2.1.13 1.2.1.59 1.2.1.12] [RN:R01061 R01063]	Reductive pentose phosphate cycle (Calvin cycle)	C1		1.0	1.0	1.0	1.0	1.0	1.0	1.0	1.0	1.0	1.0	1.0	1.0	1.0	1.0	1.0	1.0	1.0	1.0	1.0	1.0	1.0	1.0	1.0	1.0	1.0	1.0	1.0	1.0	1.0	1.0	1.0	1.0	2.0	1.0	1.0	1.0	1.0	3.0	1.0	1.0	1.0	1.0	1.0	1.0	1.0
K00150	glyceraldehyde-3-phosphate dehydrogenase (phosphorylating) [EC:1.2.1.13 1.2.1.59 1.2.1.12] [RN:R01061 R01063]	Reductive pentose phosphate cycle (Calvin cycle)	C1		0.0	0.0	0.0	0.0	0.0	0.0	0.0	0.0	0.0	0.0	0.0	0.0	0.0	0.0	0.0	0.0	0.0	0.0	0.0	0.0	1.0	2.0	0.0	0.0	0.0	1.0	0.0	1.0	0.0	0.0	0.0	0.0	0.0	0.0	0.0	0.0	0.0	0.0	1.0	0.0	0.0	0.0	1.0	0.0	1.0
K00615	transketolase [EC:2.2.1.1] [RN:R01067 R01641]	Reductive pentose phosphate cycle (Calvin cycle)	C1		1.0	2.0	1.0	1.0	1.0	3.0	1.0	1.0	1.0	1.0	2.0	1.0	1.0	1.0	1.0	2.0	1.0	1.0	1.0	1.0	1.0	2.0	1.0	2.0	1.0	1.0	1.0	1.0	1.0	3.0	1.0	1.0	1.0	1.0	1.0	2.0	2.0	2.0	1.0	1.0	1.0	1.0	1.0	2.0	1.0
K00855	phosphoribulokinase [EC:2.7.1.19] [RN:R01523]	Reductive pentose phosphate cycle (Calvin cycle)	C1		0.0	0.0	1.0	0.0	0.0	1.0	0.0	0.0	0.0	0.0	0.0	0.0	1.0	0.0	0.0	0.0	0.0	0.0	0.0	0.0	0.0	0.0	0.0	0.0	1.0	0.0	0.0	0.0	0.0	1.0	0.0	0.0	0.0	0.0	0.0	0.0	0.0	1.0	0.0	0.0	0.0	0.0	0.0	0.0	0.0
K00927	phosphoglycerate kinase [EC:2.7.2.3] [RN:R01512]	Reductive pentose phosphate cycle (Calvin cycle)	C1		1.0	1.0	1.0	1.0	1.0	1.0	1.0	1.0	1.0	1.0	0.0	1.0	1.0	1.0	1.0	1.0	1.0	1.0	1.0	1.0	1.0	1.0	1.0	1.0	1.0	1.0	1.0	1.0	1.0	1.0	1.0	1.0	1.0	1.0	1.0	1.0	1.0	2.0	1.0	1.0	1.0	1.0	1.0	1.0	1.0
K01086	fructose-1,6-bisphosphatase [EC:3.1.3.11] [RN:R00762]	Reductive pentose phosphate cycle (Calvin cycle)	C1		0.0	0.0	0.0	0.0	0.0	0.0	0.0	0.0	0.0	0.0	0.0	0.0	0.0	0.0	0.0	0.0	0.0	0.0	0.0	0.0	0.0	0.0	0.0	0.0	0.0	0.0	0.0	0.0	0.0	0.0	0.0	0.0	0.0	0.0	0.0	0.0	0.0	0.0	0.0	0.0	0.0	0.0	0.0	0.0	0.0
K01100	sedoheptulose-bisphosphatase [EC:3.1.3.37] [RN:R01845]	Reductive pentose phosphate cycle (Calvin cycle)	C1		0.0	0.0	0.0	0.0	0.0	0.0	0.0	0.0	0.0	0.0	0.0	0.0	0.0	0.0	0.0	0.0	0.0	0.0	0.0	0.0	0.0	0.0	0.0	0.0	0.0	0.0	0.0	0.0	0.0	0.0	0.0	0.0	0.0	0.0	0.0	0.0	0.0	0.0	0.0	0.0	0.0	0.0	0.0	0.0	0.0
K01601	ribulose-bisphosphate carboxylase [EC:4.1.1.39] [RN:R00024]	Reductive pentose phosphate cycle (Calvin cycle)	C1		0.0	0.0	2.0	0.0	0.0	1.0	0.0	0.0	0.0	0.0	0.0	0.0	0.0	0.0	0.0	0.0	0.0	0.0	0.0	0.0	0.0	0.0	0.0	0.0	1.0	0.0	0.0	0.0	0.0	0.0	0.0	0.0	0.0	0.0	0.0	0.0	0.0	1.0	0.0	0.0	0.0	0.0	0.0	0.0	0.0
K01602	ribulose-bisphosphate carboxylase [EC:4.1.1.39] [RN:R00024]	Reductive pentose phosphate cycle (Calvin cycle)	C1		0.0	0.0	2.0	0.0	0.0	1.0	0.0	0.0	0.0	0.0	0.0	0.0	0.0	0.0	0.0	0.0	0.0	0.0	0.0	0.0	0.0	0.0	0.0	0.0	1.0	0.0	0.0	0.0	0.0	0.0	0.0	0.0	0.0	0.0	0.0	0.0	0.0	1.0	0.0	0.0	0.0	0.0	0.0	0.0	0.0
K01623	fructose-bisphosphate aldolase [EC:4.1.2.13] [RN:R01068 R01829]	Reductive pentose phosphate cycle (Calvin cycle)	C1		0.0	0.0	0.0	0.0	1.0	0.0	1.0	1.0	0.0	0.0	0.0	1.0	1.0	0.0	1.0	0.0	0.0	1.0	1.0	1.0	0.0	0.0	0.0	0.0	1.0	0.0	0.0	0.0	0.0	0.0	0.0	1.0	0.0	0.0	1.0	1.0	1.0	0.0	0.0	1.0	1.0	1.0	0.0	0.0	0.0
K01624	fructose-bisphosphate aldolase [EC:4.1.2.13] [RN:R01068 R01829]	Reductive pentose phosphate cycle (Calvin cycle)	C1		0.0	0.0	1.0	0.0	0.0	1.0	0.0	0.0	1.0	1.0	1.0	0.0	0.0	1.0	0.0	1.0	1.0	0.0	0.0	1.0	1.0	1.0	0.0	0.0	1.0	1.0	0.0	1.0	0.0	0.0	0.0	0.0	1.0	1.0	0.0	0.0	0.0	1.0	0.0	0.0	1.0	1.0	0.0	0.0	1.0
K01807	ribose 5-phosphate isomerase [EC:5.3.1.6] [RN:R01056]	Reductive pentose phosphate cycle (Calvin cycle)	C1		1.0	0.0	1.0	0.0	1.0	1.0	1.0	1.0	0.0	2.0	0.0	1.0	1.0	0.0	1.0	1.0	0.0	1.0	1.0	1.0	1.0	0.0	1.0	1.0	1.0	0.0	0.0	1.0	1.0	1.0	0.0	1.0	0.0	1.0	1.0	1.0	1.0	1.0	0.0	1.0	1.0	0.0	0.0	0.0	0.0
K01808	ribose 5-phosphate isomerase [EC:5.3.1.6] [RN:R01056]	Reductive pentose phosphate cycle (Calvin cycle)	C1		1.0	2.0	0.0	1.0	0.0	0.0	0.0	0.0	1.0	0.0	2.0	0.0	0.0	1.0	0.0	0.0	1.0	0.0	0.0	0.0	0.0	1.0	1.0	1.0	0.0	1.0	1.0	0.0	1.0	2.0	1.0	1.0	1.0	0.0	0.0	1.0	0.0	0.0	1.0	0.0	0.0	1.0	1.0	0.0	2.0
K02446	fructose-1,6-bisphosphatase [EC:3.1.3.11] [RN:R00762]	Reductive pentose phosphate cycle (Calvin cycle)	C1		0.0	0.0	0.0	0.0	0.0	0.0	0.0	0.0	0.0	0.0	0.0	0.0	0.0	0.0	0.0	0.0	0.0	0.0	0.0	0.0	0.0	1.0	1.0	0.0	0.0	0.0	0.0	0.0	1.0	1.0	0.0	0.0	0.0	0.0	0.0	0.0	0.0	0.0	0.0	0.0	0.0	1.0	0.0	0.0	0.0
K03841	fructose-1,6-bisphosphatase [EC:3.1.3.11] [RN:R00762]	Reductive pentose phosphate cycle (Calvin cycle)	C1		0.0	1.0	1.0	0.0	0.0	1.0	0.0	0.0	1.0	0.0	0.0	0.0	1.0	1.0	1.0	0.0	0.0	0.0	1.0	0.0	0.0	0.0	0.0	1.0	1.0	1.0	1.0	0.0	0.0	0.0	0.0	0.0	1.0	1.0	1.0	0.0	0.0	1.0	0.0	0.0	1.0	0.0	1.0	1.0	1.0
K04041	fructose-1,6-bisphosphatase [EC:3.1.3.11] [RN:R00762]	Reductive pentose phosphate cycle (Calvin cycle)	C1		0.0	0.0	0.0	0.0	0.0	0.0	0.0	0.0	0.0	0.0	0.0	0.0	0.0	0.0	0.0	0.0	0.0	0.0	0.0	0.0	0.0	0.0	0.0	0.0	0.0	0.0	0.0	0.0	0.0	0.0	0.0	0.0	0.0	0.0	0.0	0.0	0.0	0.0	0.0	0.0	0.0	0.0	0.0	0.0	0.0
K05298	glyceraldehyde-3-phosphate dehydrogenase (phosphorylating) [EC:1.2.1.13 1.2.1.59 1.2.1.12] [RN:R01061 R01063]	Reductive pentose phosphate cycle (Calvin cycle)	C1		0.0	0.0	0.0	0.0	0.0	0.0	0.0	0.0	0.0	0.0	0.0	0.0	0.0	0.0	0.0	0.0	0.0	0.0	0.0	0.0	0.0	0.0	0.0	0.0	0.0	0.0	0.0	0.0	0.0	0.0	0.0	0.0	0.0	0.0	0.0	0.0	0.0	0.0	0.0	0.0	0.0	0.0	0.0	0.0	0.0
K11532	fructose-1,6-bisphosphatase [EC:3.1.3.11] [RN:R00762]	Reductive pentose phosphate cycle (Calvin cycle)	C1		0.0	0.0	0.0	1.0	1.0	1.0	0.0	1.0	0.0	0.0	0.0	1.0	1.0	0.0	0.0	1.0	0.0	0.0	0.0	1.0	0.0	0.0	0.0	0.0	1.0	0.0	0.0	0.0	0.0	0.0	1.0	1.0	0.0	0.0	0.0	1.0	1.0	1.0	0.0	0.0	0.0	0.0	0.0	0.0	0.0
K00615	transketolase [EC:2.2.1.1] [RN:R01067 R01641]	Reductive pentose phosphate cycle, glyceraldehyde-3P => ribulose-5P	C1		1.0	2.0	1.0	1.0	1.0	3.0	1.0	1.0	1.0	1.0	2.0	1.0	1.0	1.0	1.0	2.0	1.0	1.0	1.0	1.0	1.0	2.0	1.0	2.0	1.0	1.0	1.0	1.0	1.0	3.0	1.0	1.0	1.0	1.0	1.0	2.0	2.0	2.0	1.0	1.0	1.0	1.0	1.0	2.0	1.0
K01086	fructose-1,6-bisphosphatase [EC:3.1.3.11] [RN:R00762]	Reductive pentose phosphate cycle, glyceraldehyde-3P => ribulose-5P	C1		0.0	0.0	0.0	0.0	0.0	0.0	0.0	0.0	0.0	0.0	0.0	0.0	0.0	0.0	0.0	0.0	0.0	0.0	0.0	0.0	0.0	0.0	0.0	0.0	0.0	0.0	0.0	0.0	0.0	0.0	0.0	0.0	0.0	0.0	0.0	0.0	0.0	0.0	0.0	0.0	0.0	0.0	0.0	0.0	0.0
K01100	sedoheptulose-bisphosphatase [EC:3.1.3.37] [RN:R01845]	Reductive pentose phosphate cycle, glyceraldehyde-3P => ribulose-5P	C1		0.0	0.0	0.0	0.0	0.0	0.0	0.0	0.0	0.0	0.0	0.0	0.0	0.0	0.0	0.0	0.0	0.0	0.0	0.0	0.0	0.0	0.0	0.0	0.0	0.0	0.0	0.0	0.0	0.0	0.0	0.0	0.0	0.0	0.0	0.0	0.0	0.0	0.0	0.0	0.0	0.0	0.0	0.0	0.0	0.0
K01623	fructose-bisphosphate aldolase [EC:4.1.2.13] [RN:R01068 R01829]	Reductive pentose phosphate cycle, glyceraldehyde-3P => ribulose-5P	C1		0.0	0.0	0.0	0.0	1.0	0.0	1.0	1.0	0.0	0.0	0.0	1.0	1.0	0.0	1.0	0.0	0.0	1.0	1.0	1.0	0.0	0.0	0.0	0.0	1.0	0.0	0.0	0.0	0.0	0.0	0.0	1.0	0.0	0.0	1.0	1.0	1.0	0.0	0.0	1.0	1.0	1.0	0.0	0.0	0.0
K01624	fructose-bisphosphate aldolase [EC:4.1.2.13] [RN:R01068 R01829]	Reductive pentose phosphate cycle, glyceraldehyde-3P => ribulose-5P	C1		0.0	0.0	1.0	0.0	0.0	1.0	0.0	0.0	1.0	1.0	1.0	0.0	0.0	1.0	0.0	1.0	1.0	0.0	0.0	1.0	1.0	1.0	0.0	0.0	1.0	1.0	0.0	1.0	0.0	0.0	0.0	0.0	1.0	1.0	0.0	0.0	0.0	1.0	0.0	0.0	1.0	1.0	0.0	0.0	1.0
K01807	ribose 5-phosphate isomerase [EC:5.3.1.6] [RN:R01056]	Reductive pentose phosphate cycle, glyceraldehyde-3P => ribulose-5P	C1		1.0	0.0	1.0	0.0	1.0	1.0	1.0	1.0	0.0	2.0	0.0	1.0	1.0	0.0	1.0	1.0	0.0	1.0	1.0	1.0	1.0	0.0	1.0	1.0	1.0	0.0	0.0	1.0	1.0	1.0	0.0	1.0	0.0	1.0	1.0	1.0	1.0	1.0	0.0	1.0	1.0	0.0	0.0	0.0	0.0
K01808	ribose 5-phosphate isomerase [EC:5.3.1.6] [RN:R01056]	Reductive pentose phosphate cycle, glyceraldehyde-3P => ribulose-5P	C1		1.0	2.0	0.0	1.0	0.0	0.0	0.0	0.0	1.0	0.0	2.0	0.0	0.0	1.0	0.0	0.0	1.0	0.0	0.0	0.0	0.0	1.0	1.0	1.0	0.0	1.0	1.0	0.0	1.0	2.0	1.0	1.0	1.0	0.0	0.0	1.0	0.0	0.0	1.0	0.0	0.0	1.0	1.0	0.0	2.0
K02446	fructose-1,6-bisphosphatase [EC:3.1.3.11] [RN:R00762]	Reductive pentose phosphate cycle, glyceraldehyde-3P => ribulose-5P	C1		0.0	0.0	0.0	0.0	0.0	0.0	0.0	0.0	0.0	0.0	0.0	0.0	0.0	0.0	0.0	0.0	0.0	0.0	0.0	0.0	0.0	1.0	1.0	0.0	0.0	0.0	0.0	0.0	1.0	1.0	0.0	0.0	0.0	0.0	0.0	0.0	0.0	0.0	0.0	0.0	0.0	1.0	0.0	0.0	0.0
K03841	fructose-1,6-bisphosphatase [EC:3.1.3.11] [RN:R00762]	Reductive pentose phosphate cycle, glyceraldehyde-3P => ribulose-5P	C1		0.0	1.0	1.0	0.0	0.0	1.0	0.0	0.0	1.0	0.0	0.0	0.0	1.0	1.0	1.0	0.0	0.0	0.0	1.0	0.0	0.0	0.0	0.0	1.0	1.0	1.0	1.0	0.0	0.0	0.0	0.0	0.0	1.0	1.0	1.0	0.0	0.0	1.0	0.0	0.0	1.0	0.0	1.0	1.0	1.0
K04041	fructose-1,6-bisphosphatase [EC:3.1.3.11] [RN:R00762]	Reductive pentose phosphate cycle, glyceraldehyde-3P => ribulose-5P	C1		0.0	0.0	0.0	0.0	0.0	0.0	0.0	0.0	0.0	0.0	0.0	0.0	0.0	0.0	0.0	0.0	0.0	0.0	0.0	0.0	0.0	0.0	0.0	0.0	0.0	0.0	0.0	0.0	0.0	0.0	0.0	0.0	0.0	0.0	0.0	0.0	0.0	0.0	0.0	0.0	0.0	0.0	0.0	0.0	0.0
K11532	fructose-1,6-bisphosphatase [EC:3.1.3.11] [RN:R00762]	Reductive pentose phosphate cycle, glyceraldehyde-3P => ribulose-5P	C1		0.0	0.0	0.0	1.0	1.0	1.0	0.0	1.0	0.0	0.0	0.0	1.0	1.0	0.0	0.0	1.0	0.0	0.0	0.0	1.0	0.0	0.0	0.0	0.0	1.0	0.0	0.0	0.0	0.0	0.0	1.0	1.0	0.0	0.0	0.0	1.0	1.0	1.0	0.0	0.0	0.0	0.0	0.0	0.0	0.0
K00134	glyceraldehyde-3-phosphate dehydrogenase (phosphorylating) [EC:1.2.1.13 1.2.1.59 1.2.1.12] [RN:R01061 R01063]	Reductive pentose phosphate cycle, ribulose-5P => glyceraldehyde-3P	C1		1.0	1.0	1.0	1.0	1.0	1.0	1.0	1.0	1.0	1.0	1.0	1.0	1.0	1.0	1.0	1.0	1.0	1.0	1.0	1.0	1.0	1.0	1.0	1.0	1.0	1.0	1.0	1.0	1.0	1.0	1.0	1.0	2.0	1.0	1.0	1.0	1.0	3.0	1.0	1.0	1.0	1.0	1.0	1.0	1.0
K00150	glyceraldehyde-3-phosphate dehydrogenase (phosphorylating) [EC:1.2.1.13 1.2.1.59 1.2.1.12] [RN:R01061 R01063]	Reductive pentose phosphate cycle, ribulose-5P => glyceraldehyde-3P	C1		0.0	0.0	0.0	0.0	0.0	0.0	0.0	0.0	0.0	0.0	0.0	0.0	0.0	0.0	0.0	0.0	0.0	0.0	0.0	0.0	1.0	2.0	0.0	0.0	0.0	1.0	0.0	1.0	0.0	0.0	0.0	0.0	0.0	0.0	0.0	0.0	0.0	0.0	1.0	0.0	0.0	0.0	1.0	0.0	1.0
K00855	phosphoribulokinase [EC:2.7.1.19] [RN:R01523]	Reductive pentose phosphate cycle, ribulose-5P => glyceraldehyde-3P	C1		0.0	0.0	1.0	0.0	0.0	1.0	0.0	0.0	0.0	0.0	0.0	0.0	1.0	0.0	0.0	0.0	0.0	0.0	0.0	0.0	0.0	0.0	0.0	0.0	1.0	0.0	0.0	0.0	0.0	1.0	0.0	0.0	0.0	0.0	0.0	0.0	0.0	1.0	0.0	0.0	0.0	0.0	0.0	0.0	0.0
K00927	phosphoglycerate kinase [EC:2.7.2.3] [RN:R01512]	Reductive pentose phosphate cycle, ribulose-5P => glyceraldehyde-3P	C1		1.0	1.0	1.0	1.0	1.0	1.0	1.0	1.0	1.0	1.0	0.0	1.0	1.0	1.0	1.0	1.0	1.0	1.0	1.0	1.0	1.0	1.0	1.0	1.0	1.0	1.0	1.0	1.0	1.0	1.0	1.0	1.0	1.0	1.0	1.0	1.0	1.0	2.0	1.0	1.0	1.0	1.0	1.0	1.0	1.0
K01601	ribulose-bisphosphate carboxylase [EC:4.1.1.39] [RN:R00024]	Reductive pentose phosphate cycle, ribulose-5P => glyceraldehyde-3P	C1		0.0	0.0	2.0	0.0	0.0	1.0	0.0	0.0	0.0	0.0	0.0	0.0	0.0	0.0	0.0	0.0	0.0	0.0	0.0	0.0	0.0	0.0	0.0	0.0	1.0	0.0	0.0	0.0	0.0	0.0	0.0	0.0	0.0	0.0	0.0	0.0	0.0	1.0	0.0	0.0	0.0	0.0	0.0	0.0	0.0
K01602	ribulose-bisphosphate carboxylase [EC:4.1.1.39] [RN:R00024]	Reductive pentose phosphate cycle, ribulose-5P => glyceraldehyde-3P	C1		0.0	0.0	2.0	0.0	0.0	1.0	0.0	0.0	0.0	0.0	0.0	0.0	0.0	0.0	0.0	0.0	0.0	0.0	0.0	0.0	0.0	0.0	0.0	0.0	1.0	0.0	0.0	0.0	0.0	0.0	0.0	0.0	0.0	0.0	0.0	0.0	0.0	1.0	0.0	0.0	0.0	0.0	0.0	0.0	0.0
K05298	glyceraldehyde-3-phosphate dehydrogenase (phosphorylating) [EC:1.2.1.13 1.2.1.59 1.2.1.12] [RN:R01061 R01063]	Reductive pentose phosphate cycle, ribulose-5P => glyceraldehyde-3P	C1		0.0	0.0	0.0	0.0	0.0	0.0	0.0	0.0	0.0	0.0	0.0	0.0	0.0	0.0	0.0	0.0	0.0	0.0	0.0	0.0	0.0	0.0	0.0	0.0	0.0	0.0	0.0	0.0	0.0	0.0	0.0	0.0	0.0	0.0	0.0	0.0	0.0	0.0	0.0	0.0	0.0	0.0	0.0	0.0	0.0
K07811	trimethylamine-N-oxide reductase (cytochrome c) [EC:1.7.2.3]	TMAO	C1		0.0	0.0	0.0	0.0	0.0	0.0	0.0	0.0	0.0	0.0	0.0	0.0	0.0	0.0	0.0	0.0	0.0	0.0	0.0	0.0	0.0	0.0	0.0	0.0	0.0	0.0	0.0	0.0	0.0	0.0	0.0	0.0	0.0	0.0	0.0	0.0	0.0	0.0	0.0	0.0	0.0	0.0	0.0	0.0	0.0
K00125	formate dehydrogenase (coenzyme F420) [EC1.8.98.6] [RN:R11944]	Methanogenesis, CO2 => methane	C1-methane		0.0	0.0	0.0	0.0	0.0	0.0	0.0	0.0	0.0	0.0	0.0	0.0	0.0	0.0	0.0	0.0	0.0	0.0	0.0	0.0	0.0	0.0	0.0	0.0	0.0	0.0	0.0	0.0	0.0	0.0	0.0	0.0	0.0	0.0	0.0	0.0	0.0	0.0	0.0	0.0	0.0	0.0	0.0	0.0	0.0
K00200	formylmethanofuran dehydrogenase [EC:1.2.99.5] [RN:R03015]	Methanogenesis, CO2 => methane	C1-methane		2.0	0.0	0.0	0.0	0.0	0.0	0.0	0.0	0.0	0.0	1.0	0.0	1.0	0.0	0.0	0.0	0.0	0.0	0.0	0.0	0.0	0.0	0.0	0.0	0.0	0.0	0.0	0.0	0.0	0.0	0.0	0.0	0.0	0.0	0.0	0.0	0.0	0.0	0.0	0.0	0.0	0.0	0.0	0.0	0.0
K00201	formylmethanofuran dehydrogenase [EC:1.2.99.5] [RN:R03015]	Methanogenesis, CO2 => methane	C1-methane		2.0	0.0	0.0	0.0	0.0	0.0	0.0	0.0	0.0	0.0	1.0	0.0	1.0	0.0	0.0	0.0	0.0	0.0	0.0	0.0	0.0	0.0	0.0	0.0	0.0	0.0	0.0	0.0	0.0	0.0	0.0	0.0	0.0	0.0	0.0	0.0	0.0	0.0	0.0	0.0	0.0	0.0	0.0	0.0	0.0
K00202	formylmethanofuran dehydrogenase [EC:1.2.99.5] [RN:R03015]	Methanogenesis, CO2 => methane	C1-methane		1.0	0.0	0.0	0.0	0.0	0.0	0.0	0.0	0.0	0.0	1.0	0.0	1.0	0.0	0.0	0.0	0.0	0.0	0.0	0.0	0.0	0.0	0.0	0.0	0.0	0.0	0.0	0.0	0.0	0.0	0.0	0.0	0.0	0.0	0.0	0.0	0.0	0.0	0.0	0.0	0.0	0.0	0.0	0.0	0.0
K00203	formylmethanofuran dehydrogenase [EC:1.2.99.5] [RN:R03015]	Methanogenesis, CO2 => methane	C1-methane		0.0	0.0	0.0	0.0	0.0	0.0	0.0	0.0	0.0	0.0	0.0	0.0	0.0	0.0	0.0	0.0	0.0	0.0	0.0	0.0	0.0	0.0	0.0	0.0	0.0	0.0	0.0	0.0	0.0	0.0	0.0	0.0	0.0	0.0	0.0	0.0	0.0	0.0	0.0	0.0	0.0	0.0	0.0	0.0	0.0
K00204	4Fe-4S ferredoxin	Methanogenesis, CO2 => methane	C1-methane		0.0	0.0	0.0	0.0	0.0	0.0	0.0	0.0	0.0	0.0	0.0	0.0	0.0	0.0	0.0	0.0	0.0	0.0	0.0	0.0	0.0	0.0	0.0	0.0	0.0	0.0	0.0	0.0	0.0	0.0	0.0	0.0	0.0	0.0	0.0	0.0	0.0	0.0	0.0	0.0	0.0	0.0	0.0	0.0	0.0
K00205	4Fe-4S ferredoxin	Methanogenesis, CO2 => methane	C1-methane		0.0	0.0	0.0	0.0	0.0	0.0	0.0	0.0	0.0	0.0	0.0	0.0	0.0	0.0	0.0	0.0	0.0	0.0	0.0	0.0	0.0	0.0	0.0	0.0	0.0	0.0	0.0	0.0	0.0	0.0	0.0	0.0	0.0	0.0	0.0	0.0	0.0	0.0	0.0	0.0	0.0	0.0	0.0	0.0	0.0
K00319	methylenetetrahydromethanopterin dehydrogenase [EC:1.5.99.9] [RN:R04456]	Methanogenesis, CO2 => methane	C1-methane		0.0	0.0	0.0	0.0	0.0	0.0	0.0	0.0	0.0	0.0	0.0	0.0	0.0	0.0	0.0	0.0	0.0	0.0	0.0	0.0	0.0	0.0	0.0	0.0	0.0	0.0	0.0	0.0	0.0	0.0	0.0	0.0	0.0	0.0	0.0	0.0	0.0	0.0	0.0	0.0	0.0	0.0	0.0	0.0	0.0
K00320	coenzyme F420-dependent N5,N10-methenyltetrahydromethanopterin reductase [EC:1.5.99.11] [RN:R04464]	Methanogenesis, CO2 => methane	C1-methane		0.0	0.0	0.0	0.0	0.0	1.0	1.0	0.0	5.0	0.0	0.0	0.0	0.0	0.0	1.0	0.0	0.0	0.0	0.0	0.0	0.0	1.0	0.0	1.0	0.0	0.0	0.0	0.0	3.0	2.0	0.0	0.0	0.0	3.0	0.0	0.0	0.0	0.0	0.0	0.0	0.0	12.0	0.0	4.0	0.0
K00399	methyl-coenzyme M reductase [EC:2.8.4.1] [RN:R04541]	Methanogenesis, CO2 => methane	C1-methane		0.0	0.0	0.0	0.0	0.0	0.0	0.0	0.0	0.0	0.0	0.0	0.0	0.0	0.0	0.0	0.0	0.0	0.0	0.0	0.0	0.0	0.0	0.0	0.0	0.0	0.0	0.0	0.0	0.0	0.0	0.0	0.0	0.0	0.0	0.0	0.0	0.0	0.0	0.0	0.0	0.0	0.0	0.0	0.0	0.0
K00401	methyl-coenzyme M reductase [EC:2.8.4.1] [RN:R04541]	Methanogenesis, CO2 => methane	C1-methane		0.0	0.0	0.0	0.0	0.0	0.0	0.0	0.0	0.0	0.0	0.0	0.0	0.0	0.0	0.0	0.0	0.0	0.0	0.0	0.0	0.0	0.0	0.0	0.0	0.0	0.0	0.0	0.0	0.0	0.0	0.0	0.0	0.0	0.0	0.0	0.0	0.0	0.0	0.0	0.0	0.0	0.0	0.0	0.0	0.0
K00402	methyl-coenzyme M reductase [EC:2.8.4.1] [RN:R04541]	Methanogenesis, CO2 => methane	C1-methane		0.0	0.0	0.0	0.0	0.0	0.0	0.0	0.0	0.0	0.0	0.0	0.0	0.0	0.0	0.0	0.0	0.0	0.0	0.0	0.0	0.0	0.0	0.0	0.0	0.0	0.0	0.0	0.0	0.0	0.0	0.0	0.0	0.0	0.0	0.0	0.0	0.0	0.0	0.0	0.0	0.0	0.0	0.0	0.0	0.0
K00577	tetrahydromethanopterin S-methyltransferase [EC:2.1.1.86] [RN:R04347]	Methanogenesis, CO2 => methane	C1-methane		0.0	0.0	0.0	0.0	0.0	0.0	0.0	0.0	0.0	0.0	0.0	0.0	0.0	0.0	0.0	0.0	0.0	0.0	0.0	0.0	0.0	0.0	0.0	0.0	0.0	0.0	0.0	0.0	0.0	0.0	0.0	0.0	0.0	0.0	0.0	0.0	0.0	0.0	0.0	0.0	0.0	0.0	0.0	0.0	0.0
K00578	tetrahydromethanopterin S-methyltransferase [EC:2.1.1.86] [RN:R04347]	Methanogenesis, CO2 => methane	C1-methane		0.0	0.0	0.0	0.0	0.0	0.0	0.0	0.0	0.0	0.0	0.0	0.0	0.0	0.0	0.0	0.0	0.0	0.0	0.0	0.0	0.0	0.0	0.0	0.0	0.0	0.0	0.0	0.0	0.0	0.0	0.0	0.0	0.0	0.0	0.0	0.0	0.0	0.0	0.0	0.0	0.0	0.0	0.0	0.0	0.0
K00579	tetrahydromethanopterin S-methyltransferase [EC:2.1.1.86] [RN:R04347]	Methanogenesis, CO2 => methane	C1-methane		0.0	0.0	0.0	0.0	0.0	0.0	0.0	0.0	0.0	0.0	0.0	0.0	0.0	0.0	0.0	0.0	0.0	0.0	0.0	0.0	0.0	0.0	0.0	0.0	0.0	0.0	0.0	0.0	0.0	0.0	0.0	0.0	0.0	0.0	0.0	0.0	0.0	0.0	0.0	0.0	0.0	0.0	0.0	0.0	0.0
K00580	tetrahydromethanopterin S-methyltransferase [EC:2.1.1.86] [RN:R04347]	Methanogenesis, CO2 => methane	C1-methane		0.0	0.0	0.0	0.0	0.0	0.0	0.0	0.0	0.0	0.0	0.0	0.0	0.0	0.0	0.0	0.0	0.0	0.0	0.0	0.0	0.0	0.0	0.0	0.0	0.0	0.0	0.0	0.0	0.0	0.0	0.0	0.0	0.0	0.0	0.0	0.0	0.0	0.0	0.0	0.0	0.0	0.0	0.0	0.0	0.0
K00581	tetrahydromethanopterin S-methyltransferase [EC:2.1.1.86] [RN:R04347]	Methanogenesis, CO2 => methane	C1-methane		0.0	0.0	0.0	0.0	0.0	0.0	0.0	0.0	0.0	0.0	0.0	0.0	0.0	0.0	0.0	0.0	0.0	0.0	0.0	0.0	0.0	0.0	0.0	0.0	0.0	0.0	0.0	0.0	0.0	0.0	0.0	0.0	0.0	0.0	0.0	0.0	0.0	0.0	0.0	0.0	0.0	0.0	0.0	0.0	0.0
K00582	tetrahydromethanopterin S-methyltransferase [EC:2.1.1.86] [RN:R04347]	Methanogenesis, CO2 => methane	C1-methane		0.0	0.0	0.0	0.0	0.0	0.0	0.0	0.0	0.0	0.0	0.0	0.0	0.0	0.0	0.0	0.0	0.0	0.0	0.0	0.0	0.0	0.0	0.0	0.0	0.0	0.0	0.0	0.0	0.0	0.0	0.0	0.0	0.0	0.0	0.0	0.0	0.0	0.0	0.0	0.0	0.0	0.0	0.0	0.0	0.0
K00583	tetrahydromethanopterin S-methyltransferase [EC:2.1.1.86] [RN:R04347]	Methanogenesis, CO2 => methane	C1-methane		0.0	0.0	0.0	0.0	0.0	0.0	0.0	0.0	0.0	0.0	0.0	0.0	0.0	0.0	0.0	0.0	0.0	0.0	0.0	0.0	0.0	0.0	0.0	0.0	0.0	0.0	0.0	0.0	0.0	0.0	0.0	0.0	0.0	0.0	0.0	0.0	0.0	0.0	0.0	0.0	0.0	0.0	0.0	0.0	0.0
K00584	tetrahydromethanopterin S-methyltransferase [EC:2.1.1.86] [RN:R04347]	Methanogenesis, CO2 => methane	C1-methane		0.0	0.0	0.0	0.0	0.0	0.0	0.0	0.0	0.0	0.0	0.0	0.0	0.0	0.0	0.0	0.0	0.0	0.0	0.0	0.0	0.0	0.0	0.0	0.0	0.0	0.0	0.0	0.0	0.0	0.0	0.0	0.0	0.0	0.0	0.0	0.0	0.0	0.0	0.0	0.0	0.0	0.0	0.0	0.0	0.0
K00672	formylmethanofuran--tetrahydromethanopterin N-formyltransferase [EC:2.3.1.101] [RN:R03390]	Methanogenesis, CO2 => methane	C1-methane		2.0	0.0	0.0	0.0	0.0	0.0	0.0	0.0	0.0	0.0	1.0	0.0	1.0	0.0	0.0	0.0	0.0	0.0	0.0	0.0	0.0	0.0	0.0	0.0	0.0	0.0	0.0	0.0	0.0	0.0	0.0	0.0	0.0	0.0	0.0	0.0	0.0	0.0	0.0	0.0	0.0	0.0	0.0	0.0	0.0
K01499	methenyltetrahydromethanopterin cyclohydrolase [EC:3.5.4.27] [RN:R03464]	Methanogenesis, CO2 => methane	C1-methane		1.0	0.0	0.0	0.0	0.0	0.0	0.0	0.0	0.0	0.0	1.0	0.0	1.0	0.0	0.0	0.0	0.0	0.0	0.0	0.0	0.0	0.0	0.0	0.0	0.0	0.0	0.0	0.0	0.0	0.0	0.0	0.0	0.0	0.0	0.0	0.0	0.0	0.0	0.0	0.0	0.0	0.0	0.0	0.0	0.0
K03388	heterodisulfide reductase 2 [EC:1.8.7.3 1.8.98.4 1.8.98.5 1.8.98.6] [RN:R11928 R11931 R11943 R11944]	Methanogenesis, CO2 => methane	C1-methane		0.0	0.0	0.0	0.0	0.0	0.0	0.0	0.0	0.0	0.0	0.0	0.0	0.0	0.0	0.0	0.0	0.0	0.0	0.0	0.0	0.0	0.0	0.0	0.0	0.0	0.0	0.0	0.0	0.0	0.0	0.0	0.0	0.0	0.0	0.0	0.0	0.0	0.0	0.0	0.0	0.0	0.0	0.0	0.0	0.0
K03389	heterodisulfide reductase 2 [EC:1.8.7.3 1.8.98.4 1.8.98.5 1.8.98.6] [RN:R11928 R11931 R11943 R11944]	Methanogenesis, CO2 => methane	C1-methane		0.0	0.0	0.0	0.0	0.0	0.0	0.0	0.0	0.0	0.0	0.0	0.0	0.0	0.0	0.0	0.0	0.0	0.0	0.0	2.0	0.0	0.0	0.0	0.0	0.0	0.0	0.0	0.0	0.0	0.0	0.0	0.0	0.0	0.0	0.0	0.0	0.0	1.0	0.0	0.0	0.0	0.0	0.0	0.0	0.0
K03390	heterodisulfide reductase 2 [EC:1.8.7.3 1.8.98.4 1.8.98.5 1.8.98.6] [RN:R11928 R11931 R11943 R11944]	Methanogenesis, CO2 => methane	C1-methane		0.0	0.0	0.0	0.0	0.0	0.0	0.0	0.0	0.0	0.0	0.0	0.0	0.0	0.0	0.0	0.0	0.0	0.0	0.0	2.0	0.0	0.0	0.0	0.0	0.0	0.0	0.0	0.0	0.0	0.0	0.0	0.0	0.0	0.0	0.0	0.0	0.0	2.0	0.0	0.0	0.0	0.0	0.0	0.0	0.0
K08264	heterodisulfide reductase [EC:1.8.98.1] [RN:R04540]	Methanogenesis, CO2 => methane	C1-methane		0.0	1.0	0.0	0.0	0.0	0.0	0.0	0.0	1.0	0.0	0.0	0.0	0.0	1.0	0.0	0.0	0.0	0.0	0.0	0.0	1.0	0.0	1.0	1.0	0.0	1.0	1.0	1.0	1.0	0.0	0.0	0.0	1.0	1.0	0.0	0.0	0.0	0.0	0.0	0.0	0.0	1.0	1.0	1.0	1.0
K08265	heterodisulfide reductase [EC:1.8.98.1] [RN:R04540]	Methanogenesis, CO2 => methane	C1-methane		0.0	0.0	0.0	0.0	0.0	0.0	0.0	0.0	0.0	0.0	0.0	0.0	0.0	0.0	0.0	0.0	0.0	0.0	0.0	0.0	0.0	0.0	0.0	0.0	0.0	0.0	0.0	0.0	0.0	0.0	0.0	0.0	0.0	0.0	0.0	0.0	0.0	0.0	0.0	0.0	0.0	0.0	0.0	0.0	0.0
K11260	4Fe-4S ferredoxin	Methanogenesis, CO2 => methane	C1-methane		0.0	0.0	0.0	0.0	0.0	0.0	0.0	0.0	0.0	0.0	0.0	0.0	0.0	0.0	0.0	0.0	0.0	0.0	0.0	0.0	0.0	0.0	0.0	0.0	0.0	0.0	0.0	0.0	0.0	0.0	0.0	0.0	0.0	0.0	0.0	0.0	0.0	0.0	0.0	0.0	0.0	0.0	0.0	0.0	0.0
K11261	formylmethanofuran dehydrogenase [EC:1.2.99.5] [RN:R03015]	Methanogenesis, CO2 => methane	C1-methane		0.0	0.0	0.0	0.0	0.0	0.0	0.0	0.0	1.0	0.0	0.0	0.0	0.0	0.0	0.0	0.0	0.0	0.0	0.0	0.0	0.0	0.0	0.0	0.0	0.0	0.0	0.0	0.0	0.0	0.0	0.0	0.0	0.0	0.0	0.0	0.0	0.0	0.0	0.0	0.0	0.0	0.0	0.0	1.0	0.0
K13942	5,10-methenyltetrahydromethanopterin hydrogenase [EC:1.12.98.2] [RN:R04455]	Methanogenesis, CO2 => methane	C1-methane		0.0	0.0	0.0	0.0	0.0	0.0	0.0	0.0	0.0	0.0	0.0	0.0	0.0	0.0	0.0	0.0	0.0	0.0	0.0	0.0	0.0	0.0	0.0	0.0	0.0	0.0	0.0	0.0	0.0	0.0	0.0	0.0	0.0	0.0	0.0	0.0	0.0	0.0	0.0	0.0	0.0	0.0	0.0	0.0	0.0
K14126	F420-non-reducing hydrogenase [EC:1.8.98.5] [RN:R11943]	Methanogenesis, CO2 => methane	C1-methane		0.0	0.0	0.0	0.0	0.0	0.0	0.0	0.0	0.0	0.0	0.0	0.0	0.0	0.0	0.0	0.0	0.0	0.0	0.0	0.0	0.0	0.0	0.0	0.0	0.0	0.0	0.0	0.0	0.0	0.0	0.0	0.0	0.0	0.0	0.0	0.0	0.0	0.0	0.0	0.0	0.0	0.0	0.0	0.0	0.0
K14127	F420-non-reducing hydrogenase iron-sulfur subunit [EC:1.8.98.5 1.8.98.6] [RN:R11943 R11944]	Methanogenesis, CO2 => methane	C1-methane		0.0	0.0	0.0	0.0	0.0	0.0	0.0	0.0	0.0	0.0	0.0	0.0	0.0	0.0	0.0	0.0	0.0	0.0	0.0	0.0	0.0	0.0	0.0	0.0	0.0	0.0	0.0	0.0	0.0	0.0	0.0	0.0	0.0	0.0	0.0	0.0	0.0	0.0	0.0	0.0	0.0	0.0	0.0	0.0	0.0
K14128	F420-non-reducing hydrogenase [EC:1.8.98.5] [RN:R11943]	Methanogenesis, CO2 => methane	C1-methane		0.0	0.0	0.0	0.0	0.0	0.0	0.0	0.0	0.0	0.0	0.0	0.0	0.0	0.0	0.0	0.0	0.0	0.0	0.0	0.0	0.0	0.0	0.0	0.0	0.0	0.0	0.0	0.0	0.0	0.0	0.0	0.0	0.0	0.0	0.0	0.0	0.0	0.0	0.0	0.0	0.0	0.0	0.0	0.0	0.0
K22480	heterodisulfide reductase 1 [EC:1.8.7.3] [RN:R11931]	Methanogenesis, CO2 => methane	C1-methane		0.0	0.0	0.0	0.0	0.0	0.0	0.0	0.0	0.0	0.0	0.0	0.0	0.0	0.0	0.0	0.0	0.0	0.0	0.0	0.0	0.0	0.0	0.0	0.0	0.0	0.0	0.0	0.0	0.0	0.0	0.0	0.0	0.0	0.0	0.0	0.0	0.0	0.0	0.0	0.0	0.0	0.0	0.0	0.0	0.0
K22481	heterodisulfide reductase 1 [EC:1.8.7.3] [RN:R11931]	Methanogenesis, CO2 => methane	C1-methane		0.0	0.0	0.0	0.0	0.0	0.0	0.0	0.0	0.0	0.0	0.0	0.0	0.0	0.0	0.0	0.0	0.0	0.0	0.0	0.0	0.0	0.0	0.0	0.0	0.0	0.0	0.0	0.0	0.0	0.0	0.0	0.0	0.0	0.0	0.0	0.0	0.0	0.0	0.0	0.0	0.0	0.0	0.0	0.0	0.0
K22482	heterodisulfide reductase 1 [EC:1.8.7.3] [RN:R11931]	Methanogenesis, CO2 => methane	C1-methane		0.0	0.0	0.0	0.0	0.0	0.0	0.0	0.0	0.0	0.0	0.0	0.0	0.0	0.0	0.0	0.0	0.0	0.0	0.0	0.0	0.0	0.0	0.0	0.0	0.0	0.0	0.0	0.0	0.0	0.0	0.0	0.0	0.0	0.0	0.0	0.0	0.0	0.0	0.0	0.0	0.0	0.0	0.0	0.0	0.0
K22516	formate dehydrogenase (coenzyme F420) [EC1.8.98.6] [RN:R11944]	Methanogenesis, CO2 => methane	C1-methane		0.0	0.0	0.0	0.0	0.0	0.0	0.0	0.0	0.0	0.0	0.0	0.0	0.0	0.0	0.0	0.0	0.0	0.0	0.0	0.0	0.0	0.0	0.0	0.0	0.0	0.0	0.0	0.0	0.0	0.0	0.0	0.0	0.0	0.0	0.0	0.0	0.0	0.0	0.0	0.0	0.0	0.0	0.0	0.0	0.0
K00125	formate dehydrogenase (coenzyme F420) [EC:1.8.98.6] [RN:R11944]	Methanogenesis, acetate => methane	C1-methane		0.0	0.0	0.0	0.0	0.0	0.0	0.0	0.0	0.0	0.0	0.0	0.0	0.0	0.0	0.0	0.0	0.0	0.0	0.0	0.0	0.0	0.0	0.0	0.0	0.0	0.0	0.0	0.0	0.0	0.0	0.0	0.0	0.0	0.0	0.0	0.0	0.0	0.0	0.0	0.0	0.0	0.0	0.0	0.0	0.0
K00193	acetyl-CoA decarbonylase/synthase complex [EC:2.3.1.-] [RN:R09096]	Methanogenesis, acetate => methane	C1-methane		0.0	0.0	0.0	0.0	0.0	0.0	0.0	0.0	0.0	0.0	0.0	0.0	0.0	0.0	0.0	0.0	0.0	0.0	0.0	0.0	0.0	0.0	0.0	0.0	0.0	0.0	0.0	0.0	0.0	0.0	0.0	0.0	0.0	0.0	0.0	0.0	0.0	0.0	0.0	0.0	0.0	0.0	0.0	0.0	0.0
K00194	acetyl-CoA decarbonylase/synthase complex [EC:2.3.1.-] [RN:R09096]	Methanogenesis, acetate => methane	C1-methane		0.0	0.0	0.0	0.0	0.0	0.0	0.0	0.0	0.0	0.0	0.0	0.0	0.0	0.0	0.0	0.0	0.0	0.0	0.0	0.0	0.0	0.0	0.0	0.0	0.0	0.0	0.0	0.0	0.0	0.0	0.0	0.0	0.0	0.0	0.0	0.0	0.0	0.0	0.0	0.0	0.0	0.0	0.0	0.0	0.0
K00197	acetyl-CoA decarbonylase/synthase complex [EC:2.3.1.-] [RN:R09096]	Methanogenesis, acetate => methane	C1-methane		0.0	0.0	0.0	0.0	0.0	0.0	0.0	0.0	0.0	0.0	0.0	0.0	0.0	0.0	0.0	0.0	0.0	0.0	0.0	0.0	0.0	0.0	0.0	0.0	0.0	0.0	0.0	0.0	0.0	0.0	0.0	0.0	0.0	0.0	0.0	0.0	0.0	0.0	0.0	0.0	0.0	0.0	0.0	0.0	0.0
K00399	methyl-coenzyme M reductase [EC:2.8.4.1] [RN:R04541]	Methanogenesis, acetate => methane	C1-methane		0.0	0.0	0.0	0.0	0.0	0.0	0.0	0.0	0.0	0.0	0.0	0.0	0.0	0.0	0.0	0.0	0.0	0.0	0.0	0.0	0.0	0.0	0.0	0.0	0.0	0.0	0.0	0.0	0.0	0.0	0.0	0.0	0.0	0.0	0.0	0.0	0.0	0.0	0.0	0.0	0.0	0.0	0.0	0.0	0.0
K00401	methyl-coenzyme M reductase [EC:2.8.4.1] [RN:R04541]	Methanogenesis, acetate => methane	C1-methane		0.0	0.0	0.0	0.0	0.0	0.0	0.0	0.0	0.0	0.0	0.0	0.0	0.0	0.0	0.0	0.0	0.0	0.0	0.0	0.0	0.0	0.0	0.0	0.0	0.0	0.0	0.0	0.0	0.0	0.0	0.0	0.0	0.0	0.0	0.0	0.0	0.0	0.0	0.0	0.0	0.0	0.0	0.0	0.0	0.0
K00402	methyl-coenzyme M reductase [EC:2.8.4.1] [RN:R04541]	Methanogenesis, acetate => methane	C1-methane		0.0	0.0	0.0	0.0	0.0	0.0	0.0	0.0	0.0	0.0	0.0	0.0	0.0	0.0	0.0	0.0	0.0	0.0	0.0	0.0	0.0	0.0	0.0	0.0	0.0	0.0	0.0	0.0	0.0	0.0	0.0	0.0	0.0	0.0	0.0	0.0	0.0	0.0	0.0	0.0	0.0	0.0	0.0	0.0	0.0
K00577	tetrahydromethanopterin S-methyltransferase [EC:2.1.1.86] [RN:R04347]	Methanogenesis, acetate => methane	C1-methane		0.0	0.0	0.0	0.0	0.0	0.0	0.0	0.0	0.0	0.0	0.0	0.0	0.0	0.0	0.0	0.0	0.0	0.0	0.0	0.0	0.0	0.0	0.0	0.0	0.0	0.0	0.0	0.0	0.0	0.0	0.0	0.0	0.0	0.0	0.0	0.0	0.0	0.0	0.0	0.0	0.0	0.0	0.0	0.0	0.0
K00578	tetrahydromethanopterin S-methyltransferase [EC:2.1.1.86] [RN:R04347]	Methanogenesis, acetate => methane	C1-methane		0.0	0.0	0.0	0.0	0.0	0.0	0.0	0.0	0.0	0.0	0.0	0.0	0.0	0.0	0.0	0.0	0.0	0.0	0.0	0.0	0.0	0.0	0.0	0.0	0.0	0.0	0.0	0.0	0.0	0.0	0.0	0.0	0.0	0.0	0.0	0.0	0.0	0.0	0.0	0.0	0.0	0.0	0.0	0.0	0.0
K00579	tetrahydromethanopterin S-methyltransferase [EC:2.1.1.86] [RN:R04347]	Methanogenesis, acetate => methane	C1-methane		0.0	0.0	0.0	0.0	0.0	0.0	0.0	0.0	0.0	0.0	0.0	0.0	0.0	0.0	0.0	0.0	0.0	0.0	0.0	0.0	0.0	0.0	0.0	0.0	0.0	0.0	0.0	0.0	0.0	0.0	0.0	0.0	0.0	0.0	0.0	0.0	0.0	0.0	0.0	0.0	0.0	0.0	0.0	0.0	0.0
K00580	tetrahydromethanopterin S-methyltransferase [EC:2.1.1.86] [RN:R04347]	Methanogenesis, acetate => methane	C1-methane		0.0	0.0	0.0	0.0	0.0	0.0	0.0	0.0	0.0	0.0	0.0	0.0	0.0	0.0	0.0	0.0	0.0	0.0	0.0	0.0	0.0	0.0	0.0	0.0	0.0	0.0	0.0	0.0	0.0	0.0	0.0	0.0	0.0	0.0	0.0	0.0	0.0	0.0	0.0	0.0	0.0	0.0	0.0	0.0	0.0
K00581	tetrahydromethanopterin S-methyltransferase [EC:2.1.1.86] [RN:R04347]	Methanogenesis, acetate => methane	C1-methane		0.0	0.0	0.0	0.0	0.0	0.0	0.0	0.0	0.0	0.0	0.0	0.0	0.0	0.0	0.0	0.0	0.0	0.0	0.0	0.0	0.0	0.0	0.0	0.0	0.0	0.0	0.0	0.0	0.0	0.0	0.0	0.0	0.0	0.0	0.0	0.0	0.0	0.0	0.0	0.0	0.0	0.0	0.0	0.0	0.0
K00582	tetrahydromethanopterin S-methyltransferase [EC:2.1.1.86] [RN:R04347]	Methanogenesis, acetate => methane	C1-methane		0.0	0.0	0.0	0.0	0.0	0.0	0.0	0.0	0.0	0.0	0.0	0.0	0.0	0.0	0.0	0.0	0.0	0.0	0.0	0.0	0.0	0.0	0.0	0.0	0.0	0.0	0.0	0.0	0.0	0.0	0.0	0.0	0.0	0.0	0.0	0.0	0.0	0.0	0.0	0.0	0.0	0.0	0.0	0.0	0.0
K00583	tetrahydromethanopterin S-methyltransferase [EC:2.1.1.86] [RN:R04347]	Methanogenesis, acetate => methane	C1-methane		0.0	0.0	0.0	0.0	0.0	0.0	0.0	0.0	0.0	0.0	0.0	0.0	0.0	0.0	0.0	0.0	0.0	0.0	0.0	0.0	0.0	0.0	0.0	0.0	0.0	0.0	0.0	0.0	0.0	0.0	0.0	0.0	0.0	0.0	0.0	0.0	0.0	0.0	0.0	0.0	0.0	0.0	0.0	0.0	0.0
K00584	tetrahydromethanopterin S-methyltransferase [EC:2.1.1.86] [RN:R04347]	Methanogenesis, acetate => methane	C1-methane		0.0	0.0	0.0	0.0	0.0	0.0	0.0	0.0	0.0	0.0	0.0	0.0	0.0	0.0	0.0	0.0	0.0	0.0	0.0	0.0	0.0	0.0	0.0	0.0	0.0	0.0	0.0	0.0	0.0	0.0	0.0	0.0	0.0	0.0	0.0	0.0	0.0	0.0	0.0	0.0	0.0	0.0	0.0	0.0	0.0
K00625	phosphate acetyltransferase [EC:2.3.1.8] [RN:R00230]	Methanogenesis, acetate => methane	C1-methane		0.0	0.0	0.0	0.0	0.0	0.0	0.0	0.0	0.0	0.0	0.0	0.0	0.0	0.0	0.0	0.0	0.0	0.0	0.0	0.0	0.0	0.0	0.0	0.0	0.0	0.0	0.0	0.0	0.0	0.0	0.0	0.0	0.0	0.0	0.0	0.0	0.0	0.0	0.0	0.0	0.0	0.0	0.0	0.0	0.0
K00925	acetate kinase [EC:2.7.2.1] [RN:R00315]	Methanogenesis, acetate => methane	C1-methane		1.0	0.0	1.0	1.0	0.0	0.0	0.0	0.0	0.0	0.0	0.0	0.0	1.0	0.0	1.0	0.0	0.0	0.0	1.0	1.0	1.0	1.0	0.0	1.0	0.0	1.0	0.0	1.0	0.0	0.0	1.0	0.0	0.0	0.0	1.0	0.0	0.0	1.0	0.0	0.0	1.0	1.0	0.0	0.0	0.0
K01895	acetyl-CoA synthetase [EC:6.2.1.1] [RN:R00235]	Methanogenesis, acetate => methane	C1-methane		1.0	1.0	1.0	1.0	2.0	2.0	2.0	1.0	1.0	0.0	1.0	1.0	1.0	1.0	1.0	1.0	1.0	1.0	1.0	1.0	1.0	1.0	1.0	0.0	1.0	1.0	1.0	1.0	1.0	2.0	1.0	1.0	1.0	0.0	1.0	1.0	1.0	1.0	1.0	1.0	1.0	1.0	1.0	1.0	1.0
K03388	heterodisulfide reductase 2 [EC:1.8.7.3 1.8.98.4 1.8.98.5 1.8.98.6] [RN:R11928 R11931 R11943 R11944]	Methanogenesis, acetate => methane	C1-methane		0.0	0.0	0.0	0.0	0.0	0.0	0.0	0.0	0.0	0.0	0.0	0.0	0.0	0.0	0.0	0.0	0.0	0.0	0.0	0.0	0.0	0.0	0.0	0.0	0.0	0.0	0.0	0.0	0.0	0.0	0.0	0.0	0.0	0.0	0.0	0.0	0.0	0.0	0.0	0.0	0.0	0.0	0.0	0.0	0.0
K03389	heterodisulfide reductase 2 [EC:1.8.7.3 1.8.98.4 1.8.98.5 1.8.98.6] [RN:R11928 R11931 R11943 R11944]	Methanogenesis, acetate => methane	C1-methane		0.0	0.0	0.0	0.0	0.0	0.0	0.0	0.0	0.0	0.0	0.0	0.0	0.0	0.0	0.0	0.0	0.0	0.0	0.0	2.0	0.0	0.0	0.0	0.0	0.0	0.0	0.0	0.0	0.0	0.0	0.0	0.0	0.0	0.0	0.0	0.0	0.0	1.0	0.0	0.0	0.0	0.0	0.0	0.0	0.0
K03390	heterodisulfide reductase 2 [EC:1.8.7.3 1.8.98.4 1.8.98.5 1.8.98.6] [RN:R11928 R11931 R11943 R11944]	Methanogenesis, acetate => methane	C1-methane		0.0	0.0	0.0	0.0	0.0	0.0	0.0	0.0	0.0	0.0	0.0	0.0	0.0	0.0	0.0	0.0	0.0	0.0	0.0	2.0	0.0	0.0	0.0	0.0	0.0	0.0	0.0	0.0	0.0	0.0	0.0	0.0	0.0	0.0	0.0	0.0	0.0	2.0	0.0	0.0	0.0	0.0	0.0	0.0	0.0
K08264	heterodisulfide reductase [EC:1.8.98.1] [RN:R04540]	Methanogenesis, acetate => methane	C1-methane		0.0	1.0	0.0	0.0	0.0	0.0	0.0	0.0	1.0	0.0	0.0	0.0	0.0	1.0	0.0	0.0	0.0	0.0	0.0	0.0	1.0	0.0	1.0	1.0	0.0	1.0	1.0	1.0	1.0	0.0	0.0	0.0	1.0	1.0	0.0	0.0	0.0	0.0	0.0	0.0	0.0	1.0	1.0	1.0	1.0
K08265	heterodisulfide reductase [EC:1.8.98.1] [RN:R04540]	Methanogenesis, acetate => methane	C1-methane		0.0	0.0	0.0	0.0	0.0	0.0	0.0	0.0	0.0	0.0	0.0	0.0	0.0	0.0	0.0	0.0	0.0	0.0	0.0	0.0	0.0	0.0	0.0	0.0	0.0	0.0	0.0	0.0	0.0	0.0	0.0	0.0	0.0	0.0	0.0	0.0	0.0	0.0	0.0	0.0	0.0	0.0	0.0	0.0	0.0
K13788	phosphate acetyltransferase [EC:2.3.1.8] [RN:R00230]	Methanogenesis, acetate => methane	C1-methane		0.0	0.0	0.0	0.0	0.0	0.0	0.0	0.0	0.0	0.0	0.0	0.0	0.0	0.0	0.0	0.0	0.0	0.0	0.0	0.0	1.0	1.0	0.0	0.0	0.0	0.0	0.0	1.0	0.0	0.0	0.0	0.0	0.0	0.0	0.0	0.0	0.0	0.0	0.0	0.0	0.0	1.0	0.0	0.0	0.0
K14126	F420-non-reducing hydrogenase [EC:1.8.98.5] [RN:R11943]	Methanogenesis, acetate => methane	C1-methane		0.0	0.0	0.0	0.0	0.0	0.0	0.0	0.0	0.0	0.0	0.0	0.0	0.0	0.0	0.0	0.0	0.0	0.0	0.0	0.0	0.0	0.0	0.0	0.0	0.0	0.0	0.0	0.0	0.0	0.0	0.0	0.0	0.0	0.0	0.0	0.0	0.0	0.0	0.0	0.0	0.0	0.0	0.0	0.0	0.0
K14127	F420-non-reducing hydrogenase iron-sulfur subunit [EC:1.8.98.5 1.8.98.6] [RN:R11943 R11944]	Methanogenesis, acetate => methane	C1-methane		0.0	0.0	0.0	0.0	0.0	0.0	0.0	0.0	0.0	0.0	0.0	0.0	0.0	0.0	0.0	0.0	0.0	0.0	0.0	0.0	0.0	0.0	0.0	0.0	0.0	0.0	0.0	0.0	0.0	0.0	0.0	0.0	0.0	0.0	0.0	0.0	0.0	0.0	0.0	0.0	0.0	0.0	0.0	0.0	0.0
K14128	F420-non-reducing hydrogenase [EC:1.8.98.5] [RN:R11943]	Methanogenesis, acetate => methane	C1-methane		0.0	0.0	0.0	0.0	0.0	0.0	0.0	0.0	0.0	0.0	0.0	0.0	0.0	0.0	0.0	0.0	0.0	0.0	0.0	0.0	0.0	0.0	0.0	0.0	0.0	0.0	0.0	0.0	0.0	0.0	0.0	0.0	0.0	0.0	0.0	0.0	0.0	0.0	0.0	0.0	0.0	0.0	0.0	0.0	0.0
K22480	heterodisulfide reductase 1 [EC:1.8.7.3] [RN:R11931]	Methanogenesis, acetate => methane	C1-methane		0.0	0.0	0.0	0.0	0.0	0.0	0.0	0.0	0.0	0.0	0.0	0.0	0.0	0.0	0.0	0.0	0.0	0.0	0.0	0.0	0.0	0.0	0.0	0.0	0.0	0.0	0.0	0.0	0.0	0.0	0.0	0.0	0.0	0.0	0.0	0.0	0.0	0.0	0.0	0.0	0.0	0.0	0.0	0.0	0.0
K22481	heterodisulfide reductase 1 [EC:1.8.7.3] [RN:R11931]	Methanogenesis, acetate => methane	C1-methane		0.0	0.0	0.0	0.0	0.0	0.0	0.0	0.0	0.0	0.0	0.0	0.0	0.0	0.0	0.0	0.0	0.0	0.0	0.0	0.0	0.0	0.0	0.0	0.0	0.0	0.0	0.0	0.0	0.0	0.0	0.0	0.0	0.0	0.0	0.0	0.0	0.0	0.0	0.0	0.0	0.0	0.0	0.0	0.0	0.0
K22482	heterodisulfide reductase 1 [EC:1.8.7.3] [RN:R11931]	Methanogenesis, acetate => methane	C1-methane		0.0	0.0	0.0	0.0	0.0	0.0	0.0	0.0	0.0	0.0	0.0	0.0	0.0	0.0	0.0	0.0	0.0	0.0	0.0	0.0	0.0	0.0	0.0	0.0	0.0	0.0	0.0	0.0	0.0	0.0	0.0	0.0	0.0	0.0	0.0	0.0	0.0	0.0	0.0	0.0	0.0	0.0	0.0	0.0	0.0
K22516	formate dehydrogenase (coenzyme F420) [EC:1.8.98.6] [RN:R11944]	Methanogenesis, acetate => methane	C1-methane		0.0	0.0	0.0	0.0	0.0	0.0	0.0	0.0	0.0	0.0	0.0	0.0	0.0	0.0	0.0	0.0	0.0	0.0	0.0	0.0	0.0	0.0	0.0	0.0	0.0	0.0	0.0	0.0	0.0	0.0	0.0	0.0	0.0	0.0	0.0	0.0	0.0	0.0	0.0	0.0	0.0	0.0	0.0	0.0	0.0
K16954	mtsA; methylthiol:coenzyme M methyltransferase [EC:2.1.1.251]	Methanogenesis, methanethiol => methane	C1-methane		0.0	0.0	0.0	0.0	0.0	0.0	0.0	0.0	0.0	0.0	0.0	0.0	0.0	0.0	0.0	0.0	0.0	0.0	0.0	0.0	0.0	0.0	0.0	0.0	0.0	0.0	0.0	0.0	0.0	0.0	0.0	0.0	0.0	0.0	0.0	0.0	0.0	0.0	0.0	0.0	0.0	0.0	0.0	0.0	0.0
K00125	formate dehydrogenase (coenzyme F420) [EC:1.8.98.6] [RN:R11944]	Methanogenesis, methanol => methane	C1-methane		0.0	0.0	0.0	0.0	0.0	0.0	0.0	0.0	0.0	0.0	0.0	0.0	0.0	0.0	0.0	0.0	0.0	0.0	0.0	0.0	0.0	0.0	0.0	0.0	0.0	0.0	0.0	0.0	0.0	0.0	0.0	0.0	0.0	0.0	0.0	0.0	0.0	0.0	0.0	0.0	0.0	0.0	0.0	0.0	0.0
K00399	methyl-coenzyme M reductase [EC:2.8.4.1] [RN:R04541]	Methanogenesis, methanol => methane	C1-methane		0.0	0.0	0.0	0.0	0.0	0.0	0.0	0.0	0.0	0.0	0.0	0.0	0.0	0.0	0.0	0.0	0.0	0.0	0.0	0.0	0.0	0.0	0.0	0.0	0.0	0.0	0.0	0.0	0.0	0.0	0.0	0.0	0.0	0.0	0.0	0.0	0.0	0.0	0.0	0.0	0.0	0.0	0.0	0.0	0.0
K00401	methyl-coenzyme M reductase [EC:2.8.4.1] [RN:R04541]	Methanogenesis, methanol => methane	C1-methane		0.0	0.0	0.0	0.0	0.0	0.0	0.0	0.0	0.0	0.0	0.0	0.0	0.0	0.0	0.0	0.0	0.0	0.0	0.0	0.0	0.0	0.0	0.0	0.0	0.0	0.0	0.0	0.0	0.0	0.0	0.0	0.0	0.0	0.0	0.0	0.0	0.0	0.0	0.0	0.0	0.0	0.0	0.0	0.0	0.0
K00402	methyl-coenzyme M reductase [EC:2.8.4.1] [RN:R04541]	Methanogenesis, methanol => methane	C1-methane		0.0	0.0	0.0	0.0	0.0	0.0	0.0	0.0	0.0	0.0	0.0	0.0	0.0	0.0	0.0	0.0	0.0	0.0	0.0	0.0	0.0	0.0	0.0	0.0	0.0	0.0	0.0	0.0	0.0	0.0	0.0	0.0	0.0	0.0	0.0	0.0	0.0	0.0	0.0	0.0	0.0	0.0	0.0	0.0	0.0
K03388	heterodisulfide reductase 2 [EC:1.8.7.3 1.8.98.4 1.8.98.5 1.8.98.6] [RN:R11928 R11931 R11943 R11944]	Methanogenesis, methanol => methane	C1-methane		0.0	0.0	0.0	0.0	0.0	0.0	0.0	0.0	0.0	0.0	0.0	0.0	0.0	0.0	0.0	0.0	0.0	0.0	0.0	0.0	0.0	0.0	0.0	0.0	0.0	0.0	0.0	0.0	0.0	0.0	0.0	0.0	0.0	0.0	0.0	0.0	0.0	0.0	0.0	0.0	0.0	0.0	0.0	0.0	0.0
K03389	heterodisulfide reductase 2 [EC:1.8.7.3 1.8.98.4 1.8.98.5 1.8.98.6] [RN:R11928 R11931 R11943 R11944]	Methanogenesis, methanol => methane	C1-methane		0.0	0.0	0.0	0.0	0.0	0.0	0.0	0.0	0.0	0.0	0.0	0.0	0.0	0.0	0.0	0.0	0.0	0.0	0.0	2.0	0.0	0.0	0.0	0.0	0.0	0.0	0.0	0.0	0.0	0.0	0.0	0.0	0.0	0.0	0.0	0.0	0.0	1.0	0.0	0.0	0.0	0.0	0.0	0.0	0.0
K03390	heterodisulfide reductase 2 [EC:1.8.7.3 1.8.98.4 1.8.98.5 1.8.98.6] [RN:R11928 R11931 R11943 R11944]	Methanogenesis, methanol => methane	C1-methane		0.0	0.0	0.0	0.0	0.0	0.0	0.0	0.0	0.0	0.0	0.0	0.0	0.0	0.0	0.0	0.0	0.0	0.0	0.0	2.0	0.0	0.0	0.0	0.0	0.0	0.0	0.0	0.0	0.0	0.0	0.0	0.0	0.0	0.0	0.0	0.0	0.0	2.0	0.0	0.0	0.0	0.0	0.0	0.0	0.0
K04480	methanol---5-hydroxybenzimidazolylcobamide Co-methyltransferase [EC:2.1.1.90] [RN:R09098]	Methanogenesis, methanol => methane	C1-methane		0.0	0.0	0.0	0.0	0.0	0.0	0.0	0.0	0.0	0.0	0.0	0.0	0.0	0.0	0.0	0.0	0.0	0.0	0.0	0.0	0.0	0.0	0.0	0.0	0.0	0.0	0.0	0.0	0.0	0.0	0.0	0.0	0.0	0.0	0.0	0.0	0.0	0.0	0.0	0.0	0.0	0.0	0.0	0.0	0.0
K08264	heterodisulfide reductase [EC:1.8.98.1] [RN:R04540]	Methanogenesis, methanol => methane	C1-methane		0.0	1.0	0.0	0.0	0.0	0.0	0.0	0.0	1.0	0.0	0.0	0.0	0.0	1.0	0.0	0.0	0.0	0.0	0.0	0.0	1.0	0.0	1.0	1.0	0.0	1.0	1.0	1.0	1.0	0.0	0.0	0.0	1.0	1.0	0.0	0.0	0.0	0.0	0.0	0.0	0.0	1.0	1.0	1.0	1.0
K08265	heterodisulfide reductase [EC:1.8.98.1] [RN:R04540]	Methanogenesis, methanol => methane	C1-methane		0.0	0.0	0.0	0.0	0.0	0.0	0.0	0.0	0.0	0.0	0.0	0.0	0.0	0.0	0.0	0.0	0.0	0.0	0.0	0.0	0.0	0.0	0.0	0.0	0.0	0.0	0.0	0.0	0.0	0.0	0.0	0.0	0.0	0.0	0.0	0.0	0.0	0.0	0.0	0.0	0.0	0.0	0.0	0.0	0.0
K14080	[methyl-Co(III) methanol-specific corrinoid protein]:coenzyme M methyltransferase [EC:2.1.1.246] [RN:R09098]	Methanogenesis, methanol => methane	C1-methane		0.0	0.0	0.0	0.0	0.0	0.0	0.0	0.0	0.0	0.0	0.0	0.0	0.0	0.0	0.0	0.0	0.0	0.0	0.0	0.0	0.0	0.0	0.0	0.0	0.0	0.0	0.0	0.0	0.0	0.0	0.0	0.0	0.0	0.0	0.0	0.0	0.0	0.0	0.0	0.0	0.0	0.0	0.0	0.0	0.0
K14081	methanol corrinoid protein [RN:R09098]	Methanogenesis, methanol => methane	C1-methane		0.0	0.0	0.0	0.0	0.0	0.0	0.0	0.0	0.0	0.0	0.0	0.0	0.0	0.0	0.0	0.0	0.0	0.0	0.0	0.0	0.0	0.0	0.0	0.0	0.0	0.0	0.0	0.0	0.0	0.0	0.0	0.0	0.0	0.0	0.0	0.0	0.0	0.0	0.0	0.0	0.0	0.0	0.0	0.0	0.0
K14126	F420-non-reducing hydrogenase [EC:1.8.98.5] [RN:R11943]	Methanogenesis, methanol => methane	C1-methane		0.0	0.0	0.0	0.0	0.0	0.0	0.0	0.0	0.0	0.0	0.0	0.0	0.0	0.0	0.0	0.0	0.0	0.0	0.0	0.0	0.0	0.0	0.0	0.0	0.0	0.0	0.0	0.0	0.0	0.0	0.0	0.0	0.0	0.0	0.0	0.0	0.0	0.0	0.0	0.0	0.0	0.0	0.0	0.0	0.0
K14127	F420-non-reducing hydrogenase iron-sulfur subunit [EC:1.8.98.5 1.8.98.6] [RN:R11943 R11944]	Methanogenesis, methanol => methane	C1-methane		0.0	0.0	0.0	0.0	0.0	0.0	0.0	0.0	0.0	0.0	0.0	0.0	0.0	0.0	0.0	0.0	0.0	0.0	0.0	0.0	0.0	0.0	0.0	0.0	0.0	0.0	0.0	0.0	0.0	0.0	0.0	0.0	0.0	0.0	0.0	0.0	0.0	0.0	0.0	0.0	0.0	0.0	0.0	0.0	0.0
K14128	F420-non-reducing hydrogenase [EC:1.8.98.5] [RN:R11943]	Methanogenesis, methanol => methane	C1-methane		0.0	0.0	0.0	0.0	0.0	0.0	0.0	0.0	0.0	0.0	0.0	0.0	0.0	0.0	0.0	0.0	0.0	0.0	0.0	0.0	0.0	0.0	0.0	0.0	0.0	0.0	0.0	0.0	0.0	0.0	0.0	0.0	0.0	0.0	0.0	0.0	0.0	0.0	0.0	0.0	0.0	0.0	0.0	0.0	0.0
K22480	heterodisulfide reductase 1 [EC:1.8.7.3] [RN:R11931]	Methanogenesis, methanol => methane	C1-methane		0.0	0.0	0.0	0.0	0.0	0.0	0.0	0.0	0.0	0.0	0.0	0.0	0.0	0.0	0.0	0.0	0.0	0.0	0.0	0.0	0.0	0.0	0.0	0.0	0.0	0.0	0.0	0.0	0.0	0.0	0.0	0.0	0.0	0.0	0.0	0.0	0.0	0.0	0.0	0.0	0.0	0.0	0.0	0.0	0.0
K22481	heterodisulfide reductase 1 [EC:1.8.7.3] [RN:R11931]	Methanogenesis, methanol => methane	C1-methane		0.0	0.0	0.0	0.0	0.0	0.0	0.0	0.0	0.0	0.0	0.0	0.0	0.0	0.0	0.0	0.0	0.0	0.0	0.0	0.0	0.0	0.0	0.0	0.0	0.0	0.0	0.0	0.0	0.0	0.0	0.0	0.0	0.0	0.0	0.0	0.0	0.0	0.0	0.0	0.0	0.0	0.0	0.0	0.0	0.0
K22482	heterodisulfide reductase 1 [EC:1.8.7.3] [RN:R11931]	Methanogenesis, methanol => methane	C1-methane		0.0	0.0	0.0	0.0	0.0	0.0	0.0	0.0	0.0	0.0	0.0	0.0	0.0	0.0	0.0	0.0	0.0	0.0	0.0	0.0	0.0	0.0	0.0	0.0	0.0	0.0	0.0	0.0	0.0	0.0	0.0	0.0	0.0	0.0	0.0	0.0	0.0	0.0	0.0	0.0	0.0	0.0	0.0	0.0	0.0
K22516	formate dehydrogenase (coenzyme F420) [EC:1.8.98.6] [RN:R11944]	Methanogenesis, methanol => methane	C1-methane		0.0	0.0	0.0	0.0	0.0	0.0	0.0	0.0	0.0	0.0	0.0	0.0	0.0	0.0	0.0	0.0	0.0	0.0	0.0	0.0	0.0	0.0	0.0	0.0	0.0	0.0	0.0	0.0	0.0	0.0	0.0	0.0	0.0	0.0	0.0	0.0	0.0	0.0	0.0	0.0	0.0	0.0	0.0	0.0	0.0
K00125	formate dehydrogenase (coenzyme F420) [EC:1.8.98.6] [RN:R11944]	Methanogenesis, methylamine/dimethylamine/trimethylamine => methane	C1-methane		0.0	0.0	0.0	0.0	0.0	0.0	0.0	0.0	0.0	0.0	0.0	0.0	0.0	0.0	0.0	0.0	0.0	0.0	0.0	0.0	0.0	0.0	0.0	0.0	0.0	0.0	0.0	0.0	0.0	0.0	0.0	0.0	0.0	0.0	0.0	0.0	0.0	0.0	0.0	0.0	0.0	0.0	0.0	0.0	0.0
K00399	methyl-coenzyme M reductase [EC:2.8.4.1] [RN:R04541]	Methanogenesis, methylamine/dimethylamine/trimethylamine => methane	C1-methane		0.0	0.0	0.0	0.0	0.0	0.0	0.0	0.0	0.0	0.0	0.0	0.0	0.0	0.0	0.0	0.0	0.0	0.0	0.0	0.0	0.0	0.0	0.0	0.0	0.0	0.0	0.0	0.0	0.0	0.0	0.0	0.0	0.0	0.0	0.0	0.0	0.0	0.0	0.0	0.0	0.0	0.0	0.0	0.0	0.0
K00401	methyl-coenzyme M reductase [EC:2.8.4.1] [RN:R04541]	Methanogenesis, methylamine/dimethylamine/trimethylamine => methane	C1-methane		0.0	0.0	0.0	0.0	0.0	0.0	0.0	0.0	0.0	0.0	0.0	0.0	0.0	0.0	0.0	0.0	0.0	0.0	0.0	0.0	0.0	0.0	0.0	0.0	0.0	0.0	0.0	0.0	0.0	0.0	0.0	0.0	0.0	0.0	0.0	0.0	0.0	0.0	0.0	0.0	0.0	0.0	0.0	0.0	0.0
K00402	methyl-coenzyme M reductase [EC:2.8.4.1] [RN:R04541]	Methanogenesis, methylamine/dimethylamine/trimethylamine => methane	C1-methane		0.0	0.0	0.0	0.0	0.0	0.0	0.0	0.0	0.0	0.0	0.0	0.0	0.0	0.0	0.0	0.0	0.0	0.0	0.0	0.0	0.0	0.0	0.0	0.0	0.0	0.0	0.0	0.0	0.0	0.0	0.0	0.0	0.0	0.0	0.0	0.0	0.0	0.0	0.0	0.0	0.0	0.0	0.0	0.0	0.0
K03388	heterodisulfide reductase 2 [EC:1.8.7.3 1.8.98.4 1.8.98.5 1.8.98.6] [RN:R11928 R11931 R11943 R11944]	Methanogenesis, methylamine/dimethylamine/trimethylamine => methane	C1-methane		0.0	0.0	0.0	0.0	0.0	0.0	0.0	0.0	0.0	0.0	0.0	0.0	0.0	0.0	0.0	0.0	0.0	0.0	0.0	0.0	0.0	0.0	0.0	0.0	0.0	0.0	0.0	0.0	0.0	0.0	0.0	0.0	0.0	0.0	0.0	0.0	0.0	0.0	0.0	0.0	0.0	0.0	0.0	0.0	0.0
K03389	heterodisulfide reductase 2 [EC:1.8.7.3 1.8.98.4 1.8.98.5 1.8.98.6] [RN:R11928 R11931 R11943 R11944]	Methanogenesis, methylamine/dimethylamine/trimethylamine => methane	C1-methane		0.0	0.0	0.0	0.0	0.0	0.0	0.0	0.0	0.0	0.0	0.0	0.0	0.0	0.0	0.0	0.0	0.0	0.0	0.0	2.0	0.0	0.0	0.0	0.0	0.0	0.0	0.0	0.0	0.0	0.0	0.0	0.0	0.0	0.0	0.0	0.0	0.0	1.0	0.0	0.0	0.0	0.0	0.0	0.0	0.0
K03390	heterodisulfide reductase 2 [EC:1.8.7.3 1.8.98.4 1.8.98.5 1.8.98.6] [RN:R11928 R11931 R11943 R11944]	Methanogenesis, methylamine/dimethylamine/trimethylamine => methane	C1-methane		0.0	0.0	0.0	0.0	0.0	0.0	0.0	0.0	0.0	0.0	0.0	0.0	0.0	0.0	0.0	0.0	0.0	0.0	0.0	2.0	0.0	0.0	0.0	0.0	0.0	0.0	0.0	0.0	0.0	0.0	0.0	0.0	0.0	0.0	0.0	0.0	0.0	2.0	0.0	0.0	0.0	0.0	0.0	0.0	0.0
K08264	heterodisulfide reductase [EC:1.8.98.1] [RN:R04540]	Methanogenesis, methylamine/dimethylamine/trimethylamine => methane	C1-methane		0.0	1.0	0.0	0.0	0.0	0.0	0.0	0.0	1.0	0.0	0.0	0.0	0.0	1.0	0.0	0.0	0.0	0.0	0.0	0.0	1.0	0.0	1.0	1.0	0.0	1.0	1.0	1.0	1.0	0.0	0.0	0.0	1.0	1.0	0.0	0.0	0.0	0.0	0.0	0.0	0.0	1.0	1.0	1.0	1.0
K08265	heterodisulfide reductase [EC:1.8.98.1] [RN:R04540]	Methanogenesis, methylamine/dimethylamine/trimethylamine => methane	C1-methane		0.0	0.0	0.0	0.0	0.0	0.0	0.0	0.0	0.0	0.0	0.0	0.0	0.0	0.0	0.0	0.0	0.0	0.0	0.0	0.0	0.0	0.0	0.0	0.0	0.0	0.0	0.0	0.0	0.0	0.0	0.0	0.0	0.0	0.0	0.0	0.0	0.0	0.0	0.0	0.0	0.0	0.0	0.0	0.0	0.0
K14082	mtbA; [methyl-Co(III) methylamine-specific corrinoid protein]:coenzyme M methyltransferase [EC:2.1.1.247] [RN:R09998]	Methanogenesis, methylamine/dimethylamine/trimethylamine => methane	C1-methane		0.0	0.0	0.0	0.0	0.0	0.0	0.0	0.0	0.0	0.0	0.0	0.0	0.0	0.0	0.0	0.0	0.0	0.0	0.0	0.0	0.0	0.0	0.0	0.0	0.0	0.0	0.0	0.0	0.0	0.0	0.0	0.0	0.0	0.0	0.0	0.0	0.0	0.0	0.0	0.0	0.0	0.0	0.0	0.0	0.0
K14083	mttB; trimethylamine---corrinoid protein Co-methyltransferase [EC:2.1.1.250] [RN:R09124]	Methanogenesis, methylamine/dimethylamine/trimethylamine => methane	C1-methane		0.0	0.0	0.0	0.0	5.0	5.0	2.0	0.0	0.0	0.0	0.0	4.0	0.0	0.0	0.0	0.0	0.0	0.0	0.0	0.0	0.0	0.0	0.0	0.0	0.0	0.0	0.0	0.0	0.0	0.0	0.0	0.0	0.0	0.0	0.0	5.0	2.0	3.0	0.0	0.0	0.0	0.0	0.0	4.0	0.0
K14084	mttC; trimethylamine corrinoid protein [RN:R09124]	Methanogenesis, methylamine/dimethylamine/trimethylamine => methane	C1-methane		0.0	0.0	0.0	0.0	0.0	0.0	0.0	0.0	0.0	0.0	0.0	0.0	0.0	0.0	0.0	0.0	0.0	0.0	0.0	0.0	0.0	0.0	0.0	0.0	0.0	0.0	0.0	0.0	0.0	0.0	0.0	0.0	0.0	0.0	0.0	0.0	0.0	0.0	0.0	0.0	0.0	0.0	0.0	0.0	0.0
K14126	F420-non-reducing hydrogenase [EC:1.8.98.5] [RN:R11943]	Methanogenesis, methylamine/dimethylamine/trimethylamine => methane	C1-methane		0.0	0.0	0.0	0.0	0.0	0.0	0.0	0.0	0.0	0.0	0.0	0.0	0.0	0.0	0.0	0.0	0.0	0.0	0.0	0.0	0.0	0.0	0.0	0.0	0.0	0.0	0.0	0.0	0.0	0.0	0.0	0.0	0.0	0.0	0.0	0.0	0.0	0.0	0.0	0.0	0.0	0.0	0.0	0.0	0.0
K14127	F420-non-reducing hydrogenase iron-sulfur subunit [EC:1.8.98.5 1.8.98.6] [RN:R11943 R11944]	Methanogenesis, methylamine/dimethylamine/trimethylamine => methane	C1-methane		0.0	0.0	0.0	0.0	0.0	0.0	0.0	0.0	0.0	0.0	0.0	0.0	0.0	0.0	0.0	0.0	0.0	0.0	0.0	0.0	0.0	0.0	0.0	0.0	0.0	0.0	0.0	0.0	0.0	0.0	0.0	0.0	0.0	0.0	0.0	0.0	0.0	0.0	0.0	0.0	0.0	0.0	0.0	0.0	0.0
K14128	F420-non-reducing hydrogenase [EC:1.8.98.5] [RN:R11943]	Methanogenesis, methylamine/dimethylamine/trimethylamine => methane	C1-methane		0.0	0.0	0.0	0.0	0.0	0.0	0.0	0.0	0.0	0.0	0.0	0.0	0.0	0.0	0.0	0.0	0.0	0.0	0.0	0.0	0.0	0.0	0.0	0.0	0.0	0.0	0.0	0.0	0.0	0.0	0.0	0.0	0.0	0.0	0.0	0.0	0.0	0.0	0.0	0.0	0.0	0.0	0.0	0.0	0.0
K16176	mtmB; methylamine---corrinoid protein Co-methyltransferase [EC:2.1.1.248] [RN:R09998]	Methanogenesis, methylamine/dimethylamine/trimethylamine => methane	C1-methane		0.0	0.0	0.0	0.0	0.0	0.0	0.0	0.0	0.0	0.0	0.0	0.0	0.0	0.0	0.0	0.0	0.0	0.0	0.0	0.0	0.0	0.0	0.0	0.0	0.0	0.0	0.0	0.0	0.0	0.0	0.0	0.0	0.0	0.0	0.0	0.0	0.0	0.0	0.0	0.0	0.0	0.0	0.0	0.0	0.0
K16177	mtmC; monomethylamine corrinoid protein [RN:R09998]	Methanogenesis, methylamine/dimethylamine/trimethylamine => methane	C1-methane		0.0	0.0	0.0	0.0	0.0	0.0	0.0	0.0	0.0	0.0	0.0	0.0	0.0	0.0	0.0	0.0	0.0	0.0	0.0	0.0	0.0	0.0	0.0	0.0	0.0	0.0	0.0	0.0	0.0	0.0	0.0	0.0	0.0	0.0	0.0	0.0	0.0	0.0	0.0	0.0	0.0	0.0	0.0	0.0	0.0
K16178	mtbB; dimethylamine---corrinoid protein Co-methyltransferase [EC:2.1.1.249] [RN:R09999]	Methanogenesis, methylamine/dimethylamine/trimethylamine => methane	C1-methane		0.0	0.0	0.0	0.0	0.0	0.0	0.0	0.0	0.0	0.0	0.0	0.0	0.0	0.0	0.0	0.0	0.0	0.0	0.0	0.0	0.0	0.0	0.0	0.0	0.0	0.0	0.0	0.0	0.0	0.0	0.0	0.0	0.0	0.0	0.0	0.0	0.0	0.0	0.0	0.0	0.0	0.0	0.0	0.0	0.0
K16179	mtbC; dimethylamine corrinoid protein [RN:R09999]	Methanogenesis, methylamine/dimethylamine/trimethylamine => methane	C1-methane		0.0	0.0	0.0	0.0	0.0	0.0	0.0	0.0	0.0	0.0	0.0	0.0	0.0	0.0	0.0	0.0	0.0	0.0	0.0	0.0	0.0	0.0	0.0	0.0	0.0	0.0	0.0	0.0	0.0	0.0	0.0	0.0	0.0	0.0	0.0	0.0	0.0	0.0	0.0	0.0	0.0	0.0	0.0	0.0	0.0
K22480	heterodisulfide reductase 1 [EC:1.8.7.3] [RN:R11931]	Methanogenesis, methylamine/dimethylamine/trimethylamine => methane	C1-methane		0.0	0.0	0.0	0.0	0.0	0.0	0.0	0.0	0.0	0.0	0.0	0.0	0.0	0.0	0.0	0.0	0.0	0.0	0.0	0.0	0.0	0.0	0.0	0.0	0.0	0.0	0.0	0.0	0.0	0.0	0.0	0.0	0.0	0.0	0.0	0.0	0.0	0.0	0.0	0.0	0.0	0.0	0.0	0.0	0.0
K22481	heterodisulfide reductase 1 [EC:1.8.7.3] [RN:R11931]	Methanogenesis, methylamine/dimethylamine/trimethylamine => methane	C1-methane		0.0	0.0	0.0	0.0	0.0	0.0	0.0	0.0	0.0	0.0	0.0	0.0	0.0	0.0	0.0	0.0	0.0	0.0	0.0	0.0	0.0	0.0	0.0	0.0	0.0	0.0	0.0	0.0	0.0	0.0	0.0	0.0	0.0	0.0	0.0	0.0	0.0	0.0	0.0	0.0	0.0	0.0	0.0	0.0	0.0
K22482	heterodisulfide reductase 1 [EC:1.8.7.3] [RN:R11931]	Methanogenesis, methylamine/dimethylamine/trimethylamine => methane	C1-methane		0.0	0.0	0.0	0.0	0.0	0.0	0.0	0.0	0.0	0.0	0.0	0.0	0.0	0.0	0.0	0.0	0.0	0.0	0.0	0.0	0.0	0.0	0.0	0.0	0.0	0.0	0.0	0.0	0.0	0.0	0.0	0.0	0.0	0.0	0.0	0.0	0.0	0.0	0.0	0.0	0.0	0.0	0.0	0.0	0.0
K22516	formate dehydrogenase (coenzyme F420) [EC:1.8.98.6] [RN:R11944]	Methanogenesis, methylamine/dimethylamine/trimethylamine => methane	C1-methane		0.0	0.0	0.0	0.0	0.0	0.0	0.0	0.0	0.0	0.0	0.0	0.0	0.0	0.0	0.0	0.0	0.0	0.0	0.0	0.0	0.0	0.0	0.0	0.0	0.0	0.0	0.0	0.0	0.0	0.0	0.0	0.0	0.0	0.0	0.0	0.0	0.0	0.0	0.0	0.0	0.0	0.0	0.0	0.0	0.0
K01549	TIM11; F-type H+-transporting ATP synthase subunit e	F-type ATPase, eukaryotes	Electron transport Chain		0.0	0.0	0.0	0.0	0.0	0.0	0.0	0.0	0.0	0.0	0.0	0.0	0.0	0.0	0.0	0.0	0.0	0.0	0.0	0.0	0.0	0.0	0.0	0.0	0.0	0.0	0.0	0.0	0.0	0.0	0.0	0.0	0.0	0.0	0.0	0.0	0.0	0.0	0.0	0.0	0.0	0.0	0.0	0.0	0.0
K02125	ATPeF08; F-type H+-transporting ATPase subunit 8	F-type ATPase, eukaryotes	Electron transport Chain		0.0	0.0	0.0	0.0	0.0	0.0	0.0	0.0	0.0	0.0	0.0	0.0	0.0	0.0	0.0	0.0	0.0	0.0	0.0	0.0	0.0	0.0	0.0	0.0	0.0	0.0	0.0	0.0	0.0	0.0	0.0	0.0	0.0	0.0	0.0	0.0	0.0	0.0	0.0	0.0	0.0	0.0	0.0	0.0	0.0
K02126	ATPeF0A; F-type H+-transporting ATPase subunit a	F-type ATPase, eukaryotes	Electron transport Chain		0.0	0.0	0.0	0.0	0.0	0.0	0.0	0.0	0.0	0.0	0.0	0.0	0.0	0.0	0.0	0.0	0.0	0.0	0.0	0.0	0.0	0.0	0.0	0.0	0.0	0.0	0.0	0.0	0.0	0.0	0.0	0.0	0.0	0.0	0.0	0.0	0.0	0.0	0.0	0.0	0.0	0.0	0.0	0.0	0.0
K02127	ATPeF0B; F-type H+-transporting ATPase subunit b	F-type ATPase, eukaryotes	Electron transport Chain		0.0	0.0	0.0	0.0	0.0	0.0	0.0	0.0	0.0	0.0	0.0	0.0	0.0	0.0	0.0	0.0	0.0	0.0	0.0	0.0	0.0	0.0	0.0	0.0	0.0	0.0	0.0	0.0	0.0	0.0	0.0	0.0	0.0	0.0	0.0	0.0	0.0	0.0	0.0	0.0	0.0	0.0	0.0	0.0	0.0
K02128	ATPeF0C; F-type H+-transporting ATPase subunit c	F-type ATPase, eukaryotes	Electron transport Chain		0.0	0.0	0.0	0.0	0.0	0.0	0.0	0.0	0.0	0.0	0.0	0.0	0.0	0.0	0.0	0.0	0.0	0.0	0.0	0.0	0.0	0.0	0.0	0.0	0.0	0.0	0.0	0.0	0.0	0.0	0.0	0.0	0.0	0.0	0.0	0.0	0.0	0.0	0.0	0.0	0.0	0.0	0.0	0.0	0.0
K02129	ATPeF0E; F-type H+-transporting ATPase subunit e	F-type ATPase, eukaryotes	Electron transport Chain		0.0	0.0	0.0	0.0	0.0	0.0	0.0	0.0	0.0	0.0	0.0	0.0	0.0	0.0	0.0	0.0	0.0	0.0	0.0	0.0	0.0	0.0	0.0	0.0	0.0	0.0	0.0	0.0	0.0	0.0	0.0	0.0	0.0	0.0	0.0	0.0	0.0	0.0	0.0	0.0	0.0	0.0	0.0	0.0	0.0
K02130	ATPeF0F; F-type H+-transporting ATPase subunit f	F-type ATPase, eukaryotes	Electron transport Chain		0.0	0.0	0.0	0.0	0.0	0.0	0.0	0.0	0.0	0.0	0.0	0.0	0.0	0.0	0.0	0.0	0.0	0.0	0.0	0.0	0.0	0.0	0.0	0.0	0.0	0.0	0.0	0.0	0.0	0.0	0.0	0.0	0.0	0.0	0.0	0.0	0.0	0.0	0.0	0.0	0.0	0.0	0.0	0.0	0.0
K02131	ATPeF0F6; F-type H+-transporting ATPase subunit 6	F-type ATPase, eukaryotes	Electron transport Chain		0.0	0.0	0.0	0.0	0.0	0.0	0.0	0.0	0.0	0.0	0.0	0.0	0.0	0.0	0.0	0.0	0.0	0.0	0.0	0.0	0.0	0.0	0.0	0.0	0.0	0.0	0.0	0.0	0.0	0.0	0.0	0.0	0.0	0.0	0.0	0.0	0.0	0.0	0.0	0.0	0.0	0.0	0.0	0.0	0.0
K02132	ATPeF1A; F-type H+-transporting ATPase subunit alpha	F-type ATPase, eukaryotes	Electron transport Chain		0.0	0.0	0.0	1.0	0.0	0.0	0.0	0.0	0.0	0.0	0.0	0.0	0.0	0.0	0.0	0.0	0.0	0.0	0.0	0.0	0.0	0.0	0.0	0.0	0.0	0.0	0.0	0.0	0.0	0.0	1.0	1.0	0.0	0.0	0.0	0.0	0.0	0.0	0.0	0.0	0.0	0.0	0.0	0.0	0.0
K02133	ATPeF1B; F-type H+-transporting ATPase subunit beta [EC:3.6.3.14]	F-type ATPase, eukaryotes	Electron transport Chain		0.0	0.0	0.0	1.0	1.0	1.0	1.0	0.0	0.0	0.0	0.0	1.0	1.0	0.0	0.0	1.0	0.0	0.0	0.0	1.0	0.0	0.0	0.0	0.0	1.0	0.0	0.0	0.0	0.0	0.0	1.0	1.0	0.0	0.0	0.0	1.0	1.0	1.0	0.0	0.0	0.0	0.0	0.0	0.0	0.0
K02134	ATPeF1D; F-type H+-transporting ATPase subunit delta	F-type ATPase, eukaryotes	Electron transport Chain		0.0	0.0	0.0	0.0	0.0	0.0	0.0	0.0	0.0	0.0	0.0	0.0	0.0	0.0	0.0	0.0	0.0	0.0	0.0	0.0	0.0	0.0	0.0	0.0	0.0	0.0	0.0	0.0	0.0	0.0	0.0	0.0	0.0	0.0	0.0	0.0	0.0	0.0	0.0	0.0	0.0	0.0	0.0	0.0	0.0
K02135	ATPeF1E; F-type H+-transporting ATPase subunit epsilon	F-type ATPase, eukaryotes	Electron transport Chain		0.0	0.0	0.0	0.0	0.0	0.0	0.0	0.0	0.0	0.0	0.0	0.0	0.0	0.0	0.0	0.0	0.0	0.0	0.0	0.0	0.0	0.0	0.0	0.0	0.0	0.0	0.0	0.0	0.0	0.0	0.0	0.0	0.0	0.0	0.0	0.0	0.0	0.0	0.0	0.0	0.0	0.0	0.0	0.0	0.0
K02136	ATPeF1G; F-type H+-transporting ATPase subunit gamma	F-type ATPase, eukaryotes	Electron transport Chain		0.0	0.0	0.0	0.0	0.0	0.0	0.0	0.0	0.0	0.0	0.0	0.0	0.0	0.0	0.0	0.0	0.0	0.0	0.0	0.0	0.0	0.0	0.0	0.0	0.0	0.0	0.0	0.0	0.0	0.0	0.0	0.0	0.0	0.0	0.0	0.0	0.0	0.0	0.0	0.0	0.0	0.0	0.0	0.0	0.0
K02137	ATPeF0O; F-type H+-transporting ATPase subunit O	F-type ATPase, eukaryotes	Electron transport Chain		0.0	0.0	0.0	0.0	0.0	0.0	0.0	0.0	0.0	0.0	0.0	0.0	0.0	0.0	0.0	0.0	0.0	0.0	0.0	0.0	0.0	0.0	0.0	0.0	0.0	0.0	0.0	0.0	0.0	0.0	0.0	0.0	0.0	0.0	0.0	0.0	0.0	0.0	0.0	0.0	0.0	0.0	0.0	0.0	0.0
K02138	ATPeFD; F-type H+-transporting ATPase subunit d	F-type ATPase, eukaryotes	Electron transport Chain		0.0	0.0	0.0	0.0	0.0	0.0	0.0	0.0	0.0	0.0	0.0	0.0	0.0	0.0	0.0	0.0	0.0	0.0	0.0	0.0	0.0	0.0	0.0	0.0	0.0	0.0	0.0	0.0	0.0	0.0	0.0	0.0	0.0	0.0	0.0	0.0	0.0	0.0	0.0	0.0	0.0	0.0	0.0	0.0	0.0
K02139	ATPeFF; F-type H+-transporting ATPase subunit f	F-type ATPase, eukaryotes	Electron transport Chain		0.0	0.0	0.0	0.0	0.0	0.0	0.0	0.0	0.0	0.0	0.0	0.0	0.0	0.0	0.0	0.0	0.0	0.0	0.0	0.0	0.0	0.0	0.0	0.0	0.0	0.0	0.0	0.0	0.0	0.0	0.0	0.0	0.0	0.0	0.0	0.0	0.0	0.0	0.0	0.0	0.0	0.0	0.0	0.0	0.0
K02140	ATPeFG; F-type H+-transporting ATPase subunit g	F-type ATPase, eukaryotes	Electron transport Chain		0.0	0.0	0.0	0.0	0.0	0.0	0.0	0.0	0.0	0.0	0.0	0.0	0.0	0.0	0.0	0.0	0.0	0.0	0.0	0.0	0.0	0.0	0.0	0.0	0.0	0.0	0.0	0.0	0.0	0.0	0.0	0.0	0.0	0.0	0.0	0.0	0.0	0.0	0.0	0.0	0.0	0.0	0.0	0.0	0.0
K02141	ATPeFH; F-type H+-transporting ATPase subunit h	F-type ATPase, eukaryotes	Electron transport Chain		0.0	0.0	0.0	0.0	0.0	0.0	0.0	0.0	0.0	0.0	0.0	0.0	0.0	0.0	0.0	0.0	0.0	0.0	0.0	0.0	0.0	0.0	0.0	0.0	0.0	0.0	0.0	0.0	0.0	0.0	0.0	0.0	0.0	0.0	0.0	0.0	0.0	0.0	0.0	0.0	0.0	0.0	0.0	0.0	0.0
K02142	ATPeFJ; F-type H+-transporting ATPase subunit j	F-type ATPase, eukaryotes	Electron transport Chain		0.0	0.0	0.0	0.0	0.0	0.0	0.0	0.0	0.0	0.0	0.0	0.0	0.0	0.0	0.0	0.0	0.0	0.0	0.0	0.0	0.0	0.0	0.0	0.0	0.0	0.0	0.0	0.0	0.0	0.0	0.0	0.0	0.0	0.0	0.0	0.0	0.0	0.0	0.0	0.0	0.0	0.0	0.0	0.0	0.0
K02143	ATPeFK; F-type H+-transporting ATPase subunit k	F-type ATPase, eukaryotes	Electron transport Chain		0.0	0.0	0.0	0.0	0.0	0.0	0.0	0.0	0.0	0.0	0.0	0.0	0.0	0.0	0.0	0.0	0.0	0.0	0.0	0.0	0.0	0.0	0.0	0.0	0.0	0.0	0.0	0.0	0.0	0.0	0.0	0.0	0.0	0.0	0.0	0.0	0.0	0.0	0.0	0.0	0.0	0.0	0.0	0.0	0.0
K02108	ATPF0A; F-type H+-transporting ATPase subunit a	F-type ATPase, prokaryotes and chloroplasts	Electron transport Chain		1.0	1.0	2.0	1.0	1.0	1.0	3.0	1.0	1.0	0.0	2.0	1.0	1.0	1.0	1.0	1.0	1.0	1.0	1.0	1.0	1.0	1.0	1.0	1.0	1.0	1.0	1.0	0.0	1.0	1.0	1.0	1.0	1.0	2.0	1.0	1.0	1.0	1.0	2.0	1.0	1.0	1.0	1.0	1.0	1.0
K02109	ATPF0B; F-type H+-transporting ATPase subunit b	F-type ATPase, prokaryotes and chloroplasts	Electron transport Chain		1.0	1.0	2.0	2.0	2.0	2.0	6.0	2.0	1.0	1.0	2.0	2.0	2.0	1.0	1.0	2.0	1.0	2.0	1.0	2.0	1.0	1.0	1.0	1.0	2.0	1.0	1.0	0.0	1.0	1.0	2.0	2.0	1.0	2.0	1.0	2.0	2.0	2.0	2.0	1.0	1.0	1.0	1.0	1.0	1.0
K02110	ATPF0C; F-type H+-transporting ATPase subunit c	F-type ATPase, prokaryotes and chloroplasts	Electron transport Chain		0.0	1.0	2.0	0.0	0.0	0.0	0.0	1.0	1.0	1.0	2.0	0.0	1.0	1.0	1.0	0.0	0.0	0.0	1.0	1.0	1.0	1.0	1.0	1.0	0.0	1.0	1.0	0.0	1.0	1.0	0.0	0.0	0.0	2.0	1.0	0.0	0.0	0.0	2.0	1.0	1.0	1.0	1.0	1.0	1.0
K02111	ATPF1A; F-type H+-transporting ATPase subunit alpha [EC:3.6.3.14]	F-type ATPase, prokaryotes and chloroplasts	Electron transport Chain		1.0	1.0	2.0	0.0	1.0	1.0	1.0	1.0	1.0	1.0	2.0	1.0	1.0	1.0	1.0	1.0	1.0	1.0	1.0	1.0	1.0	1.0	1.0	1.0	1.0	1.0	1.0	0.0	1.0	1.0	0.0	0.0	1.0	2.0	1.0	1.0	1.0	1.0	2.0	1.0	1.0	1.0	1.0	1.0	1.0
K02112	ATPF1B; F-type H+-transporting ATPase subunit beta [EC:3.6.3.14]	F-type ATPase, prokaryotes and chloroplasts	Electron transport Chain		1.0	1.0	2.0	0.0	0.0	0.0	0.0	1.0	1.0	1.0	2.0	0.0	0.0	1.0	1.0	0.0	1.0	1.0	1.0	0.0	1.0	1.0	1.0	1.0	0.0	1.0	1.0	0.0	1.0	1.0	0.0	0.0	1.0	2.0	1.0	0.0	0.0	0.0	2.0	1.0	1.0	1.0	1.0	1.0	1.0
K02113	ATPF1D; F-type H+-transporting ATPase subunit delta	F-type ATPase, prokaryotes and chloroplasts	Electron transport Chain		1.0	1.0	1.0	1.0	1.0	1.0	1.0	1.0	1.0	1.0	1.0	1.0	1.0	1.0	1.0	1.0	0.0	1.0	1.0	1.0	0.0	1.0	0.0	1.0	1.0	1.0	1.0	0.0	1.0	1.0	1.0	1.0	1.0	0.0	1.0	1.0	1.0	1.0	1.0	1.0	1.0	1.0	1.0	0.0	1.0
K02114	ATPF1E; F-type H+-transporting ATPase subunit epsilon	F-type ATPase, prokaryotes and chloroplasts	Electron transport Chain		1.0	0.0	1.0	1.0	1.0	1.0	1.0	1.0	1.0	1.0	1.0	1.0	1.0	0.0	1.0	1.0	1.0	1.0	1.0	1.0	0.0	0.0	1.0	0.0	1.0	1.0	0.0	0.0	1.0	1.0	1.0	1.0	0.0	1.0	1.0	1.0	1.0	1.0	1.0	1.0	1.0	0.0	1.0	0.0	0.0
K02115	ATPF1G, atpG	F-type ATPase, prokaryotes and chloroplasts	Electron transport Chain		1.0	1.0	1.0	1.0	1.0	1.0	1.0	1.0	1.0	1.0	1.0	1.0	1.0	1.0	1.0	1.0	1.0	1.0	1.0	1.0	0.0	1.0	1.0	1.0	1.0	1.0	1.0	0.0	1.0	1.0	1.0	1.0	1.0	1.0	1.0	1.0	1.0	1.0	1.0	1.0	1.0	1.0	1.0	0.0	1.0
K00244	frdA; fumarate reductase flavoprotein subunit [EC:1.3.5.4]	Fumarate reductase, prokaryotes	Electron transport Chain		0.0	0.0	0.0	0.0	0.0	0.0	0.0	0.0	0.0	0.0	0.0	0.0	0.0	0.0	0.0	0.0	0.0	0.0	0.0	1.0	0.0	0.0	0.0	0.0	0.0	0.0	0.0	0.0	0.0	0.0	0.0	0.0	0.0	0.0	0.0	0.0	0.0	0.0	0.0	0.0	0.0	0.0	0.0	0.0	0.0
K00245	frdB; fumarate reductase iron-sulfur subunit [EC:1.3.5.4]	Fumarate reductase, prokaryotes	Electron transport Chain		0.0	0.0	0.0	0.0	0.0	0.0	0.0	0.0	0.0	0.0	0.0	0.0	0.0	0.0	0.0	0.0	0.0	0.0	0.0	1.0	0.0	0.0	0.0	0.0	0.0	0.0	0.0	0.0	0.0	0.0	0.0	0.0	0.0	0.0	0.0	0.0	0.0	0.0	0.0	0.0	0.0	0.0	0.0	0.0	0.0
K00246	frdC; fumarate reductase subunit C	Fumarate reductase, prokaryotes	Electron transport Chain		0.0	0.0	0.0	0.0	0.0	0.0	0.0	0.0	0.0	0.0	0.0	0.0	0.0	0.0	0.0	0.0	0.0	0.0	0.0	1.0	0.0	0.0	0.0	0.0	0.0	0.0	0.0	0.0	0.0	0.0	0.0	0.0	0.0	0.0	0.0	0.0	0.0	0.0	0.0	0.0	0.0	0.0	0.0	0.0	0.0
K00247	frdD; fumarate reductase subunit D	Fumarate reductase, prokaryotes	Electron transport Chain		0.0	0.0	0.0	0.0	0.0	0.0	0.0	0.0	0.0	0.0	0.0	0.0	0.0	0.0	0.0	0.0	0.0	0.0	0.0	1.0	0.0	0.0	0.0	0.0	0.0	0.0	0.0	0.0	0.0	0.0	0.0	0.0	0.0	0.0	0.0	0.0	0.0	0.0	0.0	0.0	0.0	0.0	0.0	0.0	0.0
K00140	malonate-semialdehyde dehydrogenase (acetylating) [EC:1.2.1.18] [RN:R00740]	Malonate semialdehyde pathway, propanoyl-CoA => acetyl-CoA	Electron transport Chain		0.0	0.0	0.0	1.0	1.0	1.0	1.0	1.0	1.0	1.0	1.0	1.0	1.0	0.0	1.0	1.0	0.0	1.0	0.0	1.0	1.0	1.0	0.0	0.0	1.0	0.0	0.0	1.0	1.0	0.0	2.0	1.0	0.0	1.0	1.0	1.0	1.0	1.0	1.0	1.0	1.0	1.0	1.0	0.0	0.0
K00249	acyl-CoA dehydrogenase [EC:1.3.8.7] [RN:R04432]	Malonate semialdehyde pathway, propanoyl-CoA => acetyl-CoA	Electron transport Chain		0.0	0.0	0.0	5.0	6.0	5.0	2.0	2.0	1.0	0.0	0.0	5.0	0.0	1.0	0.0	0.0	0.0	2.0	0.0	1.0	1.0	1.0	1.0	0.0	0.0	0.0	1.0	2.0	0.0	0.0	5.0	3.0	1.0	2.0	0.0	3.0	2.0	4.0	1.0	1.0	3.0	2.0	0.0	2.0	0.0
K05605	3-hydroxyisobutyryl-CoA hydrolase [EC:3.1.2.4] [RN:R03157 R03158]	Malonate semialdehyde pathway, propanoyl-CoA => acetyl-CoA	Electron transport Chain		0.0	0.0	0.0	2.0	1.0	1.0	1.0	1.0	0.0	1.0	0.0	1.0	1.0	0.0	0.0	0.0	0.0	1.0	0.0	2.0	0.0	1.0	0.0	0.0	1.0	0.0	0.0	0.0	0.0	0.0	1.0	1.0	0.0	0.0	1.0	1.0	1.0	1.0	0.0	0.0	0.0	0.0	0.0	0.0	0.0
K07511	enoyl-CoA hydratase [EC:4.2.1.17] [RN:R03045]	Malonate semialdehyde pathway, propanoyl-CoA => acetyl-CoA	Electron transport Chain		0.0	0.0	0.0	0.0	0.0	0.0	0.0	0.0	0.0	0.0	0.0	0.0	0.0	0.0	0.0	0.0	0.0	0.0	0.0	0.0	0.0	0.0	0.0	0.0	0.0	0.0	0.0	0.0	0.0	0.0	0.0	0.0	0.0	0.0	0.0	0.0	0.0	0.0	0.0	0.0	0.0	0.0	0.0	0.0	0.0
K07514	enoyl-CoA hydratase [EC:4.2.1.17] [RN:R03045]	Malonate semialdehyde pathway, propanoyl-CoA => acetyl-CoA	Electron transport Chain		0.0	0.0	0.0	0.0	0.0	0.0	0.0	0.0	0.0	0.0	0.0	0.0	0.0	0.0	0.0	0.0	0.0	0.0	0.0	0.0	0.0	0.0	0.0	0.0	0.0	0.0	0.0	0.0	0.0	0.0	0.0	0.0	0.0	0.0	0.0	0.0	0.0	0.0	0.0	0.0	0.0	0.0	0.0	0.0	0.0
K07515	enoyl-CoA hydratase [EC:4.2.1.17] [RN:R03045]	Malonate semialdehyde pathway, propanoyl-CoA => acetyl-CoA	Electron transport Chain		0.0	0.0	0.0	0.0	0.0	0.0	0.0	0.0	0.0	0.0	0.0	0.0	0.0	0.0	0.0	0.0	0.0	0.0	0.0	0.0	0.0	0.0	0.0	0.0	0.0	0.0	0.0	0.0	0.0	0.0	0.0	0.0	0.0	0.0	0.0	0.0	0.0	0.0	0.0	0.0	0.0	0.0	0.0	0.0	0.0
K14729	multifunctional beta-oxidation protein [EC:4.2.1.-] [RN:R03045]	Malonate semialdehyde pathway, propanoyl-CoA => acetyl-CoA	Electron transport Chain		0.0	0.0	0.0	0.0	0.0	0.0	0.0	0.0	0.0	0.0	0.0	0.0	0.0	0.0	0.0	0.0	0.0	0.0	0.0	0.0	0.0	0.0	0.0	0.0	0.0	0.0	0.0	0.0	0.0	0.0	0.0	0.0	0.0	0.0	0.0	0.0	0.0	0.0	0.0	0.0	0.0	0.0	0.0	0.0	0.0
K23146	3-hydroxypropionate dehydrogenase [EC:1.1.1.59] [RN:R01608]	Malonate semialdehyde pathway, propanoyl-CoA => acetyl-CoA	Electron transport Chain		0.0	0.0	0.0	0.0	0.0	0.0	0.0	0.0	0.0	0.0	0.0	0.0	0.0	0.0	0.0	0.0	0.0	0.0	0.0	0.0	0.0	0.0	0.0	0.0	0.0	0.0	0.0	0.0	0.0	0.0	0.0	0.0	0.0	0.0	0.0	0.0	0.0	0.0	0.0	0.0	0.0	0.0	0.0	0.0	0.0
K05565	multicomponent Na+:H+ antiporter subunit A	Multicomponent Na+/H+ antiporter	Electron transport Chain		0.0	0.0	0.0	0.0	0.0	1.0	0.0	0.0	1.0	0.0	0.0	0.0	0.0	0.0	0.0	0.0	1.0	0.0	0.0	0.0	0.0	1.0	0.0	0.0	0.0	0.0	0.0	0.0	1.0	0.0	0.0	0.0	0.0	0.0	0.0	0.0	0.0	0.0	0.0	0.0	0.0	4.0	0.0	0.0	0.0
K05566	multicomponent Na+:H+ antiporter subunit B	Multicomponent Na+/H+ antiporter	Electron transport Chain		0.0	1.0	0.0	1.0	3.0	1.0	1.0	0.0	0.0	0.0	1.0	2.0	1.0	0.0	0.0	2.0	1.0	0.0	0.0	3.0	0.0	0.0	1.0	0.0	0.0	0.0	0.0	0.0	1.0	0.0	0.0	2.0	1.0	1.0	0.0	3.0	0.0	0.0	2.0	0.0	1.0	4.0	0.0	1.0	1.0
K05567	multicomponent Na+:H+ antiporter subunit C	Multicomponent Na+/H+ antiporter	Electron transport Chain		0.0	1.0	0.0	0.0	1.0	0.0	0.0	0.0	1.0	0.0	1.0	1.0	0.0	0.0	0.0	0.0	0.0	0.0	0.0	1.0	0.0	1.0	1.0	0.0	0.0	0.0	0.0	0.0	1.0	1.0	0.0	1.0	1.0	1.0	0.0	1.0	0.0	0.0	1.0	0.0	0.0	4.0	0.0	1.0	1.0
K05568	multicomponent Na+:H+ antiporter subunit D	Multicomponent Na+/H+ antiporter	Electron transport Chain		0.0	1.0	0.0	1.0	4.0	1.0	1.0	0.0	1.0	0.0	1.0	3.0	1.0	0.0	0.0	1.0	2.0	0.0	0.0	3.0	0.0	1.0	1.0	0.0	0.0	0.0	0.0	0.0	1.0	0.0	0.0	2.0	1.0	1.0	0.0	4.0	0.0	0.0	2.0	0.0	1.0	4.0	0.0	1.0	1.0
K05569	multicomponent Na+:H+ antiporter subunit E	Multicomponent Na+/H+ antiporter	Electron transport Chain		0.0	1.0	0.0	1.0	1.0	1.0	1.0	0.0	2.0	0.0	0.0	1.0	0.0	0.0	0.0	1.0	0.0	0.0	0.0	1.0	0.0	1.0	1.0	0.0	0.0	0.0	0.0	0.0	1.0	0.0	0.0	1.0	1.0	1.0	0.0	1.0	0.0	0.0	2.0	0.0	0.0	4.0	0.0	1.0	1.0
K05570	multicomponent Na+:H+ antiporter subunit F	Multicomponent Na+/H+ antiporter	Electron transport Chain		0.0	1.0	0.0	1.0	2.0	1.0	1.0	0.0	1.0	0.0	1.0	0.0	1.0	0.0	0.0	0.0	2.0	0.0	0.0	1.0	0.0	1.0	0.0	0.0	0.0	0.0	0.0	0.0	1.0	0.0	0.0	1.0	1.0	0.0	0.0	2.0	0.0	0.0	2.0	0.0	1.0	0.0	0.0	0.0	1.0
K05571	multicomponent Na+:H+ antiporter subunit G	Multicomponent Na+/H+ antiporter	Electron transport Chain		0.0	1.0	0.0	1.0	1.0	1.0	1.0	0.0	0.0	0.0	1.0	1.0	1.0	0.0	0.0	1.0	0.0	0.0	0.0	1.0	0.0	1.0	1.0	0.0	0.0	0.0	0.0	0.0	1.0	0.0	0.0	0.0	1.0	0.0	0.0	1.0	0.0	0.0	1.0	0.0	1.0	3.0	0.0	0.0	1.0
K05572	ndhA; NAD(P)H-quinone oxidoreductase subunit 1 [EC:7.1.1.2]	NAD(P)H:quinone oxidoreductase, chloroplasts and cyanobacteria	Electron transport Chain		0.0	0.0	0.0	0.0	0.0	0.0	0.0	0.0	0.0	0.0	0.0	0.0	0.0	0.0	0.0	0.0	0.0	0.0	0.0	0.0	0.0	0.0	0.0	0.0	0.0	0.0	0.0	0.0	0.0	0.0	0.0	0.0	0.0	0.0	0.0	0.0	0.0	0.0	0.0	0.0	0.0	0.0	0.0	0.0	0.0
K05573	ndhB; NAD(P)H-quinone oxidoreductase subunit 2 [EC:7.1.1.2]	NAD(P)H:quinone oxidoreductase, chloroplasts and cyanobacteria	Electron transport Chain		0.0	0.0	0.0	0.0	0.0	0.0	0.0	0.0	0.0	0.0	0.0	0.0	0.0	0.0	0.0	0.0	0.0	0.0	0.0	0.0	0.0	0.0	0.0	0.0	0.0	0.0	0.0	0.0	0.0	0.0	0.0	0.0	0.0	0.0	0.0	0.0	0.0	0.0	0.0	0.0	0.0	0.0	0.0	0.0	0.0
K05574	ndhC; NAD(P)H-quinone oxidoreductase subunit 3 [EC:7.1.1.2]	NAD(P)H:quinone oxidoreductase, chloroplasts and cyanobacteria	Electron transport Chain		0.0	0.0	0.0	0.0	0.0	0.0	0.0	0.0	0.0	0.0	0.0	0.0	0.0	0.0	0.0	0.0	0.0	0.0	0.0	0.0	0.0	0.0	0.0	0.0	0.0	0.0	0.0	0.0	0.0	0.0	0.0	0.0	0.0	0.0	0.0	0.0	0.0	0.0	0.0	0.0	0.0	0.0	0.0	0.0	0.0
K05575	ndhD; NAD(P)H-quinone oxidoreductase subunit 4 [EC:7.1.1.2]	NAD(P)H:quinone oxidoreductase, chloroplasts and cyanobacteria	Electron transport Chain		0.0	0.0	0.0	0.0	0.0	0.0	0.0	0.0	0.0	0.0	0.0	0.0	0.0	0.0	0.0	0.0	0.0	0.0	0.0	0.0	0.0	0.0	0.0	0.0	0.0	0.0	0.0	0.0	0.0	0.0	0.0	0.0	0.0	0.0	0.0	0.0	0.0	0.0	0.0	0.0	0.0	0.0	0.0	0.0	0.0
K05576	ndhE; NAD(P)H-quinone oxidoreductase subunit 4L [EC:7.1.1.2]	NAD(P)H:quinone oxidoreductase, chloroplasts and cyanobacteria	Electron transport Chain		0.0	0.0	0.0	0.0	0.0	0.0	0.0	0.0	0.0	0.0	0.0	0.0	0.0	0.0	0.0	0.0	0.0	0.0	0.0	0.0	0.0	0.0	0.0	0.0	0.0	0.0	0.0	0.0	0.0	0.0	0.0	0.0	0.0	0.0	0.0	0.0	0.0	0.0	0.0	0.0	0.0	0.0	0.0	0.0	0.0
K05577	ndhF; NAD(P)H-quinone oxidoreductase subunit 5 [EC:7.1.1.2]	NAD(P)H:quinone oxidoreductase, chloroplasts and cyanobacteria	Electron transport Chain		0.0	0.0	0.0	0.0	0.0	0.0	0.0	0.0	0.0	0.0	0.0	0.0	0.0	0.0	0.0	0.0	0.0	0.0	0.0	0.0	0.0	0.0	0.0	0.0	0.0	0.0	0.0	0.0	0.0	0.0	0.0	0.0	0.0	0.0	0.0	0.0	0.0	0.0	0.0	0.0	0.0	0.0	0.0	0.0	0.0
K05578	ndhG; NAD(P)H-quinone oxidoreductase subunit 6 [EC:7.1.1.2]	NAD(P)H:quinone oxidoreductase, chloroplasts and cyanobacteria	Electron transport Chain		0.0	0.0	0.0	0.0	0.0	0.0	0.0	0.0	0.0	0.0	0.0	0.0	0.0	0.0	0.0	0.0	0.0	0.0	0.0	0.0	0.0	0.0	0.0	0.0	0.0	0.0	0.0	0.0	0.0	0.0	0.0	0.0	0.0	0.0	0.0	0.0	0.0	0.0	0.0	0.0	0.0	0.0	0.0	0.0	0.0
K05579	ndhH; NAD(P)H-quinone oxidoreductase subunit H [EC:7.1.1.2]	NAD(P)H:quinone oxidoreductase, chloroplasts and cyanobacteria	Electron transport Chain		0.0	0.0	0.0	0.0	0.0	0.0	0.0	0.0	0.0	0.0	0.0	0.0	0.0	0.0	0.0	0.0	0.0	0.0	0.0	0.0	0.0	0.0	0.0	0.0	0.0	0.0	0.0	0.0	0.0	0.0	0.0	0.0	0.0	0.0	0.0	0.0	0.0	0.0	0.0	0.0	0.0	0.0	0.0	0.0	0.0
K05580	ndhI; NAD(P)H-quinone oxidoreductase subunit I [EC:7.1.1.2]	NAD(P)H:quinone oxidoreductase, chloroplasts and cyanobacteria	Electron transport Chain		0.0	0.0	0.0	0.0	0.0	0.0	0.0	0.0	0.0	0.0	0.0	0.0	0.0	0.0	0.0	0.0	0.0	0.0	0.0	0.0	0.0	0.0	0.0	0.0	0.0	0.0	0.0	0.0	0.0	0.0	0.0	0.0	0.0	0.0	0.0	0.0	0.0	0.0	0.0	0.0	0.0	0.0	0.0	0.0	0.0
K05581	ndhJ; NAD(P)H-quinone oxidoreductase subunit J [EC:7.1.1.2]	NAD(P)H:quinone oxidoreductase, chloroplasts and cyanobacteria	Electron transport Chain		0.0	0.0	0.0	0.0	0.0	0.0	0.0	0.0	0.0	0.0	0.0	0.0	0.0	0.0	0.0	0.0	0.0	0.0	0.0	0.0	0.0	0.0	0.0	0.0	0.0	0.0	0.0	0.0	0.0	0.0	0.0	0.0	0.0	0.0	0.0	0.0	0.0	0.0	0.0	0.0	0.0	0.0	0.0	0.0	0.0
K05582	ndhK; NAD(P)H-quinone oxidoreductase subunit K [EC:7.1.1.2]	NAD(P)H:quinone oxidoreductase, chloroplasts and cyanobacteria	Electron transport Chain		0.0	0.0	0.0	0.0	0.0	0.0	0.0	0.0	0.0	0.0	0.0	0.0	0.0	0.0	0.0	0.0	0.0	0.0	0.0	0.0	0.0	0.0	0.0	0.0	0.0	0.0	0.0	0.0	0.0	0.0	0.0	0.0	0.0	0.0	0.0	0.0	0.0	0.0	0.0	0.0	0.0	0.0	0.0	0.0	0.0
K05583	ndhL; NAD(P)H-quinone oxidoreductase subunit L [EC:7.1.1.2]	NAD(P)H:quinone oxidoreductase, chloroplasts and cyanobacteria	Electron transport Chain		0.0	0.0	0.0	0.0	0.0	0.0	0.0	0.0	0.0	0.0	0.0	0.0	0.0	0.0	0.0	0.0	0.0	0.0	0.0	0.0	0.0	0.0	0.0	0.0	0.0	0.0	0.0	0.0	0.0	0.0	0.0	0.0	0.0	0.0	0.0	0.0	0.0	0.0	0.0	0.0	0.0	0.0	0.0	0.0	0.0
K05584	ndhM; NAD(P)H-quinone oxidoreductase subunit M [EC:7.1.1.2]	NAD(P)H:quinone oxidoreductase, chloroplasts and cyanobacteria	Electron transport Chain		0.0	0.0	0.0	0.0	0.0	0.0	0.0	0.0	0.0	0.0	0.0	0.0	0.0	0.0	0.0	0.0	0.0	0.0	0.0	0.0	0.0	0.0	0.0	0.0	0.0	0.0	0.0	0.0	0.0	0.0	0.0	0.0	0.0	0.0	0.0	0.0	0.0	0.0	0.0	0.0	0.0	0.0	0.0	0.0	0.0
K05585	ndhN; NAD(P)H-quinone oxidoreductase subunit N [EC:7.1.1.2]	NAD(P)H:quinone oxidoreductase, chloroplasts and cyanobacteria	Electron transport Chain		0.0	0.0	0.0	0.0	0.0	0.0	0.0	0.0	0.0	0.0	0.0	0.0	0.0	0.0	0.0	0.0	0.0	0.0	0.0	0.0	0.0	0.0	0.0	0.0	0.0	0.0	0.0	0.0	0.0	0.0	0.0	0.0	0.0	0.0	0.0	0.0	0.0	0.0	0.0	0.0	0.0	0.0	0.0	0.0	0.0
K03945	NADH dehydrogenase (ubiquinone) 1 alpha subcomplex 1	NADH dehydrogenase (ubiquinone) 1 alpha subcomplex	Electron transport Chain		0.0	0.0	0.0	0.0	0.0	0.0	0.0	0.0	0.0	0.0	0.0	0.0	0.0	0.0	0.0	0.0	0.0	0.0	0.0	0.0	0.0	0.0	0.0	0.0	0.0	0.0	0.0	0.0	0.0	0.0	0.0	0.0	0.0	0.0	0.0	0.0	0.0	0.0	0.0	0.0	0.0	0.0	0.0	0.0	0.0
K03946	NADH dehydrogenase (ubiquinone) 1 alpha subcomplex 2	NADH dehydrogenase (ubiquinone) 1 alpha subcomplex	Electron transport Chain		0.0	0.0	0.0	0.0	0.0	0.0	0.0	0.0	0.0	0.0	0.0	0.0	0.0	0.0	0.0	0.0	0.0	0.0	0.0	0.0	0.0	0.0	0.0	0.0	0.0	0.0	0.0	0.0	0.0	0.0	0.0	0.0	0.0	0.0	0.0	0.0	0.0	0.0	0.0	0.0	0.0	0.0	0.0	0.0	0.0
K03947	NADH dehydrogenase (ubiquinone) 1 alpha subcomplex 3	NADH dehydrogenase (ubiquinone) 1 alpha subcomplex	Electron transport Chain		0.0	0.0	0.0	0.0	0.0	0.0	0.0	0.0	0.0	0.0	0.0	0.0	0.0	0.0	0.0	0.0	0.0	0.0	0.0	0.0	0.0	0.0	0.0	0.0	0.0	0.0	0.0	0.0	0.0	0.0	0.0	0.0	0.0	0.0	0.0	0.0	0.0	0.0	0.0	0.0	0.0	0.0	0.0	0.0	0.0
K03948	NADH dehydrogenase (ubiquinone) 1 alpha subcomplex 4	NADH dehydrogenase (ubiquinone) 1 alpha subcomplex	Electron transport Chain		0.0	0.0	0.0	0.0	0.0	0.0	0.0	0.0	0.0	0.0	0.0	0.0	0.0	0.0	0.0	0.0	0.0	0.0	0.0	0.0	0.0	0.0	0.0	0.0	0.0	0.0	0.0	0.0	0.0	0.0	0.0	0.0	0.0	0.0	0.0	0.0	0.0	0.0	0.0	0.0	0.0	0.0	0.0	0.0	0.0
K03949	NADH dehydrogenase (ubiquinone) 1 alpha subcomplex 5	NADH dehydrogenase (ubiquinone) 1 alpha subcomplex	Electron transport Chain		0.0	0.0	0.0	0.0	0.0	0.0	0.0	0.0	0.0	0.0	0.0	0.0	0.0	0.0	0.0	0.0	0.0	0.0	0.0	0.0	0.0	0.0	0.0	0.0	0.0	0.0	0.0	0.0	0.0	0.0	0.0	0.0	0.0	0.0	0.0	0.0	0.0	0.0	0.0	0.0	0.0	0.0	0.0	0.0	0.0
K03950	NADH dehydrogenase (ubiquinone) 1 alpha subcomplex 6	NADH dehydrogenase (ubiquinone) 1 alpha subcomplex	Electron transport Chain		0.0	0.0	0.0	0.0	0.0	0.0	0.0	0.0	0.0	0.0	0.0	0.0	0.0	0.0	0.0	0.0	0.0	0.0	0.0	0.0	0.0	0.0	0.0	0.0	0.0	0.0	0.0	0.0	0.0	0.0	0.0	0.0	0.0	0.0	0.0	0.0	0.0	0.0	0.0	0.0	0.0	0.0	0.0	0.0	0.0
K03951	NADH dehydrogenase (ubiquinone) 1 alpha subcomplex 7	NADH dehydrogenase (ubiquinone) 1 alpha subcomplex	Electron transport Chain		0.0	0.0	0.0	0.0	0.0	0.0	0.0	0.0	0.0	0.0	0.0	0.0	0.0	0.0	0.0	0.0	0.0	0.0	0.0	0.0	0.0	0.0	0.0	0.0	0.0	0.0	0.0	0.0	0.0	0.0	0.0	0.0	0.0	0.0	0.0	0.0	0.0	0.0	0.0	0.0	0.0	0.0	0.0	0.0	0.0
K03952	NADH dehydrogenase (ubiquinone) 1 alpha subcomplex 8	NADH dehydrogenase (ubiquinone) 1 alpha subcomplex	Electron transport Chain		0.0	0.0	0.0	0.0	0.0	0.0	0.0	0.0	0.0	0.0	0.0	0.0	0.0	0.0	0.0	0.0	0.0	0.0	0.0	0.0	0.0	0.0	0.0	0.0	0.0	0.0	0.0	0.0	0.0	0.0	0.0	0.0	0.0	0.0	0.0	0.0	0.0	0.0	0.0	0.0	0.0	0.0	0.0	0.0	0.0
K03953	NADH dehydrogenase (ubiquinone) 1 alpha subcomplex 9	NADH dehydrogenase (ubiquinone) 1 alpha subcomplex	Electron transport Chain		0.0	0.0	0.0	1.0	1.0	1.0	1.0	1.0	0.0	0.0	0.0	1.0	1.0	0.0	0.0	0.0	0.0	1.0	0.0	1.0	0.0	0.0	0.0	0.0	1.0	0.0	0.0	0.0	0.0	0.0	1.0	1.0	0.0	0.0	0.0	1.0	1.0	1.0	0.0	0.0	0.0	0.0	0.0	0.0	0.0
K03954	NADH dehydrogenase (ubiquinone) 1 alpha subcomplex 10	NADH dehydrogenase (ubiquinone) 1 alpha subcomplex	Electron transport Chain		0.0	0.0	0.0	0.0	0.0	0.0	0.0	0.0	0.0	0.0	0.0	0.0	0.0	0.0	0.0	0.0	0.0	0.0	0.0	0.0	0.0	0.0	0.0	0.0	0.0	0.0	0.0	0.0	0.0	0.0	0.0	0.0	0.0	0.0	0.0	0.0	0.0	0.0	0.0	0.0	0.0	0.0	0.0	0.0	0.0
K03955	NADH dehydrogenase (ubiquinone) 1 alpha/beta subcomplex 1	NADH dehydrogenase (ubiquinone) 1 alpha subcomplex	Electron transport Chain		0.0	0.0	0.0	0.0	0.0	0.0	0.0	0.0	0.0	0.0	0.0	0.0	0.0	0.0	0.0	0.0	0.0	0.0	0.0	0.0	0.0	0.0	0.0	0.0	0.0	0.0	0.0	0.0	0.0	0.0	0.0	0.0	0.0	0.0	0.0	0.0	0.0	0.0	0.0	0.0	0.0	0.0	0.0	0.0	0.0
K03956	NADH-ubiquinone oxidoreductase subunit	NADH dehydrogenase (ubiquinone) 1 alpha subcomplex	Electron transport Chain		0.0	0.0	0.0	0.0	0.0	0.0	0.0	0.0	0.0	0.0	0.0	0.0	0.0	0.0	0.0	0.0	0.0	0.0	0.0	0.0	0.0	0.0	0.0	0.0	0.0	0.0	0.0	0.0	0.0	0.0	0.0	0.0	0.0	0.0	0.0	0.0	0.0	0.0	0.0	0.0	0.0	0.0	0.0	0.0	0.0
K11352	NADH dehydrogenase (ubiquinone) 1 alpha subcomplex 12	NADH dehydrogenase (ubiquinone) 1 alpha subcomplex	Electron transport Chain		0.0	0.0	0.0	1.0	1.0	1.0	1.0	1.0	0.0	0.0	0.0	1.0	1.0	0.0	0.0	1.0	0.0	1.0	0.0	1.0	0.0	0.0	0.0	0.0	1.0	0.0	0.0	0.0	0.0	0.0	1.0	1.0	0.0	0.0	0.0	1.0	1.0	1.0	0.0	0.0	0.0	0.0	0.0	0.0	0.0
K11353	NADH dehydrogenase (ubiquinone) 1 alpha subcomplex 13	NADH dehydrogenase (ubiquinone) 1 alpha subcomplex	Electron transport Chain		0.0	0.0	0.0	0.0	0.0	0.0	0.0	0.0	0.0	0.0	0.0	0.0	0.0	0.0	0.0	0.0	0.0	0.0	0.0	0.0	0.0	0.0	0.0	0.0	0.0	0.0	0.0	0.0	0.0	0.0	0.0	0.0	0.0	0.0	0.0	0.0	0.0	0.0	0.0	0.0	0.0	0.0	0.0	0.0	0.0
K03957	NADH dehydrogenase (ubiquinone) 1 beta subcomplex 1	NADH dehydrogenase (ubiquinone) 1 beta subcomplex	Electron transport Chain		0.0	0.0	0.0	0.0	0.0	0.0	0.0	0.0	0.0	0.0	0.0	0.0	0.0	0.0	0.0	0.0	0.0	0.0	0.0	0.0	0.0	0.0	0.0	0.0	0.0	0.0	0.0	0.0	0.0	0.0	0.0	0.0	0.0	0.0	0.0	0.0	0.0	0.0	0.0	0.0	0.0	0.0	0.0	0.0	0.0
K03958	NADH dehydrogenase (ubiquinone) 1 beta subcomplex 2	NADH dehydrogenase (ubiquinone) 1 beta subcomplex	Electron transport Chain		0.0	0.0	0.0	0.0	0.0	0.0	0.0	0.0	0.0	0.0	0.0	0.0	0.0	0.0	0.0	0.0	0.0	0.0	0.0	0.0	0.0	0.0	0.0	0.0	0.0	0.0	0.0	0.0	0.0	0.0	0.0	0.0	0.0	0.0	0.0	0.0	0.0	0.0	0.0	0.0	0.0	0.0	0.0	0.0	0.0
K03959	NADH dehydrogenase (ubiquinone) 1 beta subcomplex 3	NADH dehydrogenase (ubiquinone) 1 beta subcomplex	Electron transport Chain		0.0	0.0	0.0	0.0	0.0	0.0	0.0	0.0	0.0	0.0	0.0	0.0	0.0	0.0	0.0	0.0	0.0	0.0	0.0	0.0	0.0	0.0	0.0	0.0	0.0	0.0	0.0	0.0	0.0	0.0	0.0	0.0	0.0	0.0	0.0	0.0	0.0	0.0	0.0	0.0	0.0	0.0	0.0	0.0	0.0
K03960	NADH dehydrogenase (ubiquinone) 1 beta subcomplex 4	NADH dehydrogenase (ubiquinone) 1 beta subcomplex	Electron transport Chain		0.0	0.0	0.0	0.0	0.0	0.0	0.0	0.0	0.0	0.0	0.0	0.0	0.0	0.0	0.0	0.0	0.0	0.0	0.0	0.0	0.0	0.0	0.0	0.0	0.0	0.0	0.0	0.0	0.0	0.0	0.0	0.0	0.0	0.0	0.0	0.0	0.0	0.0	0.0	0.0	0.0	0.0	0.0	0.0	0.0
K03961	NADH dehydrogenase (ubiquinone) 1 beta subcomplex 5	NADH dehydrogenase (ubiquinone) 1 beta subcomplex	Electron transport Chain		0.0	0.0	0.0	0.0	0.0	0.0	0.0	0.0	0.0	0.0	0.0	0.0	0.0	0.0	0.0	0.0	0.0	0.0	0.0	0.0	0.0	0.0	0.0	0.0	0.0	0.0	0.0	0.0	0.0	0.0	0.0	0.0	0.0	0.0	0.0	0.0	0.0	0.0	0.0	0.0	0.0	0.0	0.0	0.0	0.0
K03962	NADH dehydrogenase (ubiquinone) 1 beta subcomplex 6	NADH dehydrogenase (ubiquinone) 1 beta subcomplex	Electron transport Chain		0.0	0.0	0.0	0.0	0.0	0.0	0.0	0.0	0.0	0.0	0.0	0.0	0.0	0.0	0.0	0.0	0.0	0.0	0.0	0.0	0.0	0.0	0.0	0.0	0.0	0.0	0.0	0.0	0.0	0.0	0.0	0.0	0.0	0.0	0.0	0.0	0.0	0.0	0.0	0.0	0.0	0.0	0.0	0.0	0.0
K03963	NADH dehydrogenase (ubiquinone) 1 beta subcomplex 7	NADH dehydrogenase (ubiquinone) 1 beta subcomplex	Electron transport Chain		0.0	0.0	0.0	0.0	0.0	0.0	0.0	0.0	0.0	0.0	0.0	0.0	0.0	0.0	0.0	0.0	0.0	0.0	0.0	0.0	0.0	0.0	0.0	0.0	0.0	0.0	0.0	0.0	0.0	0.0	0.0	0.0	0.0	0.0	0.0	0.0	0.0	0.0	0.0	0.0	0.0	0.0	0.0	0.0	0.0
K03964	NADH dehydrogenase (ubiquinone) 1 beta subcomplex 8	NADH dehydrogenase (ubiquinone) 1 beta subcomplex	Electron transport Chain		0.0	0.0	0.0	0.0	0.0	0.0	0.0	0.0	0.0	0.0	0.0	0.0	0.0	0.0	0.0	0.0	0.0	0.0	0.0	0.0	0.0	0.0	0.0	0.0	0.0	0.0	0.0	0.0	0.0	0.0	0.0	0.0	0.0	0.0	0.0	0.0	0.0	0.0	0.0	0.0	0.0	0.0	0.0	0.0	0.0
K03965	NADH dehydrogenase (ubiquinone) 1 beta subcomplex 9	NADH dehydrogenase (ubiquinone) 1 beta subcomplex	Electron transport Chain		0.0	0.0	0.0	0.0	0.0	0.0	0.0	0.0	0.0	0.0	0.0	0.0	0.0	0.0	0.0	0.0	0.0	0.0	0.0	0.0	0.0	0.0	0.0	0.0	0.0	0.0	0.0	0.0	0.0	0.0	0.0	0.0	0.0	0.0	0.0	0.0	0.0	0.0	0.0	0.0	0.0	0.0	0.0	0.0	0.0
K03966	NADH dehydrogenase (ubiquinone) 1 beta subcomplex 10	NADH dehydrogenase (ubiquinone) 1 beta subcomplex	Electron transport Chain		0.0	0.0	0.0	0.0	0.0	0.0	0.0	0.0	0.0	0.0	0.0	0.0	0.0	0.0	0.0	0.0	0.0	0.0	0.0	0.0	0.0	0.0	0.0	0.0	0.0	0.0	0.0	0.0	0.0	0.0	0.0	0.0	0.0	0.0	0.0	0.0	0.0	0.0	0.0	0.0	0.0	0.0	0.0	0.0	0.0
K03967	NADH dehydrogenase (ubiquinone) 1 subcomplex unknown 1	NADH dehydrogenase (ubiquinone) 1 beta subcomplex	Electron transport Chain		0.0	0.0	0.0	0.0	0.0	0.0	0.0	0.0	0.0	0.0	0.0	0.0	0.0	0.0	0.0	0.0	0.0	0.0	0.0	0.0	0.0	0.0	0.0	0.0	0.0	0.0	0.0	0.0	0.0	0.0	0.0	0.0	0.0	0.0	0.0	0.0	0.0	0.0	0.0	0.0	0.0	0.0	0.0	0.0	0.0
K03968	NADH dehydrogenase (ubiquinone) 1 subcomplex unknown 2	NADH dehydrogenase (ubiquinone) 1 beta subcomplex	Electron transport Chain		0.0	0.0	0.0	0.0	0.0	0.0	0.0	0.0	0.0	0.0	0.0	0.0	0.0	0.0	0.0	0.0	0.0	0.0	0.0	0.0	0.0	0.0	0.0	0.0	0.0	0.0	0.0	0.0	0.0	0.0	0.0	0.0	0.0	0.0	0.0	0.0	0.0	0.0	0.0	0.0	0.0	0.0	0.0	0.0	0.0
K11351	NADH dehydrogenase (ubiquinone) 1 beta subcomplex 11	NADH dehydrogenase (ubiquinone) 1 beta subcomplex	Electron transport Chain		0.0	0.0	0.0	0.0	0.0	0.0	0.0	0.0	0.0	0.0	0.0	0.0	0.0	0.0	0.0	0.0	0.0	0.0	0.0	0.0	0.0	0.0	0.0	0.0	0.0	0.0	0.0	0.0	0.0	0.0	0.0	0.0	0.0	0.0	0.0	0.0	0.0	0.0	0.0	0.0	0.0	0.0	0.0	0.0	0.0
K03934	NDUFS1; NADH dehydrogenase (ubiquinone) Fe-S protein 1 [EC:7.1.1.2 1.6.99.3]	NADH dehydrogenase (ubiquinone) Fe-S protein/flavoprotein complex, mitochondria	Electron transport Chain		0.0	0.0	0.0	1.0	0.0	0.0	0.0	0.0	0.0	0.0	0.0	0.0	0.0	0.0	0.0	0.0	0.0	0.0	0.0	0.0	0.0	0.0	0.0	0.0	0.0	0.0	0.0	0.0	0.0	0.0	0.0	0.0	0.0	0.0	0.0	0.0	0.0	0.0	0.0	0.0	0.0	0.0	0.0	0.0	0.0
K03935	NDUFS2; NADH dehydrogenase (ubiquinone) Fe-S protein 2 [EC:7.1.1.2 1.6.99.3]	NADH dehydrogenase (ubiquinone) Fe-S protein/flavoprotein complex, mitochondria	Electron transport Chain		0.0	0.0	0.0	1.0	0.0	0.0	0.0	0.0	0.0	0.0	0.0	0.0	0.0	0.0	0.0	0.0	0.0	0.0	0.0	0.0	0.0	0.0	0.0	0.0	0.0	0.0	0.0	0.0	0.0	0.0	0.0	0.0	0.0	0.0	0.0	0.0	0.0	0.0	0.0	0.0	0.0	0.0	0.0	0.0	0.0
K03936	NDUFS3; NADH dehydrogenase (ubiquinone) Fe-S protein 3 [EC:7.1.1.2 1.6.99.3]	NADH dehydrogenase (ubiquinone) Fe-S protein/flavoprotein complex, mitochondria	Electron transport Chain		0.0	0.0	0.0	0.0	0.0	0.0	0.0	0.0	0.0	0.0	0.0	0.0	0.0	0.0	0.0	0.0	0.0	0.0	0.0	0.0	0.0	0.0	0.0	0.0	0.0	0.0	0.0	0.0	0.0	0.0	0.0	0.0	0.0	0.0	0.0	0.0	0.0	0.0	0.0	0.0	0.0	0.0	0.0	0.0	0.0
K03937	NDUFS4; NADH dehydrogenase (ubiquinone) Fe-S protein 4	NADH dehydrogenase (ubiquinone) Fe-S protein/flavoprotein complex, mitochondria	Electron transport Chain		0.0	0.0	0.0	1.0	1.0	2.0	1.0	1.0	0.0	0.0	0.0	1.0	1.0	0.0	0.0	1.0	0.0	1.0	0.0	1.0	0.0	0.0	0.0	0.0	1.0	0.0	0.0	0.0	0.0	0.0	1.0	1.0	0.0	0.0	0.0	2.0	1.0	1.0	0.0	0.0	0.0	0.0	0.0	0.0	0.0
K03938	NDUFS5; NADH dehydrogenase (ubiquinone) Fe-S protein 5	NADH dehydrogenase (ubiquinone) Fe-S protein/flavoprotein complex, mitochondria	Electron transport Chain		0.0	0.0	0.0	0.0	0.0	0.0	0.0	0.0	0.0	0.0	0.0	0.0	0.0	0.0	0.0	0.0	0.0	0.0	0.0	0.0	0.0	0.0	0.0	0.0	0.0	0.0	0.0	0.0	0.0	0.0	0.0	0.0	0.0	0.0	0.0	0.0	0.0	0.0	0.0	0.0	0.0	0.0	0.0	0.0	0.0
K03939	NDUFS6; NADH dehydrogenase (ubiquinone) Fe-S protein 6	NADH dehydrogenase (ubiquinone) Fe-S protein/flavoprotein complex, mitochondria	Electron transport Chain		0.0	0.0	0.0	1.0	0.0	0.0	0.0	1.0	0.0	0.0	0.0	0.0	0.0	0.0	0.0	0.0	0.0	0.0	0.0	0.0	0.0	0.0	0.0	0.0	0.0	0.0	0.0	0.0	0.0	0.0	1.0	0.0	0.0	0.0	0.0	0.0	0.0	1.0	0.0	0.0	0.0	0.0	0.0	0.0	0.0
K03940	NDUFS7; NADH dehydrogenase (ubiquinone) Fe-S protein 7 [EC:7.1.1.2 1.6.99.3]	NADH dehydrogenase (ubiquinone) Fe-S protein/flavoprotein complex, mitochondria	Electron transport Chain		0.0	0.0	0.0	0.0	0.0	0.0	0.0	0.0	0.0	0.0	0.0	0.0	0.0	0.0	1.0	0.0	0.0	0.0	0.0	0.0	0.0	0.0	0.0	0.0	0.0	0.0	0.0	0.0	0.0	0.0	0.0	0.0	0.0	0.0	0.0	0.0	0.0	0.0	0.0	0.0	0.0	0.0	0.0	0.0	0.0
K03941	NDUFS8; NADH dehydrogenase (ubiquinone) Fe-S protein 8 [EC:7.1.1.2 1.6.99.3]	NADH dehydrogenase (ubiquinone) Fe-S protein/flavoprotein complex, mitochondria	Electron transport Chain		0.0	0.0	0.0	1.0	0.0	0.0	0.0	0.0	0.0	0.0	0.0	0.0	0.0	0.0	0.0	0.0	0.0	0.0	0.0	0.0	0.0	0.0	0.0	0.0	0.0	0.0	0.0	0.0	0.0	0.0	1.0	0.0	0.0	0.0	0.0	0.0	0.0	0.0	0.0	0.0	0.0	0.0	0.0	0.0	0.0
K03942	NDUFV1; NADH dehydrogenase (ubiquinone) flavoprotein 1 [EC:7.1.1.2 1.6.99.3]	NADH dehydrogenase (ubiquinone) Fe-S protein/flavoprotein complex, mitochondria	Electron transport Chain		0.0	0.0	0.0	0.0	0.0	0.0	0.0	0.0	0.0	0.0	0.0	0.0	0.0	0.0	0.0	0.0	0.0	0.0	0.0	0.0	0.0	0.0	0.0	0.0	0.0	0.0	0.0	0.0	0.0	0.0	0.0	0.0	0.0	0.0	0.0	0.0	0.0	0.0	0.0	0.0	0.0	0.0	0.0	0.0	0.0
K03943	NDUFV2; NADH dehydrogenase (ubiquinone) flavoprotein 2 [EC:7.1.1.2 1.6.99.3]	NADH dehydrogenase (ubiquinone) Fe-S protein/flavoprotein complex, mitochondria	Electron transport Chain		0.0	0.0	0.0	0.0	0.0	0.0	0.0	0.0	0.0	0.0	0.0	0.0	0.0	0.0	0.0	0.0	0.0	0.0	0.0	0.0	0.0	0.0	0.0	0.0	0.0	0.0	0.0	0.0	0.0	0.0	0.0	0.0	0.0	0.0	0.0	0.0	0.0	0.0	0.0	0.0	0.0	0.0	0.0	0.0	0.0
K03944	NDUFV3; NADH dehydrogenase (ubiquinone) flavoprotein 3	NADH dehydrogenase (ubiquinone) Fe-S protein/flavoprotein complex, mitochondria	Electron transport Chain		0.0	0.0	0.0	0.0	0.0	0.0	0.0	0.0	0.0	0.0	0.0	0.0	0.0	0.0	0.0	0.0	0.0	0.0	0.0	0.0	0.0	0.0	0.0	0.0	0.0	0.0	0.0	0.0	0.0	0.0	0.0	0.0	0.0	0.0	0.0	0.0	0.0	0.0	0.0	0.0	0.0	0.0	0.0	0.0	0.0
K00330	nuoA; NADH-quinone oxidoreductase subunit A [EC:7.1.1.2]	NADH:quinone oxidoreductase, prokaryotes	Electron transport Chain		2.0	1.0	1.0	1.0	1.0	1.0	1.0	1.0	2.0	0.0	2.0	1.0	1.0	2.0	1.0	1.0	0.0	1.0	1.0	1.0	1.0	0.0	2.0	2.0	1.0	1.0	1.0	1.0	1.0	1.0	1.0	1.0	1.0	2.0	1.0	1.0	1.0	1.0	1.0	1.0	1.0	2.0	1.0	0.0	2.0
K00331	nuoB; NADH-quinone oxidoreductase subunit B [EC:7.1.1.2]	NADH:quinone oxidoreductase, prokaryotes	Electron transport Chain		2.0	1.0	1.0	1.0	1.0	1.0	1.0	1.0	2.0	0.0	2.0	1.0	1.0	1.0	0.0	1.0	1.0	1.0	1.0	1.0	1.0	0.0	2.0	2.0	1.0	1.0	1.0	1.0	1.0	1.0	1.0	1.0	1.0	2.0	1.0	1.0	1.0	1.0	1.0	1.0	1.0	2.0	1.0	1.0	2.0
K00332	nuoC; NADH-quinone oxidoreductase subunit C [EC:7.1.1.2]	NADH:quinone oxidoreductase, prokaryotes	Electron transport Chain		0.0	0.0	1.0	1.0	1.0	1.0	1.0	1.0	0.0	0.0	1.0	1.0	1.0	0.0	1.0	1.0	0.0	1.0	1.0	1.0	0.0	0.0	0.0	0.0	1.0	0.0	0.0	0.0	0.0	1.0	1.0	1.0	0.0	1.0	1.0	1.0	1.0	1.0	1.0	1.0	1.0	0.0	0.0	0.0	1.0
K00333	nuoD; NADH-quinone oxidoreductase subunit D [EC:7.1.1.2]	NADH:quinone oxidoreductase, prokaryotes	Electron transport Chain		1.0	1.0	1.0	0.0	1.0	1.0	1.0	1.0	2.0	0.0	2.0	1.0	1.0	0.0	1.0	1.0	1.0	1.0	0.0	1.0	1.0	0.0	1.0	2.0	1.0	1.0	0.0	1.0	1.0	1.0	1.0	1.0	0.0	1.0	1.0	1.0	1.0	1.0	1.0	1.0	1.0	1.0	0.0	0.0	2.0
K00334	nuoE; NADH-quinone oxidoreductase subunit E [EC:7.1.1.2]	NADH:quinone oxidoreductase, prokaryotes	Electron transport Chain		1.0	1.0	1.0	1.0	1.0	1.0	1.0	1.0	0.0	0.0	1.0	1.0	1.0	1.0	1.0	1.0	1.0	1.0	0.0	1.0	1.0	0.0	1.0	1.0	1.0	1.0	1.0	1.0	0.0	0.0	1.0	1.0	1.0	1.0	1.0	1.0	1.0	1.0	1.0	1.0	1.0	1.0	1.0	0.0	1.0
K00335	nuoF; NADH-quinone oxidoreductase subunit F [EC:7.1.1.2]	NADH:quinone oxidoreductase, prokaryotes	Electron transport Chain		0.0	1.0	1.0	1.0	1.0	1.0	1.0	1.0	0.0	0.0	1.0	1.0	0.0	1.0	1.0	0.0	0.0	1.0	0.0	1.0	1.0	0.0	1.0	1.0	1.0	1.0	1.0	1.0	2.0	0.0	1.0	1.0	1.0	1.0	1.0	1.0	1.0	1.0	1.0	1.0	1.0	0.0	1.0	0.0	1.0
K00336	nuoG; NADH-quinone oxidoreductase subunit G [EC:7.1.1.2]	NADH:quinone oxidoreductase, prokaryotes	Electron transport Chain		0.0	0.0	1.0	0.0	1.0	1.0	1.0	0.0	0.0	0.0	0.0	1.0	0.0	0.0	1.0	1.0	0.0	0.0	0.0	1.0	0.0	0.0	0.0	0.0	1.0	0.0	0.0	0.0	0.0	0.0	1.0	1.0	0.0	0.0	1.0	1.0	1.0	0.0	0.0	1.0	1.0	1.0	0.0	0.0	0.0
K00337	nuoH; NADH-quinone oxidoreductase subunit H [EC:7.1.1.2]	NADH:quinone oxidoreductase, prokaryotes	Electron transport Chain		2.0	1.0	1.0	1.0	1.0	1.0	1.0	1.0	0.0	1.0	2.0	1.0	1.0	1.0	1.0	1.0	1.0	1.0	1.0	1.0	1.0	0.0	2.0	2.0	1.0	1.0	1.0	1.0	1.0	1.0	1.0	1.0	1.0	2.0	1.0	1.0	1.0	1.0	1.0	1.0	1.0	1.0	1.0	0.0	2.0
K00338	nuoI; NADH-quinone oxidoreductase subunit I [EC:7.1.1.2]	NADH:quinone oxidoreductase, prokaryotes	Electron transport Chain		2.0	1.0	1.0	0.0	1.0	1.0	1.0	1.0	0.0	1.0	2.0	1.0	1.0	1.0	1.0	1.0	1.0	1.0	1.0	1.0	1.0	0.0	2.0	1.0	1.0	1.0	1.0	1.0	1.0	1.0	0.0	1.0	1.0	2.0	1.0	1.0	1.0	1.0	1.0	1.0	1.0	2.0	1.0	1.0	2.0
K00339	nuoJ; NADH-quinone oxidoreductase subunit J [EC:7.1.1.2]	NADH:quinone oxidoreductase, prokaryotes	Electron transport Chain		2.0	1.0	1.0	1.0	1.0	1.0	1.0	1.0	1.0	1.0	2.0	1.0	1.0	1.0	1.0	1.0	0.0	1.0	1.0	1.0	1.0	0.0	1.0	2.0	1.0	1.0	0.0	1.0	1.0	1.0	1.0	1.0	1.0	2.0	1.0	1.0	1.0	1.0	1.0	1.0	1.0	2.0	1.0	0.0	2.0
K00340	nuoK; NADH-quinone oxidoreductase subunit K [EC:7.1.1.2]	NADH:quinone oxidoreductase, prokaryotes	Electron transport Chain		2.0	1.0	1.0	1.0	1.0	1.0	1.0	1.0	2.0	1.0	2.0	1.0	1.0	1.0	1.0	1.0	1.0	1.0	1.0	1.0	1.0	0.0	2.0	2.0	1.0	1.0	0.0	1.0	1.0	1.0	1.0	1.0	1.0	2.0	1.0	1.0	1.0	1.0	1.0	1.0	1.0	2.0	1.0	0.0	2.0
K00341	nuoL; NADH-quinone oxidoreductase subunit L [EC:7.1.1.2]	NADH:quinone oxidoreductase, prokaryotes	Electron transport Chain		2.0	1.0	1.0	1.0	1.0	1.0	1.0	1.0	2.0	1.0	2.0	1.0	1.0	1.0	1.0	1.0	1.0	1.0	1.0	1.0	1.0	0.0	2.0	2.0	1.0	1.0	1.0	1.0	1.0	1.0	1.0	1.0	1.0	2.0	1.0	1.0	1.0	1.0	1.0	1.0	1.0	2.0	1.0	0.0	1.0
K00342	nuoM; NADH-quinone oxidoreductase subunit M [EC:7.1.1.2]	NADH:quinone oxidoreductase, prokaryotes	Electron transport Chain		1.0	0.0	1.0	1.0	1.0	1.0	1.0	1.0	1.0	1.0	2.0	1.0	1.0	0.0	1.0	1.0	0.0	1.0	1.0	1.0	0.0	0.0	2.0	0.0	1.0	0.0	0.0	0.0	1.0	1.0	1.0	1.0	0.0	1.0	1.0	1.0	1.0	1.0	1.0	1.0	1.0	2.0	0.0	0.0	2.0
K00343	nuoN; NADH-quinone oxidoreductase subunit N [EC:7.1.1.2]	NADH:quinone oxidoreductase, prokaryotes	Electron transport Chain		2.0	1.0	1.0	1.0	1.0	1.0	1.0	1.0	2.0	1.0	2.0	1.0	1.0	1.0	1.0	1.0	1.0	1.0	1.0	1.0	1.0	0.0	2.0	2.0	1.0	1.0	0.0	1.0	1.0	1.0	1.0	1.0	1.0	2.0	1.0	1.0	1.0	1.0	1.0	1.0	1.0	2.0	1.0	0.0	2.0
K13378	nuoCD; NADH-quinone oxidoreductase subunit C/D [EC:7.1.1.2]	NADH:quinone oxidoreductase, prokaryotes	Electron transport Chain		0.0	0.0	0.0	0.0	0.0	0.0	0.0	0.0	0.0	0.0	0.0	0.0	0.0	0.0	0.0	0.0	0.0	0.0	0.0	0.0	0.0	0.0	1.0	0.0	0.0	0.0	0.0	0.0	0.0	0.0	0.0	0.0	0.0	1.0	0.0	0.0	0.0	0.0	0.0	0.0	0.0	0.0	0.0	1.0	0.0
K13380	nuoBCD; NADH-quinone oxidoreductase subunit B/C/D [EC:7.1.1.2]	NADH:quinone oxidoreductase, prokaryotes	Electron transport Chain		0.0	0.0	0.0	0.0	0.0	0.0	0.0	0.0	0.0	0.0	0.0	0.0	0.0	0.0	0.0	0.0	0.0	0.0	0.0	0.0	0.0	0.0	0.0	0.0	0.0	0.0	0.0	0.0	0.0	0.0	0.0	0.0	0.0	0.0	0.0	0.0	0.0	0.0	0.0	0.0	0.0	0.0	0.0	0.0	0.0
K15863	nuoLM; NADH-quinone oxidoreductase subunit L/M [EC:7.1.1.2]	NADH:quinone oxidoreductase, prokaryotes	Electron transport Chain		0.0	0.0	0.0	0.0	0.0	0.0	0.0	0.0	0.0	0.0	0.0	0.0	0.0	0.0	0.0	0.0	0.0	0.0	0.0	0.0	0.0	0.0	0.0	0.0	0.0	0.0	0.0	0.0	0.0	0.0	0.0	0.0	0.0	0.0	0.0	0.0	0.0	0.0	0.0	0.0	0.0	0.0	0.0	0.0	0.0
K03878	ND1; NADH-ubiquinone oxidoreductase chain 1 [EC:7.1.1.2]	NADH:ubiquinone oxidoreductase, mitochondria	Electron transport Chain		0.0	0.0	0.0	0.0	0.0	0.0	0.0	0.0	0.0	0.0	0.0	0.0	0.0	0.0	0.0	0.0	0.0	0.0	0.0	0.0	0.0	0.0	0.0	0.0	0.0	0.0	0.0	0.0	0.0	0.0	0.0	0.0	0.0	0.0	0.0	0.0	0.0	0.0	0.0	0.0	0.0	0.0	0.0	0.0	0.0
K03879	ND2; NADH-ubiquinone oxidoreductase chain 2 [EC:7.1.1.2]	NADH:ubiquinone oxidoreductase, mitochondria	Electron transport Chain		0.0	0.0	0.0	0.0	0.0	0.0	0.0	0.0	0.0	0.0	0.0	0.0	0.0	0.0	0.0	0.0	0.0	0.0	0.0	0.0	0.0	0.0	0.0	0.0	0.0	0.0	0.0	0.0	0.0	0.0	0.0	0.0	0.0	0.0	0.0	0.0	0.0	0.0	0.0	0.0	0.0	0.0	0.0	0.0	0.0
K03880	ND3; NADH-ubiquinone oxidoreductase chain 3 [EC:7.1.1.2]	NADH:ubiquinone oxidoreductase, mitochondria	Electron transport Chain		0.0	0.0	0.0	0.0	0.0	0.0	0.0	0.0	0.0	0.0	0.0	0.0	0.0	0.0	0.0	0.0	0.0	0.0	0.0	0.0	0.0	0.0	0.0	0.0	0.0	0.0	0.0	0.0	0.0	0.0	0.0	0.0	0.0	0.0	0.0	0.0	0.0	0.0	0.0	0.0	0.0	0.0	0.0	0.0	0.0
K03881	ND4; NADH-ubiquinone oxidoreductase chain 4 [EC:7.1.1.2]	NADH:ubiquinone oxidoreductase, mitochondria	Electron transport Chain		0.0	0.0	0.0	0.0	0.0	0.0	0.0	0.0	0.0	0.0	0.0	0.0	0.0	0.0	0.0	0.0	0.0	0.0	0.0	0.0	0.0	0.0	0.0	0.0	0.0	0.0	0.0	0.0	0.0	0.0	0.0	0.0	0.0	0.0	0.0	0.0	0.0	0.0	0.0	0.0	0.0	0.0	0.0	0.0	0.0
K03882	ND4L; NADH-ubiquinone oxidoreductase chain 4L [EC:7.1.1.2]	NADH:ubiquinone oxidoreductase, mitochondria	Electron transport Chain		0.0	0.0	0.0	0.0	0.0	0.0	0.0	0.0	0.0	0.0	0.0	0.0	0.0	0.0	0.0	0.0	0.0	0.0	0.0	0.0	0.0	0.0	0.0	0.0	0.0	0.0	0.0	0.0	0.0	0.0	0.0	0.0	0.0	0.0	0.0	0.0	0.0	0.0	0.0	0.0	0.0	0.0	0.0	0.0	0.0
K03883	ND5; NADH-ubiquinone oxidoreductase chain 5 [EC:7.1.1.2]	NADH:ubiquinone oxidoreductase, mitochondria	Electron transport Chain		0.0	0.0	0.0	0.0	0.0	0.0	0.0	0.0	0.0	0.0	0.0	0.0	0.0	0.0	0.0	0.0	0.0	0.0	0.0	0.0	0.0	0.0	0.0	0.0	0.0	0.0	0.0	0.0	0.0	0.0	0.0	0.0	0.0	0.0	0.0	0.0	0.0	0.0	0.0	0.0	0.0	0.0	0.0	0.0	0.0
K03884	ND6; NADH-ubiquinone oxidoreductase chain 6 [EC:7.1.1.2]	NADH:ubiquinone oxidoreductase, mitochondria	Electron transport Chain		0.0	0.0	0.0	0.0	0.0	0.0	0.0	0.0	0.0	0.0	0.0	0.0	0.0	0.0	0.0	0.0	0.0	0.0	0.0	0.0	0.0	0.0	0.0	0.0	0.0	0.0	0.0	0.0	0.0	0.0	0.0	0.0	0.0	0.0	0.0	0.0	0.0	0.0	0.0	0.0	0.0	0.0	0.0	0.0	0.0
K00346	Na+-transporting NADH:ubiquinone oxidoreductase subunit A [EC:1.6.5.-]	Na+-transporting NADH:ubiquinone oxidoreductase-	Electron transport Chain		0.0	0.0	0.0	0.0	1.0	0.0	0.0	0.0	0.0	0.0	0.0	0.0	0.0	0.0	0.0	1.0	0.0	0.0	0.0	0.0	0.0	0.0	0.0	0.0	0.0	0.0	0.0	0.0	0.0	0.0	0.0	0.0	0.0	0.0	0.0	1.0	1.0	0.0	1.0	0.0	0.0	0.0	0.0	0.0	0.0
K00347	Na+-transporting NADH:ubiquinone oxidoreductase subunit B [EC:1.6.5.-]	Na+-transporting NADH:ubiquinone oxidoreductase-	Electron transport Chain		0.0	0.0	0.0	0.0	0.0	0.0	0.0	0.0	0.0	0.0	0.0	0.0	0.0	0.0	0.0	0.0	0.0	0.0	0.0	0.0	0.0	0.0	0.0	0.0	0.0	0.0	0.0	0.0	0.0	0.0	0.0	0.0	0.0	0.0	0.0	0.0	0.0	0.0	1.0	0.0	0.0	0.0	0.0	0.0	0.0
K00348	Na+-transporting NADH:ubiquinone oxidoreductase subunit C [EC:1.6.5.-]	Na+-transporting NADH:ubiquinone oxidoreductase-	Electron transport Chain		0.0	0.0	0.0	0.0	1.0	1.0	0.0	0.0	0.0	0.0	0.0	0.0	0.0	0.0	0.0	1.0	0.0	0.0	0.0	0.0	0.0	0.0	0.0	0.0	0.0	0.0	0.0	0.0	0.0	0.0	0.0	0.0	0.0	0.0	0.0	1.0	1.0	0.0	1.0	0.0	0.0	0.0	0.0	0.0	0.0
K00349	Na+-transporting NADH:ubiquinone oxidoreductase subunit D [EC:1.6.5.-]	Na+-transporting NADH:ubiquinone oxidoreductase-	Electron transport Chain		0.0	0.0	0.0	0.0	1.0	0.0	0.0	0.0	0.0	0.0	0.0	0.0	0.0	0.0	0.0	1.0	0.0	0.0	0.0	0.0	0.0	0.0	0.0	0.0	0.0	0.0	0.0	0.0	0.0	0.0	0.0	0.0	0.0	0.0	0.0	1.0	1.0	0.0	1.0	0.0	0.0	0.0	0.0	0.0	0.0
K00350	Na+-transporting NADH:ubiquinone oxidoreductase subunit E [EC:1.6.5.-]	Na+-transporting NADH:ubiquinone oxidoreductase-	Electron transport Chain		0.0	0.0	0.0	0.0	1.0	0.0	0.0	0.0	0.0	0.0	0.0	0.0	0.0	0.0	0.0	1.0	0.0	0.0	0.0	0.0	0.0	0.0	0.0	0.0	0.0	0.0	0.0	0.0	0.0	0.0	0.0	0.0	0.0	0.0	0.0	1.0	1.0	0.0	1.0	0.0	0.0	0.0	0.0	0.0	0.0
K00351	Na+-transporting NADH:ubiquinone oxidoreductase subunit F [EC:1.6.5.-]	Na+-transporting NADH:ubiquinone oxidoreductase-	Electron transport Chain		0.0	0.0	0.0	0.0	1.0	0.0	0.0	0.0	0.0	0.0	0.0	0.0	0.0	0.0	0.0	1.0	1.0	0.0	0.0	0.0	0.0	0.0	0.0	0.0	0.0	0.0	0.0	0.0	0.0	0.0	0.0	0.0	0.0	0.0	0.0	1.0	1.0	0.0	1.0	0.0	0.0	0.0	0.0	0.0	0.0
K03612	electron transport complex protein RnfG	RNF complex	Electron transport Chain		0.0	0.0	0.0	0.0	0.0	0.0	0.0	0.0	0.0	0.0	0.0	0.0	0.0	0.0	1.0	0.0	0.0	0.0	0.0	0.0	0.0	0.0	0.0	0.0	0.0	0.0	0.0	0.0	0.0	0.0	0.0	0.0	0.0	0.0	1.0	0.0	0.0	0.0	0.0	0.0	0.0	0.0	0.0	0.0	0.0
K03613	electron transport complex protein RnfE	RNF complex	Electron transport Chain		0.0	0.0	0.0	0.0	0.0	0.0	0.0	0.0	0.0	0.0	0.0	0.0	0.0	0.0	1.0	0.0	0.0	0.0	0.0	0.0	0.0	0.0	0.0	0.0	0.0	0.0	0.0	0.0	0.0	0.0	0.0	0.0	0.0	0.0	0.0	0.0	0.0	0.0	0.0	0.0	0.0	0.0	0.0	0.0	0.0
K03614	electron transport complex protein RnfD	RNF complex	Electron transport Chain		0.0	0.0	0.0	0.0	0.0	0.0	0.0	0.0	0.0	0.0	0.0	0.0	0.0	1.0	1.0	0.0	0.0	0.0	0.0	0.0	0.0	0.0	0.0	0.0	0.0	0.0	0.0	0.0	0.0	0.0	0.0	0.0	0.0	0.0	1.0	0.0	0.0	0.0	0.0	0.0	0.0	0.0	0.0	0.0	0.0
K03615	electron transport complex protein RnfC	RNF complex	Electron transport Chain		0.0	0.0	0.0	0.0	0.0	0.0	0.0	0.0	0.0	0.0	0.0	0.0	0.0	1.0	1.0	0.0	0.0	0.0	0.0	0.0	0.0	0.0	0.0	0.0	0.0	0.0	0.0	0.0	0.0	0.0	0.0	0.0	0.0	0.0	1.0	0.0	0.0	0.0	0.0	0.0	0.0	0.0	0.0	0.0	0.0
K03616	electron transport complex protein RnfB	RNF complex	Electron transport Chain		0.0	0.0	1.0	0.0	0.0	0.0	0.0	0.0	0.0	0.0	0.0	0.0	0.0	0.0	1.0	0.0	0.0	0.0	0.0	0.0	0.0	0.0	0.0	0.0	0.0	0.0	0.0	0.0	0.0	0.0	0.0	0.0	0.0	0.0	1.0	0.0	0.0	0.0	0.0	1.0	0.0	0.0	0.0	0.0	0.0
K03617	electron transport complex protein RnfA	RNF complex	Electron transport Chain		0.0	0.0	0.0	0.0	0.0	0.0	0.0	0.0	0.0	0.0	0.0	0.0	0.0	0.0	1.0	0.0	0.0	0.0	0.0	0.0	0.0	0.0	0.0	0.0	0.0	0.0	0.0	0.0	0.0	0.0	0.0	0.0	0.0	0.0	0.0	0.0	0.0	0.0	0.0	0.0	0.0	0.0	0.0	0.0	0.0
K00234	SDHA; succinate dehydrogenase (ubiquinone) flavoprotein subunit [EC:1.3.5.1]	Succinate dehydrogenase (ubiquinone)	Electron transport Chain		0.0	0.0	0.0	0.0	0.0	0.0	0.0	0.0	0.0	0.0	0.0	1.0	0.0	0.0	0.0	0.0	0.0	0.0	0.0	0.0	0.0	0.0	0.0	0.0	0.0	0.0	0.0	0.0	0.0	0.0	0.0	0.0	0.0	0.0	0.0	0.0	0.0	0.0	0.0	0.0	0.0	0.0	0.0	0.0	0.0
K00235	SDHB; succinate dehydrogenase (ubiquinone) iron-sulfur subunit [EC:1.3.5.1]	Succinate dehydrogenase (ubiquinone)	Electron transport Chain		0.0	0.0	0.0	0.0	0.0	0.0	0.0	0.0	0.0	0.0	0.0	0.0	0.0	0.0	0.0	0.0	0.0	0.0	0.0	0.0	0.0	0.0	0.0	0.0	0.0	0.0	0.0	0.0	0.0	0.0	0.0	1.0	0.0	0.0	1.0	0.0	0.0	0.0	0.0	0.0	0.0	0.0	0.0	0.0	0.0
K00236	SDHC; succinate dehydrogenase (ubiquinone) cytochrome b560 subunit	Succinate dehydrogenase (ubiquinone)	Electron transport Chain		0.0	0.0	0.0	0.0	0.0	0.0	0.0	0.0	0.0	0.0	0.0	0.0	0.0	0.0	0.0	0.0	0.0	0.0	0.0	0.0	0.0	0.0	0.0	0.0	0.0	0.0	0.0	0.0	0.0	0.0	0.0	0.0	0.0	0.0	0.0	0.0	0.0	0.0	0.0	0.0	0.0	0.0	0.0	0.0	0.0
K00237	SDHD; succinate dehydrogenase (ubiquinone) membrane anchor subunit	Succinate dehydrogenase (ubiquinone)	Electron transport Chain		0.0	0.0	0.0	0.0	0.0	0.0	0.0	0.0	0.0	0.0	0.0	0.0	0.0	0.0	0.0	0.0	0.0	0.0	0.0	0.0	0.0	0.0	0.0	0.0	0.0	0.0	0.0	0.0	0.0	0.0	0.0	0.0	0.0	0.0	0.0	0.0	0.0	0.0	0.0	0.0	0.0	0.0	0.0	0.0	0.0
K00239	sdhA; succinate dehydrogenase flavoprotein subunit [EC:1.3.5.1]	Succinate dehydrogenase, prokaryotes	Electron transport Chain		1.0	1.0	1.0	1.0	1.0	1.0	1.0	1.0	1.0	1.0	1.0	0.0	1.0	1.0	1.0	0.0	1.0	1.0	1.0	1.0	1.0	1.0	1.0	1.0	1.0	1.0	1.0	1.0	1.0	1.0	1.0	1.0	1.0	1.0	1.0	1.0	1.0	1.0	1.0	1.0	1.0	1.0	1.0	1.0	1.0
K00240	sdhB; succinate dehydrogenase iron-sulfur subunit [EC:1.3.5.1]	Succinate dehydrogenase, prokaryotes	Electron transport Chain		1.0	1.0	1.0	1.0	1.0	1.0	1.0	1.0	1.0	1.0	1.0	1.0	1.0	1.0	1.0	1.0	1.0	1.0	1.0	2.0	1.0	1.0	1.0	1.0	1.0	1.0	1.0	1.0	1.0	1.0	1.0	0.0	1.0	1.0	0.0	1.0	1.0	1.0	1.0	1.0	2.0	2.0	1.0	1.0	1.0
K00241	sdhC; succinate dehydrogenase cytochrome b556 subunit	Succinate dehydrogenase, prokaryotes	Electron transport Chain		1.0	1.0	1.0	1.0	1.0	1.0	1.0	1.0	1.0	0.0	1.0	1.0	1.0	1.0	1.0	0.0	1.0	1.0	1.0	2.0	1.0	1.0	1.0	1.0	1.0	1.0	1.0	0.0	1.0	0.0	1.0	1.0	1.0	0.0	1.0	1.0	1.0	1.0	1.0	1.0	2.0	2.0	1.0	1.0	1.0
K00242	sdhD; succinate dehydrogenase membrane anchor subunit	Succinate dehydrogenase, prokaryotes	Electron transport Chain		0.0	0.0	1.0	1.0	1.0	1.0	1.0	1.0	0.0	1.0	0.0	1.0	1.0	0.0	1.0	0.0	0.0	1.0	0.0	2.0	1.0	1.0	1.0	0.0	1.0	0.0	0.0	1.0	1.0	1.0	1.0	1.0	0.0	1.0	1.0	1.0	1.0	1.0	0.0	1.0	2.0	0.0	0.0	0.0	0.0
K02144	ATPeV1H; V-type H+-transporting ATPase subunit H	V-type ATPase, eukaryotes	Electron transport Chain		0.0	0.0	0.0	0.0	0.0	0.0	0.0	0.0	0.0	0.0	0.0	0.0	0.0	0.0	0.0	0.0	0.0	0.0	0.0	0.0	0.0	0.0	0.0	0.0	0.0	0.0	0.0	0.0	0.0	0.0	0.0	0.0	0.0	0.0	0.0	0.0	0.0	0.0	0.0	0.0	0.0	0.0	0.0	0.0	0.0
K02145	ATPeV1A; V-type H+-transporting ATPase subunit A [EC:3.6.3.14]	V-type ATPase, eukaryotes	Electron transport Chain		0.0	0.0	0.0	0.0	0.0	0.0	0.0	0.0	0.0	0.0	0.0	0.0	0.0	0.0	0.0	0.0	0.0	0.0	0.0	0.0	0.0	0.0	0.0	0.0	0.0	0.0	0.0	0.0	0.0	0.0	0.0	0.0	0.0	0.0	0.0	0.0	0.0	0.0	0.0	0.0	0.0	0.0	0.0	0.0	0.0
K02146	ATPeV0D; V-type H+-transporting ATPase subunit d	V-type ATPase, eukaryotes	Electron transport Chain		0.0	0.0	0.0	0.0	0.0	0.0	0.0	0.0	0.0	0.0	0.0	0.0	0.0	0.0	0.0	0.0	0.0	0.0	0.0	0.0	0.0	0.0	0.0	0.0	0.0	0.0	0.0	0.0	0.0	0.0	0.0	0.0	0.0	0.0	0.0	0.0	0.0	0.0	0.0	0.0	0.0	0.0	0.0	0.0	0.0
K02147	ATPeV1B; V-type H+-transporting ATPase subunit B	V-type ATPase, eukaryotes	Electron transport Chain		0.0	0.0	0.0	0.0	0.0	0.0	0.0	0.0	0.0	0.0	0.0	0.0	0.0	0.0	0.0	0.0	0.0	0.0	0.0	0.0	0.0	0.0	0.0	0.0	0.0	0.0	0.0	0.0	0.0	0.0	0.0	0.0	0.0	0.0	0.0	0.0	0.0	0.0	0.0	0.0	0.0	0.0	0.0	0.0	0.0
K02148	ATPeV1C; V-type H+-transporting ATPase subunit C	V-type ATPase, eukaryotes	Electron transport Chain		0.0	0.0	0.0	0.0	0.0	0.0	0.0	0.0	0.0	0.0	0.0	0.0	0.0	0.0	0.0	0.0	0.0	0.0	0.0	0.0	0.0	0.0	0.0	0.0	0.0	0.0	0.0	0.0	0.0	0.0	0.0	0.0	0.0	0.0	0.0	0.0	0.0	0.0	0.0	0.0	0.0	0.0	0.0	0.0	0.0
K02149	ATPeV1D; V-type H+-transporting ATPase subunit D	V-type ATPase, eukaryotes	Electron transport Chain		0.0	0.0	0.0	0.0	0.0	0.0	0.0	0.0	0.0	0.0	0.0	0.0	0.0	0.0	0.0	0.0	0.0	0.0	0.0	0.0	0.0	0.0	0.0	0.0	0.0	0.0	0.0	0.0	0.0	0.0	0.0	0.0	0.0	0.0	0.0	0.0	0.0	0.0	0.0	0.0	0.0	0.0	0.0	0.0	0.0
K02150	ATPeV1E; V-type H+-transporting ATPase subunit E	V-type ATPase, eukaryotes	Electron transport Chain		0.0	0.0	0.0	0.0	0.0	0.0	0.0	0.0	0.0	0.0	0.0	0.0	0.0	0.0	0.0	0.0	0.0	0.0	0.0	0.0	0.0	0.0	0.0	0.0	0.0	0.0	0.0	0.0	0.0	0.0	0.0	0.0	0.0	0.0	0.0	0.0	0.0	0.0	0.0	0.0	0.0	0.0	0.0	0.0	0.0
K02151	ATPeV1F; V-type H+-transporting ATPase subunit F	V-type ATPase, eukaryotes	Electron transport Chain		0.0	0.0	0.0	0.0	0.0	0.0	0.0	0.0	0.0	0.0	0.0	0.0	0.0	0.0	0.0	0.0	0.0	0.0	0.0	0.0	0.0	0.0	0.0	0.0	0.0	0.0	0.0	0.0	0.0	0.0	0.0	0.0	0.0	0.0	0.0	0.0	0.0	0.0	0.0	0.0	0.0	0.0	0.0	0.0	0.0
K02152	ATPeV1G; V-type H+-transporting ATPase subunit G	V-type ATPase, eukaryotes	Electron transport Chain		0.0	0.0	0.0	0.0	0.0	0.0	0.0	0.0	0.0	0.0	0.0	0.0	0.0	0.0	0.0	0.0	0.0	0.0	0.0	0.0	0.0	0.0	0.0	0.0	0.0	0.0	0.0	0.0	0.0	0.0	0.0	0.0	0.0	0.0	0.0	0.0	0.0	0.0	0.0	0.0	0.0	0.0	0.0	0.0	0.0
K02153	ATPeV0E; V-type H+-transporting ATPase subunit e	V-type ATPase, eukaryotes	Electron transport Chain		0.0	0.0	0.0	0.0	0.0	0.0	0.0	0.0	0.0	0.0	0.0	0.0	0.0	0.0	0.0	0.0	0.0	0.0	0.0	0.0	0.0	0.0	0.0	0.0	0.0	0.0	0.0	0.0	0.0	0.0	0.0	0.0	0.0	0.0	0.0	0.0	0.0	0.0	0.0	0.0	0.0	0.0	0.0	0.0	0.0
K02154	ATPeV0A; V-type H+-transporting ATPase subunit a	V-type ATPase, eukaryotes	Electron transport Chain		0.0	0.0	0.0	0.0	0.0	0.0	0.0	0.0	0.0	0.0	0.0	0.0	0.0	0.0	0.0	0.0	0.0	0.0	0.0	0.0	0.0	0.0	0.0	0.0	0.0	0.0	0.0	0.0	0.0	0.0	0.0	0.0	0.0	0.0	0.0	0.0	0.0	0.0	0.0	0.0	0.0	0.0	0.0	0.0	0.0
K02155	ATPeV0C; V-type H+-transporting ATPase 16kDa proteolipid subunit	V-type ATPase, eukaryotes	Electron transport Chain		0.0	0.0	0.0	0.0	0.0	0.0	0.0	0.0	0.0	0.0	0.0	0.0	0.0	0.0	0.0	0.0	0.0	0.0	0.0	0.0	0.0	0.0	0.0	0.0	0.0	0.0	0.0	0.0	0.0	0.0	0.0	0.0	0.0	0.0	0.0	0.0	0.0	0.0	0.0	0.0	0.0	0.0	0.0	0.0	0.0
K03661	ATPeV0B; V-type H+-transporting ATPase 21kDa proteolipid subunit	V-type ATPase, eukaryotes	Electron transport Chain		0.0	0.0	0.0	0.0	0.0	0.0	0.0	0.0	0.0	0.0	0.0	0.0	0.0	0.0	0.0	0.0	0.0	0.0	0.0	0.0	0.0	0.0	0.0	0.0	0.0	0.0	0.0	0.0	0.0	0.0	0.0	0.0	0.0	0.0	0.0	0.0	0.0	0.0	0.0	0.0	0.0	0.0	0.0	0.0	0.0
K03662	ATPeVS1; V-type H+-transporting ATPase S1 subunit	V-type ATPase, eukaryotes	Electron transport Chain		0.0	0.0	0.0	0.0	0.0	0.0	0.0	0.0	0.0	0.0	0.0	0.0	0.0	0.0	0.0	0.0	0.0	0.0	0.0	0.0	0.0	0.0	0.0	0.0	0.0	0.0	0.0	0.0	0.0	0.0	0.0	0.0	0.0	0.0	0.0	0.0	0.0	0.0	0.0	0.0	0.0	0.0	0.0	0.0	0.0
K02107	ATPVG; V/A-type H+-transporting ATPase subunit G/H	V/A-type ATPase, prokaryotes	Electron transport Chain		0.0	0.0	0.0	0.0	0.0	0.0	0.0	0.0	0.0	0.0	0.0	0.0	0.0	0.0	0.0	0.0	0.0	0.0	0.0	0.0	0.0	0.0	0.0	0.0	0.0	0.0	0.0	0.0	0.0	0.0	0.0	0.0	0.0	0.0	0.0	0.0	0.0	0.0	0.0	0.0	0.0	0.0	0.0	0.0	0.0
K02117	ATPVA; V/A-type H+-transporting ATPase subunit A [EC:3.6.3.14]	V/A-type ATPase, prokaryotes	Electron transport Chain		0.0	0.0	0.0	0.0	0.0	0.0	0.0	0.0	0.0	0.0	0.0	0.0	0.0	0.0	0.0	0.0	0.0	0.0	0.0	0.0	1.0	0.0	0.0	0.0	0.0	0.0	0.0	1.0	0.0	0.0	0.0	0.0	0.0	0.0	0.0	0.0	0.0	0.0	0.0	0.0	0.0	0.0	0.0	0.0	0.0
K02118	ATPVB; V/A-type H+-transporting ATPase subunit B	V/A-type ATPase, prokaryotes	Electron transport Chain		0.0	0.0	0.0	0.0	0.0	0.0	0.0	0.0	0.0	0.0	0.0	0.0	0.0	0.0	0.0	0.0	0.0	0.0	0.0	0.0	1.0	0.0	0.0	0.0	0.0	0.0	0.0	1.0	0.0	0.0	0.0	0.0	0.0	0.0	0.0	0.0	0.0	0.0	0.0	0.0	0.0	0.0	0.0	0.0	0.0
K02119	ATPVC; V/A-type H+-transporting ATPase subunit C	V/A-type ATPase, prokaryotes	Electron transport Chain		0.0	0.0	0.0	0.0	0.0	0.0	0.0	0.0	0.0	0.0	0.0	0.0	0.0	0.0	0.0	0.0	0.0	0.0	0.0	0.0	1.0	0.0	0.0	0.0	0.0	0.0	0.0	1.0	0.0	0.0	0.0	0.0	0.0	0.0	0.0	0.0	0.0	0.0	0.0	0.0	0.0	0.0	0.0	0.0	0.0
K02120	ATPVD; V/A-type H+-transporting ATPase subunit D	V/A-type ATPase, prokaryotes	Electron transport Chain		0.0	0.0	0.0	0.0	0.0	0.0	0.0	0.0	0.0	0.0	0.0	0.0	0.0	0.0	0.0	0.0	0.0	0.0	0.0	0.0	1.0	0.0	0.0	0.0	0.0	0.0	0.0	1.0	0.0	0.0	0.0	0.0	0.0	0.0	0.0	0.0	0.0	0.0	0.0	0.0	0.0	0.0	0.0	0.0	0.0
K02121	ATPVE; V/A-type H+-transporting ATPase subunit E	V/A-type ATPase, prokaryotes	Electron transport Chain		0.0	0.0	0.0	0.0	0.0	0.0	0.0	0.0	0.0	0.0	0.0	0.0	0.0	0.0	0.0	0.0	0.0	0.0	0.0	0.0	0.0	0.0	0.0	0.0	0.0	0.0	0.0	0.0	0.0	0.0	0.0	0.0	0.0	0.0	0.0	0.0	0.0	0.0	0.0	0.0	0.0	0.0	0.0	0.0	0.0
K02122	ATPVF; V/A-type H+-transporting ATPase subunit F	V/A-type ATPase, prokaryotes	Electron transport Chain		0.0	0.0	0.0	0.0	0.0	0.0	0.0	0.0	0.0	0.0	0.0	0.0	0.0	0.0	0.0	0.0	0.0	0.0	0.0	0.0	1.0	0.0	0.0	0.0	0.0	0.0	0.0	1.0	0.0	0.0	0.0	0.0	0.0	0.0	0.0	0.0	0.0	0.0	0.0	0.0	0.0	0.0	0.0	0.0	0.0
K02123	ATPVI; V/A-type H+-transporting ATPase subunit I	V/A-type ATPase, prokaryotes	Electron transport Chain		0.0	0.0	0.0	0.0	0.0	0.0	0.0	0.0	0.0	0.0	0.0	0.0	0.0	0.0	0.0	0.0	0.0	0.0	0.0	0.0	1.0	0.0	0.0	0.0	0.0	0.0	0.0	1.0	0.0	0.0	0.0	0.0	0.0	0.0	0.0	0.0	0.0	0.0	0.0	0.0	0.0	0.0	0.0	0.0	0.0
K02124	ATPVK; V/A-type H+-transporting ATPase subunit K	V/A-type ATPase, prokaryotes	Electron transport Chain		0.0	0.0	0.0	0.0	0.0	0.0	0.0	0.0	0.0	0.0	0.0	0.0	0.0	0.0	0.0	0.0	0.0	0.0	0.0	0.0	1.0	0.0	0.0	0.0	0.0	0.0	0.0	1.0	0.0	0.0	0.0	0.0	0.0	0.0	0.0	0.0	0.0	0.0	0.0	0.0	0.0	0.0	0.0	0.0	0.0
K00436	NAD-reducing hydrogenase large subunit [EC:1.12.1.2]	hydrogenase	Hydrogenases		1.0	0.0	0.0	0.0	0.0	0.0	0.0	0.0	0.0	0.0	0.0	0.0	0.0	0.0	0.0	0.0	0.0	0.0	0.0	0.0	0.0	0.0	0.0	0.0	0.0	0.0	0.0	0.0	0.0	0.0	0.0	0.0	0.0	1.0	0.0	0.0	0.0	0.0	0.0	0.0	0.0	0.0	0.0	1.0	0.0
K00437	[NiFe] hydrogenase large subunit [EC:1.12.2.1]	hydrogenase	Hydrogenases		0.0	0.0	0.0	0.0	0.0	0.0	0.0	0.0	0.0	0.0	0.0	0.0	0.0	0.0	0.0	0.0	0.0	0.0	0.0	0.0	0.0	0.0	0.0	0.0	0.0	0.0	0.0	0.0	0.0	0.0	0.0	0.0	0.0	0.0	0.0	0.0	0.0	0.0	0.0	0.0	0.0	0.0	0.0	0.0	0.0
K00440	coenzyme F420 hydrogenase subunit alpha [EC:1.12.98.1]	hydrogenase	Hydrogenases		0.0	0.0	0.0	0.0	0.0	0.0	0.0	0.0	0.0	0.0	0.0	0.0	0.0	0.0	0.0	0.0	0.0	0.0	0.0	0.0	0.0	0.0	0.0	0.0	0.0	0.0	0.0	0.0	0.0	0.0	0.0	0.0	0.0	0.0	0.0	0.0	0.0	0.0	0.0	0.0	0.0	0.0	0.0	0.0	0.0
K00441	coenzyme F420 hydrogenase subunit beta [EC:1.12.98.1]	hydrogenase	Hydrogenases		0.0	0.0	0.0	0.0	0.0	0.0	0.0	0.0	0.0	0.0	0.0	0.0	0.0	0.0	0.0	0.0	0.0	0.0	0.0	0.0	0.0	0.0	0.0	0.0	0.0	0.0	0.0	0.0	0.0	0.0	0.0	0.0	0.0	0.0	0.0	0.0	0.0	0.0	0.0	0.0	1.0	1.0	0.0	0.0	0.0
K00442	coenzyme F420 hydrogenase subunit delta	hydrogenase	Hydrogenases		0.0	0.0	0.0	0.0	0.0	0.0	0.0	0.0	0.0	0.0	0.0	0.0	0.0	0.0	0.0	0.0	0.0	0.0	0.0	0.0	0.0	0.0	0.0	0.0	0.0	0.0	0.0	0.0	0.0	0.0	0.0	0.0	0.0	0.0	0.0	0.0	0.0	0.0	0.0	0.0	0.0	0.0	0.0	0.0	0.0
K00443	coenzyme F420 hydrogenase subunit gamma [EC:1.12.98.1]	hydrogenase	Hydrogenases		0.0	0.0	0.0	0.0	0.0	0.0	0.0	0.0	0.0	0.0	0.0	0.0	0.0	0.0	0.0	0.0	0.0	0.0	0.0	0.0	0.0	0.0	0.0	0.0	0.0	0.0	0.0	0.0	0.0	0.0	0.0	0.0	0.0	0.0	0.0	0.0	0.0	0.0	0.0	0.0	0.0	0.0	0.0	0.0	0.0
K00532	ferredoxin hydrogenase [EC:1.12.7.2]	hydrogenase	Hydrogenases		0.0	0.0	0.0	0.0	0.0	0.0	0.0	0.0	0.0	0.0	0.0	0.0	0.0	0.0	0.0	0.0	0.0	0.0	0.0	0.0	0.0	0.0	0.0	0.0	0.0	0.0	0.0	0.0	0.0	0.0	0.0	0.0	0.0	0.0	0.0	0.0	0.0	0.0	0.0	0.0	0.0	0.0	0.0	0.0	0.0
K00533	ferredoxin hydrogenase large subunit [EC:1.12.7.2]	hydrogenase	Hydrogenases		0.0	0.0	0.0	0.0	0.0	0.0	0.0	0.0	0.0	0.0	0.0	0.0	0.0	0.0	0.0	0.0	0.0	0.0	0.0	0.0	0.0	0.0	0.0	0.0	0.0	0.0	0.0	0.0	0.0	0.0	0.0	0.0	0.0	0.0	0.0	0.0	0.0	0.0	0.0	0.0	0.0	0.0	0.0	0.0	0.0
K00534	ferredoxin hydrogenase small subunit [EC:1.12.7.2]	hydrogenase	Hydrogenases		0.0	0.0	0.0	0.0	0.0	0.0	0.0	0.0	0.0	0.0	0.0	0.0	0.0	0.0	0.0	0.0	0.0	0.0	0.0	0.0	0.0	0.0	0.0	0.0	0.0	0.0	0.0	0.0	0.0	0.0	0.0	0.0	0.0	0.0	0.0	0.0	0.0	0.0	0.0	0.0	0.0	0.0	0.0	0.0	0.0
K05586	bidirectional [NiFe] hydrogenase diaphorase subunit [EC:7.1.1.2]	hydrogenase	Hydrogenases		1.0	0.0	0.0	0.0	0.0	0.0	0.0	0.0	0.0	0.0	0.0	0.0	0.0	0.0	0.0	0.0	0.0	0.0	0.0	0.0	0.0	0.0	0.0	0.0	0.0	0.0	0.0	0.0	0.0	0.0	0.0	0.0	0.0	1.0	0.0	0.0	0.0	0.0	0.0	0.0	0.0	0.0	0.0	1.0	0.0
K05587	bidirectional [NiFe] hydrogenase diaphorase subunit [EC:7.1.1.2]	hydrogenase	Hydrogenases		1.0	0.0	0.0	0.0	0.0	0.0	0.0	0.0	0.0	0.0	0.0	0.0	0.0	0.0	0.0	0.0	0.0	0.0	0.0	0.0	0.0	0.0	0.0	0.0	0.0	0.0	0.0	0.0	0.0	0.0	0.0	0.0	0.0	1.0	0.0	0.0	0.0	0.0	0.0	0.0	0.0	0.0	0.0	1.0	0.0
K05588	bidirectional [NiFe] hydrogenase diaphorase subunit [EC:7.1.1.2]	hydrogenase	Hydrogenases		1.0	0.0	0.0	0.0	0.0	0.0	0.0	0.0	0.0	0.0	0.0	0.0	0.0	0.0	0.0	0.0	0.0	0.0	0.0	0.0	0.0	0.0	0.0	0.0	0.0	0.0	0.0	0.0	0.0	0.0	0.0	0.0	0.0	1.0	0.0	0.0	0.0	0.0	0.0	0.0	0.0	0.0	0.0	1.0	0.0
K06441	ferredoxin hydrogenase gamma subunit [EC:1.12.7.2]	hydrogenase	Hydrogenases		0.0	0.0	0.0	0.0	0.0	0.0	0.0	0.0	0.0	0.0	0.0	0.0	0.0	0.0	0.0	0.0	0.0	0.0	0.0	0.0	0.0	0.0	0.0	0.0	0.0	0.0	0.0	0.0	0.0	0.0	0.0	0.0	0.0	0.0	0.0	0.0	0.0	0.0	0.0	0.0	0.0	0.0	0.0	0.0	0.0
K06862	energy-converting hydrogenase B subunit Q	hydrogenase	Hydrogenases		0.0	0.0	0.0	0.0	0.0	0.0	0.0	0.0	0.0	0.0	0.0	0.0	0.0	0.0	0.0	0.0	0.0	0.0	0.0	0.0	0.0	0.0	0.0	0.0	0.0	0.0	0.0	0.0	0.0	0.0	0.0	0.0	0.0	0.0	0.0	0.0	0.0	0.0	1.0	0.0	0.0	0.0	0.0	0.0	0.0
K13942	5,10-methenyltetrahydromethanopterin hydrogenase [EC:1.12.98.2]	hydrogenase	Hydrogenases		0.0	0.0	0.0	0.0	0.0	0.0	0.0	0.0	0.0	0.0	0.0	0.0	0.0	0.0	0.0	0.0	0.0	0.0	0.0	0.0	0.0	0.0	0.0	0.0	0.0	0.0	0.0	0.0	0.0	0.0	0.0	0.0	0.0	0.0	0.0	0.0	0.0	0.0	0.0	0.0	0.0	0.0	0.0	0.0	0.0
K14068	methanophenazine hydrogenase, large subunit [EC:1.12.98.3]	hydrogenase	Hydrogenases		0.0	0.0	0.0	0.0	0.0	0.0	0.0	0.0	0.0	0.0	0.0	0.0	0.0	0.0	0.0	0.0	0.0	0.0	0.0	0.0	0.0	0.0	0.0	0.0	0.0	0.0	0.0	0.0	0.0	0.0	0.0	0.0	0.0	0.0	0.0	0.0	0.0	0.0	0.0	0.0	0.0	0.0	0.0	0.0	0.0
K14069	methanophenazine hydrogenase, cytochrome b subunit [EC:1.12.98.3]	hydrogenase	Hydrogenases		0.0	0.0	0.0	0.0	0.0	0.0	0.0	0.0	0.0	0.0	0.0	0.0	0.0	0.0	0.0	0.0	0.0	0.0	0.0	0.0	0.0	0.0	0.0	0.0	0.0	0.0	0.0	0.0	0.0	0.0	0.0	0.0	0.0	0.0	0.0	0.0	0.0	0.0	0.0	0.0	0.0	0.0	0.0	0.0	0.0
K14070	methanophenazine hydrogenase [EC:1.12.98.3]	hydrogenase	Hydrogenases		0.0	0.0	0.0	0.0	0.0	0.0	0.0	0.0	0.0	0.0	0.0	0.0	0.0	0.0	0.0	0.0	0.0	0.0	0.0	0.0	0.0	0.0	0.0	0.0	0.0	0.0	0.0	0.0	0.0	0.0	0.0	0.0	0.0	0.0	0.0	0.0	0.0	0.0	0.0	0.0	0.0	0.0	0.0	0.0	0.0
K14086	ech hydrogenase subunit A	hydrogenase	Hydrogenases		0.0	0.0	0.0	0.0	0.0	0.0	0.0	0.0	0.0	0.0	0.0	0.0	0.0	0.0	0.0	0.0	0.0	0.0	0.0	0.0	0.0	0.0	0.0	0.0	0.0	0.0	0.0	0.0	0.0	0.0	0.0	0.0	0.0	0.0	0.0	0.0	0.0	0.0	0.0	0.0	0.0	0.0	0.0	0.0	0.0
K14087	ech hydrogenase subunit B	hydrogenase	Hydrogenases		0.0	0.0	0.0	0.0	0.0	0.0	0.0	0.0	0.0	0.0	0.0	0.0	0.0	0.0	0.0	0.0	0.0	0.0	0.0	0.0	0.0	0.0	0.0	0.0	0.0	0.0	0.0	0.0	0.0	0.0	0.0	0.0	0.0	0.0	0.0	0.0	0.0	0.0	0.0	0.0	0.0	0.0	0.0	0.0	0.0
K14088	ech hydrogenase subunit C	hydrogenase	Hydrogenases		0.0	0.0	0.0	0.0	0.0	0.0	0.0	0.0	0.0	0.0	0.0	0.0	0.0	0.0	0.0	0.0	0.0	0.0	0.0	0.0	0.0	0.0	0.0	0.0	0.0	0.0	0.0	0.0	0.0	0.0	0.0	0.0	0.0	0.0	0.0	0.0	0.0	0.0	0.0	0.0	0.0	0.0	0.0	0.0	0.0
K14089	ech hydrogenase subunit D	hydrogenase	Hydrogenases		0.0	0.0	0.0	0.0	0.0	0.0	0.0	0.0	0.0	0.0	0.0	0.0	0.0	0.0	0.0	0.0	0.0	0.0	0.0	0.0	0.0	0.0	0.0	0.0	0.0	0.0	0.0	0.0	0.0	0.0	0.0	0.0	0.0	0.0	0.0	0.0	0.0	0.0	0.0	0.0	0.0	0.0	0.0	0.0	0.0
K14090	ech hydrogenase subunit E	hydrogenase	Hydrogenases		0.0	0.0	0.0	0.0	0.0	0.0	0.0	0.0	0.0	0.0	0.0	0.0	0.0	0.0	0.0	0.0	0.0	0.0	0.0	0.0	0.0	0.0	0.0	0.0	0.0	0.0	0.0	0.0	0.0	0.0	0.0	0.0	0.0	0.0	0.0	0.0	0.0	0.0	0.0	0.0	0.0	0.0	0.0	0.0	0.0
K14091	ech hydrogenase subunit F	hydrogenase	Hydrogenases		0.0	0.0	0.0	0.0	0.0	0.0	0.0	0.0	0.0	0.0	0.0	0.0	0.0	0.0	0.0	0.0	0.0	0.0	0.0	0.0	0.0	0.0	0.0	0.0	0.0	0.0	0.0	0.0	0.0	0.0	0.0	0.0	0.0	0.0	0.0	0.0	0.0	0.0	0.0	0.0	0.0	0.0	0.0	0.0	0.0
K14092	energy-converting hydrogenase A subunit A	hydrogenase	Hydrogenases		0.0	0.0	0.0	0.0	0.0	0.0	0.0	0.0	0.0	0.0	0.0	0.0	0.0	0.0	0.0	0.0	0.0	0.0	0.0	0.0	0.0	0.0	0.0	0.0	0.0	0.0	0.0	0.0	0.0	0.0	0.0	0.0	0.0	0.0	0.0	0.0	0.0	0.0	0.0	0.0	0.0	0.0	0.0	0.0	0.0
K14093	energy-converting hydrogenase A subunit B	hydrogenase	Hydrogenases		0.0	0.0	0.0	0.0	0.0	0.0	0.0	0.0	0.0	0.0	0.0	0.0	0.0	0.0	0.0	0.0	0.0	0.0	0.0	0.0	0.0	0.0	0.0	0.0	0.0	0.0	0.0	0.0	0.0	0.0	0.0	0.0	0.0	0.0	0.0	0.0	0.0	0.0	0.0	0.0	0.0	0.0	0.0	0.0	0.0
K14094	energy-converting hydrogenase A subunit C	hydrogenase	Hydrogenases		0.0	0.0	0.0	0.0	0.0	0.0	0.0	0.0	0.0	0.0	0.0	0.0	0.0	0.0	0.0	0.0	0.0	0.0	0.0	0.0	0.0	0.0	0.0	0.0	0.0	0.0	0.0	0.0	0.0	0.0	0.0	0.0	0.0	0.0	0.0	0.0	0.0	0.0	0.0	0.0	0.0	0.0	0.0	0.0	0.0
K14095	energy-converting hydrogenase A subunit D	hydrogenase	Hydrogenases		0.0	0.0	0.0	0.0	0.0	0.0	0.0	0.0	0.0	0.0	0.0	0.0	0.0	0.0	0.0	0.0	0.0	0.0	0.0	0.0	0.0	0.0	0.0	0.0	0.0	0.0	0.0	0.0	0.0	0.0	0.0	0.0	0.0	0.0	0.0	0.0	0.0	0.0	0.0	0.0	0.0	0.0	0.0	0.0	0.0
K14096	energy-converting hydrogenase A subunit E	hydrogenase	Hydrogenases		0.0	0.0	0.0	0.0	0.0	0.0	0.0	0.0	0.0	0.0	0.0	0.0	0.0	0.0	0.0	0.0	0.0	0.0	0.0	0.0	0.0	0.0	0.0	0.0	0.0	0.0	0.0	0.0	0.0	0.0	0.0	0.0	0.0	0.0	0.0	0.0	0.0	0.0	0.0	0.0	0.0	0.0	0.0	0.0	0.0
K14097	energy-converting hydrogenase A subunit F	hydrogenase	Hydrogenases		0.0	0.0	0.0	0.0	0.0	0.0	0.0	0.0	0.0	0.0	0.0	0.0	0.0	0.0	0.0	0.0	0.0	0.0	0.0	0.0	0.0	0.0	0.0	0.0	0.0	0.0	0.0	0.0	0.0	0.0	0.0	0.0	0.0	0.0	0.0	0.0	0.0	0.0	0.0	0.0	0.0	0.0	0.0	0.0	0.0
K14098	energy-converting hydrogenase A subunit G	hydrogenase	Hydrogenases		0.0	0.0	0.0	0.0	0.0	0.0	0.0	0.0	0.0	0.0	0.0	0.0	0.0	0.0	0.0	0.0	0.0	0.0	0.0	0.0	0.0	0.0	0.0	0.0	0.0	0.0	0.0	0.0	0.0	0.0	0.0	0.0	0.0	0.0	0.0	0.0	0.0	0.0	0.0	0.0	0.0	0.0	0.0	0.0	0.0
K14099	energy-converting hydrogenase A subunit H	hydrogenase	Hydrogenases		0.0	0.0	0.0	0.0	0.0	0.0	0.0	0.0	0.0	0.0	0.0	0.0	0.0	0.0	0.0	0.0	0.0	0.0	0.0	0.0	0.0	0.0	0.0	0.0	0.0	0.0	0.0	0.0	0.0	0.0	0.0	0.0	0.0	0.0	0.0	0.0	0.0	0.0	0.0	0.0	0.0	0.0	0.0	0.0	0.0
K14100	energy-converting hydrogenase A subunit I	hydrogenase	Hydrogenases		0.0	0.0	0.0	0.0	0.0	0.0	0.0	0.0	0.0	0.0	0.0	0.0	0.0	0.0	0.0	0.0	0.0	0.0	0.0	0.0	0.0	0.0	0.0	0.0	0.0	0.0	0.0	0.0	0.0	0.0	0.0	0.0	0.0	0.0	0.0	0.0	0.0	0.0	0.0	0.0	0.0	0.0	0.0	0.0	0.0
K14101	energy-converting hydrogenase A subunit J	hydrogenase	Hydrogenases		0.0	0.0	0.0	0.0	0.0	0.0	0.0	0.0	0.0	0.0	0.0	0.0	0.0	0.0	0.0	0.0	0.0	0.0	0.0	0.0	0.0	0.0	0.0	0.0	0.0	0.0	0.0	0.0	0.0	0.0	0.0	0.0	0.0	0.0	0.0	0.0	0.0	0.0	0.0	0.0	0.0	0.0	0.0	0.0	0.0
K14102	energy-converting hydrogenase A subunit K	hydrogenase	Hydrogenases		0.0	0.0	0.0	0.0	0.0	0.0	0.0	0.0	0.0	0.0	0.0	0.0	0.0	0.0	0.0	0.0	0.0	0.0	0.0	0.0	0.0	0.0	0.0	0.0	0.0	0.0	0.0	0.0	0.0	0.0	0.0	0.0	0.0	0.0	0.0	0.0	0.0	0.0	0.0	0.0	0.0	0.0	0.0	0.0	0.0
K14103	energy-converting hydrogenase A subunit L	hydrogenase	Hydrogenases		0.0	0.0	0.0	0.0	0.0	0.0	0.0	0.0	0.0	0.0	0.0	0.0	0.0	0.0	0.0	0.0	0.0	0.0	0.0	0.0	0.0	0.0	0.0	0.0	0.0	0.0	0.0	0.0	0.0	0.0	0.0	0.0	0.0	0.0	0.0	0.0	0.0	0.0	0.0	0.0	0.0	0.0	0.0	0.0	0.0
K14104	energy-converting hydrogenase A subunit M	hydrogenase	Hydrogenases		0.0	0.0	0.0	0.0	0.0	0.0	0.0	0.0	0.0	0.0	0.0	0.0	0.0	0.0	0.0	0.0	0.0	0.0	0.0	0.0	0.0	0.0	0.0	0.0	0.0	0.0	0.0	0.0	0.0	0.0	0.0	0.0	0.0	0.0	0.0	0.0	0.0	0.0	0.0	0.0	0.0	0.0	0.0	0.0	0.0
K14105	energy-converting hydrogenase A subunit N	hydrogenase	Hydrogenases		0.0	0.0	0.0	0.0	0.0	0.0	0.0	0.0	0.0	0.0	0.0	0.0	0.0	0.0	0.0	0.0	0.0	0.0	0.0	0.0	0.0	0.0	0.0	0.0	0.0	0.0	0.0	0.0	0.0	0.0	0.0	0.0	0.0	0.0	0.0	0.0	0.0	0.0	0.0	0.0	0.0	0.0	0.0	0.0	0.0
K14106	energy-converting hydrogenase A subunit O	hydrogenase	Hydrogenases		0.0	0.0	0.0	0.0	0.0	0.0	0.0	0.0	0.0	0.0	0.0	0.0	0.0	0.0	0.0	0.0	0.0	0.0	0.0	0.0	0.0	0.0	0.0	0.0	0.0	0.0	0.0	0.0	0.0	0.0	0.0	0.0	0.0	0.0	0.0	0.0	0.0	0.0	0.0	0.0	0.0	0.0	0.0	0.0	0.0
K14107	energy-converting hydrogenase A subunit P	hydrogenase	Hydrogenases		0.0	0.0	0.0	0.0	0.0	0.0	0.0	0.0	0.0	0.0	0.0	0.0	0.0	0.0	0.0	0.0	0.0	0.0	0.0	0.0	0.0	0.0	0.0	0.0	0.0	0.0	0.0	0.0	0.0	0.0	0.0	0.0	0.0	0.0	0.0	0.0	0.0	0.0	0.0	0.0	0.0	0.0	0.0	0.0	0.0
K14108	energy-converting hydrogenase A subunit Q	hydrogenase	Hydrogenases		0.0	0.0	0.0	0.0	0.0	0.0	0.0	0.0	0.0	0.0	0.0	0.0	0.0	0.0	0.0	0.0	0.0	0.0	0.0	0.0	0.0	0.0	0.0	0.0	0.0	0.0	0.0	0.0	0.0	0.0	0.0	0.0	0.0	0.0	0.0	0.0	0.0	0.0	0.0	0.0	0.0	0.0	0.0	0.0	0.0
K14109	energy-converting hydrogenase A subunit R	hydrogenase	Hydrogenases		0.0	0.0	0.0	0.0	0.0	0.0	0.0	0.0	0.0	0.0	0.0	0.0	0.0	0.0	0.0	0.0	0.0	0.0	0.0	0.0	0.0	0.0	0.0	0.0	0.0	0.0	0.0	0.0	0.0	0.0	0.0	0.0	0.0	0.0	0.0	0.0	0.0	0.0	0.0	0.0	0.0	0.0	0.0	0.0	0.0
K14110	energy-converting hydrogenase B subunit A	hydrogenase	Hydrogenases		0.0	0.0	0.0	0.0	0.0	0.0	0.0	0.0	0.0	0.0	0.0	0.0	0.0	0.0	0.0	0.0	0.0	0.0	0.0	0.0	0.0	0.0	0.0	0.0	0.0	0.0	0.0	0.0	0.0	0.0	0.0	0.0	0.0	0.0	0.0	0.0	0.0	0.0	0.0	0.0	0.0	0.0	0.0	0.0	0.0
K14111	energy-converting hydrogenase B subunit B	hydrogenase	Hydrogenases		0.0	0.0	0.0	0.0	0.0	0.0	0.0	0.0	0.0	0.0	0.0	0.0	0.0	0.0	0.0	0.0	0.0	0.0	0.0	0.0	0.0	0.0	0.0	0.0	0.0	0.0	0.0	0.0	0.0	0.0	0.0	0.0	0.0	0.0	0.0	0.0	0.0	0.0	0.0	0.0	0.0	0.0	0.0	0.0	0.0
K14112	energy-converting hydrogenase B subunit C	hydrogenase	Hydrogenases		0.0	0.0	0.0	0.0	0.0	0.0	0.0	0.0	0.0	0.0	0.0	0.0	0.0	0.0	0.0	0.0	0.0	0.0	0.0	0.0	0.0	0.0	0.0	0.0	0.0	0.0	0.0	0.0	0.0	0.0	0.0	0.0	0.0	0.0	0.0	0.0	0.0	0.0	0.0	0.0	0.0	0.0	0.0	0.0	0.0
K14113	energy-converting hydrogenase B subunit D	hydrogenase	Hydrogenases		0.0	0.0	0.0	0.0	0.0	0.0	0.0	0.0	0.0	0.0	0.0	0.0	0.0	0.0	0.0	0.0	0.0	0.0	0.0	0.0	0.0	0.0	0.0	0.0	0.0	0.0	0.0	0.0	0.0	0.0	0.0	0.0	0.0	0.0	0.0	0.0	0.0	0.0	0.0	0.0	0.0	0.0	0.0	0.0	0.0
K14114	energy-converting hydrogenase B subunit E	hydrogenase	Hydrogenases		0.0	0.0	0.0	0.0	0.0	0.0	0.0	0.0	0.0	0.0	0.0	0.0	0.0	0.0	0.0	0.0	0.0	0.0	0.0	0.0	0.0	0.0	0.0	0.0	0.0	0.0	0.0	0.0	0.0	0.0	0.0	0.0	0.0	0.0	0.0	0.0	0.0	0.0	0.0	0.0	0.0	0.0	0.0	0.0	0.0
K14115	energy-converting hydrogenase B subunit F	hydrogenase	Hydrogenases		0.0	0.0	0.0	0.0	0.0	0.0	0.0	0.0	0.0	0.0	0.0	0.0	0.0	0.0	0.0	0.0	0.0	0.0	0.0	0.0	0.0	0.0	0.0	0.0	0.0	0.0	0.0	0.0	0.0	0.0	0.0	0.0	0.0	0.0	0.0	0.0	0.0	0.0	0.0	0.0	0.0	0.0	0.0	0.0	0.0
K14116	energy-converting hydrogenase B subunit G	hydrogenase	Hydrogenases		0.0	0.0	0.0	0.0	0.0	0.0	0.0	0.0	0.0	0.0	0.0	0.0	0.0	0.0	0.0	0.0	0.0	0.0	0.0	0.0	0.0	0.0	0.0	0.0	0.0	0.0	0.0	0.0	0.0	0.0	0.0	0.0	0.0	0.0	0.0	0.0	0.0	0.0	0.0	0.0	0.0	0.0	0.0	0.0	0.0
K14117	energy-converting hydrogenase B subunit H	hydrogenase	Hydrogenases		0.0	0.0	0.0	0.0	0.0	0.0	0.0	0.0	0.0	0.0	0.0	0.0	0.0	0.0	0.0	0.0	0.0	0.0	0.0	0.0	0.0	0.0	0.0	0.0	0.0	0.0	0.0	0.0	0.0	0.0	0.0	0.0	0.0	0.0	0.0	0.0	0.0	0.0	0.0	0.0	0.0	0.0	0.0	0.0	0.0
K14118	energy-converting hydrogenase B subunit I	hydrogenase	Hydrogenases		0.0	0.0	0.0	0.0	0.0	0.0	0.0	0.0	0.0	0.0	0.0	0.0	0.0	0.0	0.0	0.0	0.0	0.0	0.0	0.0	0.0	0.0	0.0	0.0	0.0	0.0	0.0	0.0	0.0	0.0	0.0	0.0	0.0	0.0	0.0	0.0	0.0	0.0	0.0	0.0	0.0	0.0	0.0	0.0	0.0
K14119	energy-converting hydrogenase B subunit J	hydrogenase	Hydrogenases		0.0	0.0	0.0	0.0	0.0	0.0	0.0	0.0	0.0	0.0	0.0	0.0	0.0	0.0	0.0	0.0	0.0	0.0	0.0	0.0	0.0	0.0	0.0	0.0	0.0	0.0	0.0	0.0	0.0	0.0	0.0	0.0	0.0	0.0	0.0	0.0	0.0	0.0	0.0	0.0	0.0	0.0	0.0	0.0	0.0
K14120	energy-converting hydrogenase B subunit K	hydrogenase	Hydrogenases		0.0	0.0	0.0	0.0	0.0	0.0	0.0	0.0	0.0	0.0	0.0	0.0	0.0	0.0	0.0	0.0	0.0	0.0	0.0	0.0	0.0	0.0	0.0	0.0	0.0	0.0	0.0	0.0	0.0	0.0	0.0	0.0	0.0	0.0	0.0	0.0	0.0	0.0	0.0	0.0	0.0	0.0	0.0	0.0	0.0
K14121	energy-converting hydrogenase B subunit L	hydrogenase	Hydrogenases		0.0	0.0	0.0	0.0	0.0	0.0	0.0	0.0	0.0	0.0	0.0	0.0	0.0	0.0	0.0	0.0	0.0	0.0	0.0	0.0	0.0	0.0	0.0	0.0	0.0	0.0	0.0	0.0	0.0	0.0	0.0	0.0	0.0	0.0	0.0	0.0	0.0	0.0	0.0	0.0	0.0	0.0	0.0	0.0	0.0
K14122	energy-converting hydrogenase B subunit M	hydrogenase	Hydrogenases		0.0	0.0	0.0	0.0	0.0	0.0	0.0	0.0	0.0	0.0	0.0	0.0	0.0	0.0	0.0	0.0	0.0	0.0	0.0	0.0	0.0	0.0	0.0	0.0	0.0	0.0	0.0	0.0	0.0	0.0	0.0	0.0	0.0	0.0	0.0	0.0	0.0	0.0	0.0	0.0	0.0	0.0	0.0	0.0	0.0
K14123	energy-converting hydrogenase B subunit N	hydrogenase	Hydrogenases		0.0	0.0	0.0	0.0	0.0	0.0	0.0	0.0	0.0	0.0	0.0	0.0	0.0	0.0	0.0	0.0	0.0	0.0	0.0	0.0	0.0	0.0	0.0	0.0	0.0	0.0	0.0	0.0	0.0	0.0	0.0	0.0	0.0	0.0	0.0	0.0	0.0	0.0	0.0	0.0	0.0	0.0	0.0	0.0	0.0
K14124	energy-converting hydrogenase B subunit O	hydrogenase	Hydrogenases		0.0	0.0	0.0	0.0	0.0	0.0	0.0	0.0	0.0	0.0	0.0	0.0	0.0	0.0	0.0	0.0	0.0	0.0	0.0	0.0	0.0	0.0	0.0	0.0	0.0	0.0	0.0	0.0	0.0	0.0	0.0	0.0	0.0	0.0	0.0	0.0	0.0	0.0	0.0	0.0	0.0	0.0	0.0	0.0	0.0
K14125	energy-converting hydrogenase B subunit P	hydrogenase	Hydrogenases		0.0	0.0	0.0	0.0	0.0	0.0	0.0	0.0	0.0	0.0	0.0	0.0	0.0	0.0	0.0	0.0	0.0	0.0	0.0	0.0	0.0	0.0	0.0	0.0	0.0	0.0	0.0	0.0	0.0	0.0	0.0	0.0	0.0	0.0	0.0	0.0	0.0	0.0	0.0	0.0	0.0	0.0	0.0	0.0	0.0
K14126	F420-non-reducing hydrogenase large subunit [EC:1.12.99.- 1.8.98.5]	hydrogenase	Hydrogenases		0.0	0.0	0.0	0.0	0.0	0.0	0.0	0.0	0.0	0.0	0.0	0.0	0.0	0.0	0.0	0.0	0.0	0.0	0.0	0.0	0.0	0.0	0.0	0.0	0.0	0.0	0.0	0.0	0.0	0.0	0.0	0.0	0.0	0.0	0.0	0.0	0.0	0.0	0.0	0.0	0.0	0.0	0.0	0.0	0.0
K14127	F420-non-reducing hydrogenase iron-sulfur subunit [EC:1.12.99.- 1.8.98.5 1.8.98.6]	hydrogenase	Hydrogenases		0.0	0.0	0.0	0.0	0.0	0.0	0.0	0.0	0.0	0.0	0.0	0.0	0.0	0.0	0.0	0.0	0.0	0.0	0.0	0.0	0.0	0.0	0.0	0.0	0.0	0.0	0.0	0.0	0.0	0.0	0.0	0.0	0.0	0.0	0.0	0.0	0.0	0.0	0.0	0.0	0.0	0.0	0.0	0.0	0.0
K14128	F420-non-reducing hydrogenase small subunit [EC:1.12.99.- 1.8.98.5]	hydrogenase	Hydrogenases		0.0	0.0	0.0	0.0	0.0	0.0	0.0	0.0	0.0	0.0	0.0	0.0	0.0	0.0	0.0	0.0	0.0	0.0	0.0	0.0	0.0	0.0	0.0	0.0	0.0	0.0	0.0	0.0	0.0	0.0	0.0	0.0	0.0	0.0	0.0	0.0	0.0	0.0	0.0	0.0	0.0	0.0	0.0	0.0	0.0
K17992	NADP-reducing hydrogenase subunit HndB [EC:1.12.1.3]	hydrogenase	Hydrogenases		0.0	0.0	0.0	0.0	0.0	0.0	0.0	0.0	0.0	0.0	0.0	0.0	0.0	0.0	0.0	0.0	0.0	0.0	0.0	0.0	0.0	0.0	0.0	0.0	0.0	0.0	0.0	0.0	0.0	0.0	0.0	0.0	0.0	0.0	0.0	0.0	0.0	0.0	0.0	0.0	0.0	0.0	0.0	0.0	0.0
K18005	[NiFe] hydrogenase diaphorase moiety large subunit [EC:1.12.1.2]	hydrogenase	Hydrogenases		0.0	0.0	0.0	0.0	0.0	0.0	0.0	0.0	0.0	0.0	0.0	0.0	0.0	0.0	0.0	0.0	0.0	0.0	0.0	0.0	0.0	0.0	0.0	0.0	0.0	0.0	0.0	0.0	0.0	0.0	0.0	0.0	0.0	0.0	0.0	0.0	0.0	0.0	0.0	0.0	0.0	0.0	0.0	0.0	0.0
K18006	[NiFe] hydrogenase diaphorase moiety small subunit [EC:1.12.1.2]	hydrogenase	Hydrogenases		0.0	0.0	0.0	0.0	0.0	0.0	0.0	0.0	0.0	0.0	0.0	0.0	0.0	0.0	0.0	0.0	0.0	0.0	0.0	0.0	0.0	0.0	0.0	0.0	0.0	0.0	0.0	0.0	0.0	0.0	0.0	0.0	0.0	0.0	0.0	0.0	0.0	0.0	0.0	0.0	0.0	0.0	0.0	0.0	0.0
K18007	NAD-reducing hydrogenase small subunit [EC:1.12.1.2]	hydrogenase	Hydrogenases		1.0	0.0	0.0	0.0	0.0	0.0	0.0	0.0	0.0	0.0	0.0	0.0	0.0	0.0	0.0	0.0	0.0	0.0	0.0	0.0	0.0	0.0	0.0	0.0	0.0	0.0	0.0	0.0	0.0	0.0	0.0	0.0	0.0	1.0	0.0	0.0	0.0	0.0	0.0	0.0	0.0	0.0	0.0	1.0	0.0
K18008	[NiFe] hydrogenase small subunit [EC:1.12.2.1]	hydrogenase	Hydrogenases		0.0	0.0	0.0	0.0	0.0	0.0	0.0	0.0	0.0	0.0	0.0	0.0	0.0	0.0	0.0	0.0	0.0	0.0	0.0	0.0	0.0	0.0	0.0	0.0	0.0	0.0	0.0	0.0	0.0	0.0	0.0	0.0	0.0	0.0	0.0	0.0	0.0	0.0	0.0	0.0	0.0	0.0	0.0	0.0	0.0
K18016	membrane-bound hydrogenase subunit alpha [EC:1.12.7.2]	hydrogenase	Hydrogenases		0.0	0.0	0.0	0.0	0.0	0.0	0.0	0.0	0.0	0.0	0.0	0.0	0.0	0.0	0.0	0.0	0.0	0.0	0.0	0.0	0.0	0.0	0.0	0.0	0.0	0.0	0.0	0.0	0.0	0.0	0.0	0.0	0.0	0.0	0.0	0.0	0.0	0.0	0.0	0.0	0.0	0.0	0.0	0.0	0.0
K18017	membrane-bound hydrogenase subunit beta [EC:1.12.7.2]	hydrogenase	Hydrogenases		0.0	0.0	0.0	0.0	0.0	0.0	0.0	0.0	0.0	0.0	0.0	0.0	0.0	0.0	0.0	0.0	0.0	0.0	0.0	0.0	0.0	0.0	0.0	0.0	0.0	0.0	0.0	0.0	0.0	0.0	0.0	0.0	0.0	0.0	0.0	0.0	0.0	0.0	0.0	0.0	0.0	0.0	0.0	0.0	0.0
K18023	membrane-bound hydrogenase subunit mbhJ [EC:1.12.7.2]	hydrogenase	Hydrogenases		0.0	0.0	0.0	0.0	0.0	0.0	0.0	0.0	0.0	0.0	0.0	0.0	0.0	0.0	0.0	0.0	0.0	0.0	0.0	0.0	0.0	0.0	0.0	0.0	0.0	0.0	0.0	0.0	0.0	0.0	0.0	0.0	0.0	0.0	0.0	0.0	0.0	0.0	0.0	0.0	0.0	0.0	0.0	0.0	0.0
K18330	NADP-reducing hydrogenase subunit HndA [EC:1.12.1.3]	hydrogenase	Hydrogenases		0.0	0.0	0.0	0.0	0.0	0.0	0.0	0.0	0.0	0.0	0.0	0.0	0.0	0.0	0.0	0.0	0.0	0.0	0.0	0.0	0.0	0.0	0.0	0.0	0.0	0.0	0.0	0.0	0.0	0.0	0.0	0.0	0.0	0.0	0.0	0.0	0.0	0.0	0.0	0.0	0.0	0.0	0.0	0.0	0.0
K18331	NADP-reducing hydrogenase subunit HndC [EC:1.12.1.3]	hydrogenase	Hydrogenases		0.0	0.0	0.0	0.0	0.0	0.0	0.0	0.0	0.0	0.0	0.0	0.0	0.0	0.0	0.0	0.0	0.0	0.0	0.0	0.0	0.0	0.0	0.0	0.0	0.0	0.0	0.0	0.0	0.0	0.0	0.0	0.0	0.0	0.0	0.0	0.0	0.0	0.0	0.0	0.0	0.0	0.0	0.0	0.0	0.0
K18332	NADP-reducing hydrogenase subunit HndD [EC:1.12.1.3]	hydrogenase	Hydrogenases		0.0	0.0	0.0	0.0	0.0	0.0	0.0	0.0	0.0	0.0	0.0	0.0	0.0	0.0	0.0	0.0	0.0	0.0	0.0	0.0	0.0	0.0	0.0	0.0	0.0	0.0	0.0	0.0	0.0	0.0	0.0	0.0	0.0	0.0	0.0	0.0	0.0	0.0	0.0	0.0	0.0	0.0	0.0	0.0	0.0
K19640	putative two-component system protein, hydrogenase maturation factor HypX/HoxX	hydrogenase	Hydrogenases		0.0	0.0	0.0	0.0	0.0	0.0	0.0	0.0	0.0	0.0	0.0	0.0	0.0	0.0	0.0	0.0	0.0	0.0	0.0	0.0	0.0	0.0	0.0	0.0	0.0	0.0	0.0	0.0	0.0	0.0	0.0	0.0	0.0	0.0	0.0	0.0	0.0	0.0	0.0	0.0	0.0	0.0	0.0	0.0	0.0
K23548	uptake hydrogenase small subunit [EC:1.12.99.6]	hydrogenase	Hydrogenases		0.0	0.0	0.0	0.0	0.0	0.0	0.0	0.0	0.0	0.0	0.0	0.0	0.0	0.0	0.0	0.0	0.0	0.0	0.0	0.0	0.0	0.0	0.0	0.0	0.0	0.0	0.0	0.0	0.0	0.0	0.0	0.0	0.0	0.0	0.0	0.0	0.0	0.0	0.0	0.0	0.0	0.0	0.0	0.0	0.0
K23549	uptake hydrogenase large subunit [EC:1.12.99.6]	hydrogenase	Hydrogenases		0.0	0.0	0.0	0.0	0.0	0.0	0.0	0.0	0.0	0.0	0.0	0.0	0.0	0.0	0.0	0.0	0.0	0.0	0.0	0.0	0.0	0.0	0.0	0.0	0.0	0.0	0.0	0.0	0.0	0.0	0.0	0.0	0.0	0.0	0.0	0.0	0.0	0.0	0.0	0.0	0.0	0.0	0.0	0.0	0.0
EC:1.20.4.1	arsenate reductase (glutaredoxin); ArsC (ambiguous)	Arsenate	Metal Reduction		0.0	0.0	1.0	2.0	0.0	1.0	3.0	2.0	0.0	0.0	0.0	1.0	2.0	0.0	1.0	0.0	0.0	2.0	0.0	2.0	0.0	0.0	0.0	0.0	3.0	0.0	1.0	0.0	0.0	0.0	2.0	1.0	1.0	0.0	3.0	1.0	1.0	2.0	0.0	0.0	1.0	1.0	1.0	0.0	0.0
EC:1.20.99.1	arsenate reductase (donor); arsenate:(acceptor) oxidoreductase	Arsenate	Metal Reduction		0.0	0.0	0.0	0.0	0.0	0.0	0.0	0.0	0.0	0.0	0.0	0.0	0.0	0.0	0.0	0.0	0.0	0.0	0.0	0.0	0.0	0.0	0.0	0.0	0.0	0.0	0.0	0.0	0.0	0.0	0.0	0.0	0.0	0.0	0.0	0.0	0.0	0.0	0.0	0.0	0.0	0.0	0.0	0.0	0.0
EC:1.16.1.1	mercury(II) reductase	Mercury	Metal Reduction		1.0	1.0	0.0	0.0	0.0	0.0	0.0	0.0	0.0	0.0	1.0	0.0	0.0	0.0	0.0	0.0	0.0	0.0	0.0	0.0	1.0	0.0	1.0	0.0	0.0	0.0	0.0	1.0	0.0	0.0	0.0	0.0	0.0	0.0	0.0	0.0	1.0	1.0	0.0	0.0	0.0	0.0	0.0	0.0	0.0
K17050	selenate/chlorate reductase subunit alpha[EC:1.97.1.9 1.97.1.1]	Selenate/Chlorate	Metal Reduction		0.0	0.0	0.0	0.0	0.0	0.0	0.0	0.0	0.0	0.0	0.0	0.0	0.0	0.0	0.0	0.0	0.0	0.0	0.0	0.0	0.0	0.0	0.0	0.0	0.0	0.0	0.0	0.0	0.0	0.0	0.0	0.0	0.0	0.0	0.0	0.0	0.0	0.0	0.0	0.0	0.0	0.0	0.0	0.0	0.0
K00368	nir, nitrite reductase (NO-forming) [EC:1.7.2.1] [RN:R00783 R00785]	nitrite + ammonia => nitrogen	Nitrogen	nitrite + ammonia => nitrogen	0.0	1.0	1.0	0.0	1.0	1.0	1.0	0.0	1.0	0.0	0.0	1.0	0.0	0.0	2.0	0.0	0.0	0.0	2.0	1.0	1.0	1.0	1.0	0.0	1.0	0.0	0.0	2.0	1.0	1.0	0.0	0.0	0.0	1.0	1.0	1.0	2.0	1.0	0.0	0.0	0.0	1.0	1.0	0.0	0.0
K00370	nxr, nitrite oxidoreductase [EC:1.7.99.4] [RN:R00798]	nitrite + ammonia => nitrogen	Nitrogen	nitrite + ammonia => nitrogen	0.0	0.0	0.0	0.0	1.0	0.0	0.0	1.0	0.0	0.0	0.0	1.0	0.0	0.0	0.0	1.0	0.0	0.0	0.0	1.0	0.0	1.0	0.0	0.0	2.0	0.0	0.0	0.0	0.0	0.0	1.0	0.0	0.0	0.0	0.0	0.0	0.0	1.0	0.0	1.0	1.0	0.0	1.0	0.0	0.0
K00371	nxr, nitrite oxidoreductase [EC:1.7.99.4] [RN:R00798]	nitrite + ammonia => nitrogen	Nitrogen	nitrite + ammonia => nitrogen	0.0	0.0	0.0	0.0	1.0	0.0	0.0	1.0	0.0	0.0	0.0	1.0	0.0	0.0	0.0	1.0	0.0	0.0	0.0	1.0	0.0	1.0	0.0	0.0	2.0	0.0	0.0	0.0	0.0	0.0	1.0	0.0	0.0	0.0	0.0	0.0	0.0	1.0	0.0	1.0	1.0	0.0	1.0	0.0	0.0
K10535	hox, hydroxylamine oxidase [EC:1.7.2.6] [RN:R10164]	nitrite + ammonia => nitrogen	Nitrogen	nitrite + ammonia => nitrogen	0.0	0.0	3.0	0.0	0.0	1.0	0.0	0.0	0.0	0.0	0.0	0.0	1.0	0.0	0.0	0.0	0.0	0.0	0.0	0.0	0.0	0.0	0.0	0.0	0.0	0.0	0.0	0.0	0.0	0.0	0.0	0.0	0.0	0.0	0.0	0.0	0.0	1.0	0.0	0.0	1.0	0.0	0.0	0.0	0.0
K15864	nir, nitrite reductase (NO-forming) [EC:1.7.2.1] [RN:R00783 R00785]	nitrite + ammonia => nitrogen	Nitrogen	nitrite + ammonia => nitrogen	0.0	0.0	0.0	0.0	0.0	1.0	1.0	0.0	0.0	0.0	0.0	0.0	0.0	0.0	0.0	0.0	0.0	0.0	0.0	0.0	0.0	0.0	0.0	0.0	0.0	0.0	0.0	0.0	0.0	0.0	0.0	0.0	0.0	0.0	0.0	0.0	0.0	0.0	0.0	1.0	1.0	0.0	0.0	0.0	0.0
K20932	hzs; Hydrazine synthase subunit (aka: hzsC) [EC:1.7.2.7] [RN:R09799]	nitrite + ammonia => nitrogen	Nitrogen	nitrite + ammonia => nitrogen	0.0	0.0	0.0	0.0	0.0	0.0	0.0	0.0	0.0	0.0	0.0	0.0	0.0	0.0	0.0	0.0	0.0	0.0	0.0	0.0	0.0	0.0	0.0	0.0	0.0	0.0	0.0	0.0	0.0	0.0	0.0	0.0	0.0	0.0	0.0	0.0	0.0	0.0	0.0	0.0	0.0	0.0	0.0	0.0	0.0
K20933	hzs; Hydrazine synthase subunit (aka: hzsC) [EC:1.7.2.7] [RN:R09799]	nitrite + ammonia => nitrogen	Nitrogen	nitrite + ammonia => nitrogen	0.0	0.0	0.0	0.0	0.0	0.0	0.0	0.0	0.0	0.0	0.0	0.0	0.0	0.0	0.0	0.0	0.0	0.0	0.0	0.0	0.0	0.0	0.0	0.0	0.0	0.0	0.0	0.0	0.0	0.0	0.0	0.0	0.0	0.0	0.0	0.0	0.0	0.0	0.0	0.0	0.0	0.0	0.0	0.0	0.0
K20934	hzs; Hydrazine synthase subunit (aka: hzsC) [EC:1.7.2.7] [RN:R09799]	nitrite + ammonia => nitrogen	Nitrogen	nitrite + ammonia => nitrogen	0.0	0.0	0.0	0.0	0.0	0.0	0.0	0.0	0.0	0.0	0.0	0.0	0.0	0.0	0.0	0.0	0.0	0.0	0.0	0.0	0.0	0.0	0.0	0.0	0.0	0.0	0.0	0.0	0.0	0.0	0.0	0.0	0.0	0.0	0.0	0.0	0.0	0.0	0.0	0.0	0.0	0.0	0.0	0.0	0.0
K20935	hdh; hydrazine dehydrogenase	nitrite + ammonia => nitrogen	Nitrogen	nitrite + ammonia => nitrogen	0.0	0.0	0.0	0.0	0.0	0.0	0.0	0.0	0.0	0.0	0.0	0.0	0.0	0.0	0.0	0.0	0.0	0.0	0.0	0.0	0.0	0.0	0.0	0.0	0.0	0.0	0.0	0.0	0.0	0.0	0.0	0.0	0.0	0.0	0.0	0.0	0.0	0.0	0.0	0.0	0.0	0.0	0.0	0.0	0.0
K20935	hzs; Hydrazine synthase subunit (aka: hzsC) [EC:1.7.2.7] [RN:R09799]	nitrite + ammonia => nitrogen	Nitrogen	nitrite + ammonia => nitrogen	0.0	0.0	0.0	0.0	0.0	0.0	0.0	0.0	0.0	0.0	0.0	0.0	0.0	0.0	0.0	0.0	0.0	0.0	0.0	0.0	0.0	0.0	0.0	0.0	0.0	0.0	0.0	0.0	0.0	0.0	0.0	0.0	0.0	0.0	0.0	0.0	0.0	0.0	0.0	0.0	0.0	0.0	0.0	0.0	0.0
K00360	assimilatory nitrate reductase [EC:1.7.99.-] [RN:R00798]	Assimilatory nitrate reduction, nitrate => ammonia	Nitrogen		0.0	0.0	0.0	0.0	0.0	0.0	0.0	0.0	0.0	0.0	0.0	0.0	0.0	0.0	0.0	0.0	0.0	0.0	0.0	0.0	0.0	0.0	0.0	0.0	0.0	0.0	0.0	0.0	0.0	0.0	0.0	0.0	0.0	0.0	0.0	0.0	0.0	0.0	0.0	0.0	0.0	0.0	0.0	0.0	0.0
K00366	assimilatory nitrite reductase [EC:1.7.7.1] [RN:R00790]	Assimilatory nitrate reduction, nitrate => ammonia	Nitrogen		0.0	0.0	0.0	0.0	0.0	0.0	0.0	0.0	0.0	0.0	0.0	0.0	0.0	0.0	0.0	0.0	0.0	0.0	0.0	0.0	0.0	0.0	0.0	0.0	0.0	0.0	0.0	0.0	0.0	0.0	0.0	0.0	0.0	0.0	0.0	0.0	0.0	0.0	0.0	0.0	0.0	0.0	0.0	0.0	0.0
K00367	assimilatory nitrate reductase [EC:1.7.7.2] [RN:R00791]	Assimilatory nitrate reduction, nitrate => ammonia	Nitrogen		0.0	0.0	0.0	0.0	0.0	0.0	0.0	0.0	0.0	0.0	0.0	0.0	0.0	0.0	0.0	0.0	0.0	0.0	0.0	0.0	0.0	0.0	0.0	0.0	0.0	0.0	0.0	0.0	0.0	0.0	0.0	0.0	0.0	0.0	0.0	0.0	0.0	0.0	0.0	0.0	0.0	0.0	0.0	0.0	0.0
K00372	assimilatory nitrate reductase [EC:1.7.99.-] [RN:R00798]	Assimilatory nitrate reduction, nitrate => ammonia	Nitrogen		0.0	0.0	0.0	0.0	0.0	0.0	0.0	0.0	0.0	0.0	0.0	0.0	1.0	0.0	0.0	0.0	0.0	0.0	0.0	1.0	0.0	0.0	0.0	0.0	0.0	0.0	0.0	0.0	0.0	0.0	1.0	0.0	0.0	0.0	0.0	0.0	0.0	1.0	0.0	0.0	0.0	0.0	0.0	0.0	0.0
K10534	nitrate reductase (NAD(P)H) [EC:1.7.1.1 1.7.1.2 1.7.1.3] [RN:R00794 R00796]	Assimilatory nitrate reduction, nitrate => ammonia	Nitrogen		0.0	0.0	0.0	0.0	0.0	0.0	0.0	0.0	0.0	0.0	0.0	0.0	0.0	0.0	0.0	0.0	0.0	0.0	0.0	0.0	0.0	0.0	0.0	0.0	0.0	0.0	0.0	0.0	0.0	0.0	0.0	0.0	0.0	0.0	0.0	0.0	0.0	0.0	0.0	0.0	0.0	0.0	0.0	0.0	0.0
K17877	assimilatory nitrite reductase [EC:1.7.1.4] [RN:R00787 R00789]	Assimilatory nitrate reduction, nitrate => ammonia	Nitrogen		0.0	0.0	0.0	0.0	0.0	0.0	0.0	0.0	0.0	0.0	0.0	0.0	0.0	0.0	0.0	0.0	0.0	0.0	0.0	0.0	0.0	0.0	0.0	0.0	0.0	0.0	0.0	0.0	0.0	0.0	0.0	0.0	0.0	0.0	0.0	0.0	0.0	0.0	0.0	0.0	0.0	0.0	0.0	0.0	0.0
K00370	nitrite oxidoreductase [EC:1.7.99.4] [RN:R00798]	Complete nitrification, comammox, ammonia => nitrite => nitrate	Nitrogen		0.0	0.0	0.0	0.0	1.0	0.0	0.0	1.0	0.0	0.0	0.0	1.0	0.0	0.0	0.0	1.0	0.0	0.0	0.0	1.0	0.0	1.0	0.0	0.0	2.0	0.0	0.0	0.0	0.0	0.0	1.0	0.0	0.0	0.0	0.0	0.0	0.0	1.0	0.0	1.0	1.0	0.0	1.0	0.0	0.0
K00371	nitrite oxidoreductase [EC:1.7.99.4] [RN:R00798]	Complete nitrification, comammox, ammonia => nitrite => nitrate	Nitrogen		0.0	0.0	0.0	0.0	1.0	0.0	0.0	1.0	0.0	0.0	0.0	1.0	0.0	0.0	0.0	1.0	0.0	0.0	0.0	1.0	0.0	1.0	0.0	0.0	2.0	0.0	0.0	0.0	0.0	0.0	1.0	0.0	0.0	0.0	0.0	0.0	0.0	1.0	0.0	1.0	1.0	0.0	1.0	0.0	0.0
K10535	hydroxylamine oxidase [EC:1.7.2.6] [RN:R10164]	Complete nitrification, comammox, ammonia => nitrite => nitrate	Nitrogen		0.0	0.0	3.0	0.0	0.0	1.0	0.0	0.0	0.0	0.0	0.0	0.0	1.0	0.0	0.0	0.0	0.0	0.0	0.0	0.0	0.0	0.0	0.0	0.0	0.0	0.0	0.0	0.0	0.0	0.0	0.0	0.0	0.0	0.0	0.0	0.0	0.0	1.0	0.0	0.0	1.0	0.0	0.0	0.0	0.0
K10944	ammonia monooxygenase [EC:1.14.99.39] [RN:R00148]	Complete nitrification, comammox, ammonia => nitrite => nitrate	Nitrogen		0.0	0.0	2.0	0.0	0.0	0.0	0.0	0.0	0.0	0.0	0.0	0.0	0.0	0.0	0.0	0.0	0.0	0.0	0.0	0.0	0.0	0.0	0.0	0.0	0.0	0.0	0.0	0.0	0.0	0.0	0.0	0.0	0.0	0.0	0.0	0.0	0.0	0.0	0.0	0.0	0.0	0.0	0.0	0.0	0.0
K10945	ammonia monooxygenase [EC:1.14.99.39] [RN:R00148]	Complete nitrification, comammox, ammonia => nitrite => nitrate	Nitrogen		0.0	0.0	2.0	0.0	0.0	0.0	0.0	0.0	0.0	0.0	0.0	0.0	0.0	0.0	0.0	0.0	0.0	0.0	0.0	0.0	0.0	0.0	0.0	0.0	0.0	0.0	0.0	0.0	0.0	0.0	0.0	0.0	0.0	0.0	0.0	0.0	0.0	0.0	0.0	0.0	0.0	0.0	0.0	0.0	0.0
K10946	ammonia monooxygenase [EC:1.14.99.39] [RN:R00148]	Complete nitrification, comammox, ammonia => nitrite => nitrate	Nitrogen		0.0	0.0	3.0	0.0	0.0	0.0	0.0	0.0	0.0	0.0	0.0	0.0	0.0	0.0	0.0	0.0	0.0	0.0	0.0	0.0	0.0	0.0	0.0	0.0	0.0	0.0	0.0	0.0	0.0	0.0	0.0	0.0	0.0	0.0	0.0	0.0	0.0	0.0	0.0	0.0	0.0	0.0	0.0	0.0	0.0
K00368	nitrite reductase (NO-forming) [EC:1.7.2.1] [RN:R00783 R00785]	Denitrification, nitrate => nitrogen	Nitrogen		0.0	1.0	1.0	0.0	1.0	1.0	1.0	0.0	1.0	0.0	0.0	1.0	0.0	0.0	2.0	0.0	0.0	0.0	2.0	1.0	1.0	1.0	1.0	0.0	1.0	0.0	0.0	2.0	1.0	1.0	0.0	0.0	0.0	1.0	1.0	1.0	2.0	1.0	0.0	0.0	0.0	1.0	1.0	0.0	0.0
K00370	nitrate reductase 1 [EC:1.7.99.-] [RN:R00798]	Denitrification, nitrate => nitrogen	Nitrogen		0.0	0.0	0.0	0.0	1.0	0.0	0.0	1.0	0.0	0.0	0.0	1.0	0.0	0.0	0.0	1.0	0.0	0.0	0.0	1.0	0.0	1.0	0.0	0.0	2.0	0.0	0.0	0.0	0.0	0.0	1.0	0.0	0.0	0.0	0.0	0.0	0.0	1.0	0.0	1.0	1.0	0.0	1.0	0.0	0.0
K00371	nitrate reductase 1 [EC:1.7.99.-] [RN:R00798]	Denitrification, nitrate => nitrogen	Nitrogen		0.0	0.0	0.0	0.0	1.0	0.0	0.0	1.0	0.0	0.0	0.0	1.0	0.0	0.0	0.0	1.0	0.0	0.0	0.0	1.0	0.0	1.0	0.0	0.0	2.0	0.0	0.0	0.0	0.0	0.0	1.0	0.0	0.0	0.0	0.0	0.0	0.0	1.0	0.0	1.0	1.0	0.0	1.0	0.0	0.0
K00374	nitrate reductase 1 [EC:1.7.99.-] [RN:R00798]	Denitrification, nitrate => nitrogen	Nitrogen		0.0	0.0	0.0	0.0	1.0	0.0	0.0	1.0	0.0	0.0	0.0	1.0	0.0	0.0	0.0	1.0	0.0	0.0	0.0	1.0	0.0	1.0	0.0	0.0	1.0	0.0	0.0	0.0	0.0	0.0	1.0	0.0	0.0	0.0	0.0	0.0	0.0	1.0	0.0	1.0	1.0	0.0	1.0	0.0	0.0
K00376	nitrous-oxide reductase [EC:1.7.2.4] [RN:R02804]	Denitrification, nitrate => nitrogen	Nitrogen		0.0	1.0	0.0	0.0	1.0	1.0	1.0	0.0	1.0	0.0	0.0	1.0	0.0	0.0	0.0	0.0	1.0	0.0	1.0	0.0	1.0	0.0	0.0	0.0	0.0	1.0	1.0	1.0	1.0	1.0	0.0	0.0	0.0	0.0	0.0	1.0	0.0	1.0	1.0	0.0	0.0	0.0	1.0	1.0	1.0
K02305	nitric oxide reductase [EC:1.7.2.5] [RN:R00294]	Denitrification, nitrate => nitrogen	Nitrogen		0.0	0.0	1.0	0.0	0.0	0.0	0.0	0.0	0.0	0.0	0.0	1.0	1.0	0.0	0.0	0.0	0.0	0.0	0.0	0.0	0.0	0.0	0.0	0.0	0.0	0.0	1.0	0.0	0.0	0.0	0.0	0.0	0.0	0.0	0.0	0.0	0.0	1.0	0.0	0.0	1.0	0.0	0.0	0.0	0.0
K02567	periplasmic nitrate reductase NapA [EC:1.7.99.-] [RN:R00798]	Denitrification, nitrate => nitrogen	Nitrogen		1.0	0.0	0.0	0.0	1.0	1.0	0.0	0.0	0.0	0.0	0.0	0.0	1.0	0.0	0.0	0.0	0.0	0.0	0.0	0.0	0.0	0.0	0.0	0.0	0.0	0.0	0.0	0.0	0.0	0.0	0.0	0.0	0.0	0.0	0.0	1.0	0.0	0.0	0.0	0.0	0.0	0.0	0.0	0.0	0.0
K02568	cytochrome c-type protein NapB [RN:R00798]	Denitrification, nitrate => nitrogen	Nitrogen		1.0	0.0	0.0	0.0	1.0	1.0	0.0	0.0	0.0	0.0	0.0	0.0	1.0	0.0	0.0	0.0	0.0	0.0	0.0	0.0	0.0	0.0	0.0	0.0	0.0	0.0	0.0	0.0	0.0	0.0	0.0	0.0	0.0	0.0	0.0	1.0	0.0	0.0	0.0	0.0	0.0	0.0	0.0	0.0	0.0
K04561	nitric oxide reductase [EC:1.7.2.5] [RN:R00294]	Denitrification, nitrate => nitrogen	Nitrogen		1.0	0.0	1.0	0.0	0.0	0.0	1.0	1.0	0.0	0.0	1.0	1.0	1.0	0.0	0.0	0.0	0.0	1.0	0.0	0.0	0.0	0.0	0.0	0.0	0.0	0.0	1.0	0.0	0.0	0.0	0.0	1.0	0.0	0.0	1.0	0.0	0.0	1.0	0.0	1.0	2.0	0.0	0.0	0.0	0.0
K15864	nitrite reductase (NO-forming) [EC:1.7.2.1] [RN:R00783 R00785]	Denitrification, nitrate => nitrogen	Nitrogen		0.0	0.0	0.0	0.0	0.0	1.0	1.0	0.0	0.0	0.0	0.0	0.0	0.0	0.0	0.0	0.0	0.0	0.0	0.0	0.0	0.0	0.0	0.0	0.0	0.0	0.0	0.0	0.0	0.0	0.0	0.0	0.0	0.0	0.0	0.0	0.0	0.0	0.0	0.0	1.0	1.0	0.0	0.0	0.0	0.0
K15877	fungal nitric oxide reductase [EC:1.7.1.14] [RN:R02492 R09446 R09808 R09809]	Denitrification, nitrate => nitrogen	Nitrogen		0.0	0.0	0.0	0.0	0.0	0.0	0.0	0.0	0.0	0.0	0.0	0.0	0.0	0.0	0.0	0.0	0.0	0.0	0.0	0.0	0.0	0.0	0.0	0.0	0.0	0.0	0.0	0.0	0.0	0.0	0.0	0.0	0.0	0.0	0.0	0.0	0.0	0.0	0.0	0.0	0.0	0.0	0.0	0.0	0.0
K00362	respiratory nitrite reductase [EC:1.7.1.15] [RN:R00787]	Dissimilatory nitrate reduction, nitrate => ammonia	Nitrogen		0.0	0.0	0.0	0.0	0.0	0.0	0.0	0.0	0.0	0.0	1.0	0.0	0.0	0.0	0.0	0.0	0.0	0.0	0.0	0.0	0.0	0.0	0.0	0.0	0.0	0.0	0.0	0.0	0.0	0.0	0.0	0.0	0.0	0.0	0.0	0.0	0.0	0.0	0.0	0.0	0.0	0.0	0.0	0.0	0.0
K00363	respiratory nitrite reductase [EC:1.7.1.15] [RN:R00787]	Dissimilatory nitrate reduction, nitrate => ammonia	Nitrogen		0.0	0.0	0.0	0.0	0.0	0.0	0.0	0.0	0.0	0.0	0.0	0.0	0.0	0.0	0.0	0.0	0.0	0.0	0.0	0.0	0.0	0.0	0.0	0.0	0.0	0.0	0.0	0.0	0.0	0.0	0.0	0.0	0.0	0.0	0.0	0.0	0.0	0.0	0.0	0.0	0.0	0.0	0.0	0.0	0.0
K00370	respiratory nitrate reductase 1 [EC:1.7.99.-] [RN:R00798]	Dissimilatory nitrate reduction, nitrate => ammonia	Nitrogen		0.0	0.0	0.0	0.0	1.0	0.0	0.0	1.0	0.0	0.0	0.0	1.0	0.0	0.0	0.0	1.0	0.0	0.0	0.0	1.0	0.0	1.0	0.0	0.0	2.0	0.0	0.0	0.0	0.0	0.0	1.0	0.0	0.0	0.0	0.0	0.0	0.0	1.0	0.0	1.0	1.0	0.0	1.0	0.0	0.0
K00371	respiratory nitrate reductase 1 [EC:1.7.99.-] [RN:R00798]	Dissimilatory nitrate reduction, nitrate => ammonia	Nitrogen		0.0	0.0	0.0	0.0	1.0	0.0	0.0	1.0	0.0	0.0	0.0	1.0	0.0	0.0	0.0	1.0	0.0	0.0	0.0	1.0	0.0	1.0	0.0	0.0	2.0	0.0	0.0	0.0	0.0	0.0	1.0	0.0	0.0	0.0	0.0	0.0	0.0	1.0	0.0	1.0	1.0	0.0	1.0	0.0	0.0
K00374	respiratory nitrate reductase 1 [EC:1.7.99.-] [RN:R00798]	Dissimilatory nitrate reduction, nitrate => ammonia	Nitrogen		0.0	0.0	0.0	0.0	1.0	0.0	0.0	1.0	0.0	0.0	0.0	1.0	0.0	0.0	0.0	1.0	0.0	0.0	0.0	1.0	0.0	1.0	0.0	0.0	1.0	0.0	0.0	0.0	0.0	0.0	1.0	0.0	0.0	0.0	0.0	0.0	0.0	1.0	0.0	1.0	1.0	0.0	1.0	0.0	0.0
K02567	dissimilatory nitrate reductase [EC:1.7.99.-] [RN:R00798]	Dissimilatory nitrate reduction, nitrate => ammonia	Nitrogen		1.0	0.0	0.0	0.0	1.0	1.0	0.0	0.0	0.0	0.0	0.0	0.0	1.0	0.0	0.0	0.0	0.0	0.0	0.0	0.0	0.0	0.0	0.0	0.0	0.0	0.0	0.0	0.0	0.0	0.0	0.0	0.0	0.0	0.0	0.0	1.0	0.0	0.0	0.0	0.0	0.0	0.0	0.0	0.0	0.0
K02568	dissimilatory nitrate reductase [EC:1.7.99.-] [RN:R00798]	Dissimilatory nitrate reduction, nitrate => ammonia	Nitrogen		1.0	0.0	0.0	0.0	1.0	1.0	0.0	0.0	0.0	0.0	0.0	0.0	1.0	0.0	0.0	0.0	0.0	0.0	0.0	0.0	0.0	0.0	0.0	0.0	0.0	0.0	0.0	0.0	0.0	0.0	0.0	0.0	0.0	0.0	0.0	1.0	0.0	0.0	0.0	0.0	0.0	0.0	0.0	0.0	0.0
K03385	respiratory nitrite reductase [EC:1.7.2.2] [RN:R05712]	Dissimilatory nitrate reduction, nitrate => ammonia	Nitrogen		0.0	0.0	0.0	0.0	0.0	0.0	0.0	0.0	0.0	0.0	1.0	0.0	0.0	0.0	0.0	0.0	0.0	0.0	1.0	0.0	0.0	0.0	0.0	0.0	0.0	0.0	0.0	0.0	0.0	0.0	0.0	0.0	0.0	0.0	0.0	0.0	0.0	0.0	0.0	0.0	0.0	0.0	0.0	1.0	0.0
K15876	respiratory nitrite reductase [EC:1.7.2.2] [RN:R05712]	Dissimilatory nitrate reduction, nitrate => ammonia	Nitrogen		0.0	0.0	0.0	0.0	0.0	0.0	0.0	0.0	0.0	0.0	1.0	0.0	0.0	0.0	0.0	0.0	0.0	0.0	1.0	0.0	0.0	0.0	0.0	0.0	0.0	0.0	0.0	0.0	0.0	0.0	0.0	0.0	0.0	0.0	0.0	0.0	0.0	0.0	0.0	0.0	0.0	0.0	0.0	1.0	0.0
K02575	NRT; MFS transporter, NNP family, nitrate/nitrite transporter	Nitrate assimilation	Nitrogen		1.0	0.0	0.0	0.0	2.0	0.0	0.0	2.0	0.0	0.0	0.0	1.0	1.0	0.0	0.0	1.0	1.0	0.0	0.0	1.0	0.0	0.0	0.0	0.0	3.0	0.0	0.0	0.0	0.0	0.0	2.0	0.0	0.0	0.0	0.0	0.0	0.0	1.0	1.0	2.0	2.0	0.0	1.0	0.0	0.0
K10535	hydroxylamine oxidase [EC:1.7.2.6] [RN:R10164]	Nitrification, ammonia => nitrite	Nitrogen		0.0	0.0	3.0	0.0	0.0	1.0	0.0	0.0	0.0	0.0	0.0	0.0	1.0	0.0	0.0	0.0	0.0	0.0	0.0	0.0	0.0	0.0	0.0	0.0	0.0	0.0	0.0	0.0	0.0	0.0	0.0	0.0	0.0	0.0	0.0	0.0	0.0	1.0	0.0	0.0	1.0	0.0	0.0	0.0	0.0
K10944	ammonia monooxygenase [EC:1.14.99.39] [RN:R00148]	Nitrification, ammonia => nitrite	Nitrogen		0.0	0.0	2.0	0.0	0.0	0.0	0.0	0.0	0.0	0.0	0.0	0.0	0.0	0.0	0.0	0.0	0.0	0.0	0.0	0.0	0.0	0.0	0.0	0.0	0.0	0.0	0.0	0.0	0.0	0.0	0.0	0.0	0.0	0.0	0.0	0.0	0.0	0.0	0.0	0.0	0.0	0.0	0.0	0.0	0.0
K10945	ammonia monooxygenase [EC:1.14.99.39] [RN:R00148]	Nitrification, ammonia => nitrite	Nitrogen		0.0	0.0	2.0	0.0	0.0	0.0	0.0	0.0	0.0	0.0	0.0	0.0	0.0	0.0	0.0	0.0	0.0	0.0	0.0	0.0	0.0	0.0	0.0	0.0	0.0	0.0	0.0	0.0	0.0	0.0	0.0	0.0	0.0	0.0	0.0	0.0	0.0	0.0	0.0	0.0	0.0	0.0	0.0	0.0	0.0
K10946	ammonia monooxygenase [EC:1.14.99.39] [RN:R00148]	Nitrification, ammonia => nitrite	Nitrogen		0.0	0.0	3.0	0.0	0.0	0.0	0.0	0.0	0.0	0.0	0.0	0.0	0.0	0.0	0.0	0.0	0.0	0.0	0.0	0.0	0.0	0.0	0.0	0.0	0.0	0.0	0.0	0.0	0.0	0.0	0.0	0.0	0.0	0.0	0.0	0.0	0.0	0.0	0.0	0.0	0.0	0.0	0.0	0.0	0.0
K20932	hzs; Hydrazine synthase subunit (aka: hzsC) [EC:1.7.2.7] [RN:R09799]	Nitrification, ammonia => nitrite	Nitrogen		0.0	0.0	0.0	0.0	0.0	0.0	0.0	0.0	0.0	0.0	0.0	0.0	0.0	0.0	0.0	0.0	0.0	0.0	0.0	0.0	0.0	0.0	0.0	0.0	0.0	0.0	0.0	0.0	0.0	0.0	0.0	0.0	0.0	0.0	0.0	0.0	0.0	0.0	0.0	0.0	0.0	0.0	0.0	0.0	0.0
K20933	hzs; Hydrazine synthase subunit (aka: hzsC) [EC:1.7.2.7] [RN:R09799]	Nitrification, ammonia => nitrite	Nitrogen		0.0	0.0	0.0	0.0	0.0	0.0	0.0	0.0	0.0	0.0	0.0	0.0	0.0	0.0	0.0	0.0	0.0	0.0	0.0	0.0	0.0	0.0	0.0	0.0	0.0	0.0	0.0	0.0	0.0	0.0	0.0	0.0	0.0	0.0	0.0	0.0	0.0	0.0	0.0	0.0	0.0	0.0	0.0	0.0	0.0
K20934	hzs; Hydrazine synthase subunit (aka: hzsC) [EC:1.7.2.7] [RN:R09799]	Nitrification, ammonia => nitrite	Nitrogen		0.0	0.0	0.0	0.0	0.0	0.0	0.0	0.0	0.0	0.0	0.0	0.0	0.0	0.0	0.0	0.0	0.0	0.0	0.0	0.0	0.0	0.0	0.0	0.0	0.0	0.0	0.0	0.0	0.0	0.0	0.0	0.0	0.0	0.0	0.0	0.0	0.0	0.0	0.0	0.0	0.0	0.0	0.0	0.0	0.0
K20935	hzs; Hydrazine synthase subunit (aka: hzsC) [EC:1.7.2.7] [RN:R09799]	Nitrification, ammonia => nitrite	Nitrogen		0.0	0.0	0.0	0.0	0.0	0.0	0.0	0.0	0.0	0.0	0.0	0.0	0.0	0.0	0.0	0.0	0.0	0.0	0.0	0.0	0.0	0.0	0.0	0.0	0.0	0.0	0.0	0.0	0.0	0.0	0.0	0.0	0.0	0.0	0.0	0.0	0.0	0.0	0.0	0.0	0.0	0.0	0.0	0.0	0.0
K00531	nitrogenase delta subunit [EC:1.18.6.1] [RN:R05185]	Nitrogen fixation, nitrogen => ammonia	Nitrogen		0.0	0.0	0.0	0.0	0.0	0.0	0.0	0.0	0.0	0.0	0.0	0.0	0.0	0.0	0.0	0.0	0.0	0.0	0.0	0.0	0.0	0.0	0.0	0.0	0.0	0.0	0.0	0.0	0.0	0.0	0.0	0.0	0.0	0.0	0.0	0.0	0.0	0.0	0.0	0.0	0.0	0.0	0.0	0.0	0.0
K02586	nitrogenase molybdenum-iron protein [EC:1.18.6.1] [RN:R05185]	Nitrogen fixation, nitrogen => ammonia	Nitrogen		0.0	0.0	0.0	0.0	0.0	0.0	0.0	0.0	0.0	0.0	0.0	0.0	0.0	0.0	0.0	0.0	0.0	0.0	0.0	0.0	0.0	0.0	0.0	0.0	0.0	0.0	0.0	0.0	0.0	0.0	0.0	0.0	0.0	0.0	0.0	0.0	0.0	0.0	0.0	0.0	0.0	0.0	0.0	0.0	0.0
K02588	nitrogenase iron protein [RN:R05185]	Nitrogen fixation, nitrogen => ammonia	Nitrogen		0.0	0.0	0.0	0.0	0.0	0.0	0.0	0.0	0.0	0.0	0.0	0.0	0.0	0.0	0.0	0.0	0.0	0.0	0.0	0.0	0.0	0.0	0.0	0.0	0.0	0.0	0.0	0.0	0.0	0.0	0.0	0.0	0.0	0.0	0.0	0.0	0.0	0.0	0.0	0.0	0.0	0.0	0.0	0.0	0.0
K02591	nitrogenase molybdenum-iron protein [EC:1.18.6.1] [RN:R05185]	Nitrogen fixation, nitrogen => ammonia	Nitrogen		0.0	0.0	0.0	0.0	0.0	0.0	0.0	0.0	0.0	0.0	0.0	0.0	0.0	0.0	0.0	0.0	0.0	0.0	0.0	0.0	0.0	0.0	0.0	0.0	0.0	0.0	0.0	0.0	0.0	0.0	0.0	0.0	0.0	0.0	0.0	0.0	0.0	0.0	0.0	0.0	0.0	0.0	0.0	0.0	0.0
K22896	vanadium-dependent nitrogenase [EC:1.18.6.2] [RN:R12084]	Nitrogen fixation, nitrogen => ammonia	Nitrogen		0.0	0.0	0.0	0.0	0.0	0.0	0.0	0.0	0.0	0.0	0.0	0.0	0.0	0.0	0.0	0.0	0.0	0.0	0.0	0.0	0.0	0.0	0.0	0.0	0.0	0.0	0.0	0.0	0.0	0.0	0.0	0.0	0.0	0.0	0.0	0.0	0.0	0.0	0.0	0.0	0.0	0.0	0.0	0.0	0.0
K22897	vanadium-dependent nitrogenase [EC:1.18.6.2] [RN:R12084]	Nitrogen fixation, nitrogen => ammonia	Nitrogen		0.0	0.0	0.0	0.0	0.0	0.0	0.0	0.0	0.0	0.0	0.0	0.0	0.0	0.0	0.0	0.0	0.0	0.0	0.0	0.0	0.0	0.0	0.0	0.0	0.0	0.0	0.0	0.0	0.0	0.0	0.0	0.0	0.0	0.0	0.0	0.0	0.0	0.0	0.0	0.0	0.0	0.0	0.0	0.0	0.0
K22898	vanadium nitrogenase delta subunit [EC:1.18.6.2] [RN:R12084]	Nitrogen fixation, nitrogen => ammonia	Nitrogen		0.0	0.0	0.0	0.0	0.0	0.0	0.0	0.0	0.0	0.0	0.0	0.0	0.0	0.0	0.0	0.0	0.0	0.0	0.0	0.0	0.0	0.0	0.0	0.0	0.0	0.0	0.0	0.0	0.0	0.0	0.0	0.0	0.0	0.0	0.0	0.0	0.0	0.0	0.0	0.0	0.0	0.0	0.0	0.0	0.0
K22899	vanadium nitrogenase iron protein [RN:R12084]	Nitrogen fixation, nitrogen => ammonia	Nitrogen		0.0	0.0	0.0	0.0	0.0	0.0	0.0	0.0	0.0	0.0	0.0	0.0	0.0	0.0	0.0	0.0	0.0	0.0	0.0	0.0	0.0	0.0	0.0	0.0	0.0	0.0	0.0	0.0	0.0	0.0	0.0	0.0	0.0	0.0	0.0	0.0	0.0	0.0	0.0	0.0	0.0	0.0	0.0	0.0	0.0
K02826	qoxA; cytochrome aa3-600 menaquinol oxidase subunit II [EC:1.10.3.12]	Cytochrome aa3-600 menaquinol oxidase	Oxygen		0.0	0.0	0.0	0.0	0.0	0.0	0.0	0.0	0.0	0.0	0.0	0.0	0.0	0.0	0.0	0.0	0.0	0.0	0.0	0.0	0.0	0.0	0.0	0.0	0.0	0.0	0.0	0.0	0.0	0.0	0.0	0.0	0.0	0.0	0.0	0.0	0.0	0.0	0.0	0.0	0.0	0.0	0.0	0.0	0.0
K02827	qoxB; cytochrome aa3-600 menaquinol oxidase subunit I [EC:1.10.3.12]	Cytochrome aa3-600 menaquinol oxidase	Oxygen		0.0	0.0	0.0	0.0	0.0	0.0	0.0	0.0	0.0	0.0	0.0	0.0	0.0	0.0	0.0	0.0	0.0	0.0	0.0	0.0	0.0	0.0	0.0	0.0	0.0	0.0	0.0	0.0	0.0	0.0	0.0	0.0	0.0	0.0	0.0	0.0	0.0	0.0	0.0	0.0	0.0	0.0	0.0	0.0	0.0
K02828	qoxC; cytochrome aa3-600 menaquinol oxidase subunit III [EC:1.10.3.12]	Cytochrome aa3-600 menaquinol oxidase	Oxygen		0.0	0.0	0.0	0.0	0.0	0.0	0.0	0.0	0.0	0.0	0.0	0.0	0.0	0.0	0.0	0.0	0.0	0.0	0.0	0.0	0.0	0.0	0.0	0.0	0.0	0.0	0.0	0.0	0.0	0.0	0.0	0.0	0.0	0.0	0.0	0.0	0.0	0.0	0.0	0.0	0.0	0.0	0.0	0.0	0.0
K02829	qoxD; cytochrome aa3-600 menaquinol oxidase subunit IV [EC:1.10.3.12]	Cytochrome aa3-600 menaquinol oxidase	Oxygen		0.0	0.0	0.0	0.0	0.0	0.0	0.0	0.0	0.0	0.0	0.0	0.0	0.0	0.0	0.0	0.0	0.0	0.0	0.0	0.0	0.0	0.0	0.0	0.0	0.0	0.0	0.0	0.0	0.0	0.0	0.0	0.0	0.0	0.0	0.0	0.0	0.0	0.0	0.0	0.0	0.0	0.0	0.0	0.0	0.0
K00410	FBCH; ubiquinol-cytochrome c reductase cytochrome b/c1 subunit	Cytochrome bc1 complex	Oxygen		0.0	0.0	0.0	1.0	1.0	0.0	0.0	0.0	0.0	0.0	0.0	1.0	0.0	0.0	0.0	0.0	0.0	0.0	0.0	0.0	0.0	0.0	0.0	0.0	1.0	0.0	0.0	0.0	0.0	0.0	0.0	1.0	0.0	0.0	0.0	0.0	0.0	0.0	0.0	0.0	0.0	0.0	0.0	0.0	0.0
K00411	UQCRFS1; ubiquinol-cytochrome c reductase iron-sulfur subunit	Cytochrome bc1 complex	Oxygen		0.0	0.0	2.0	1.0	1.0	1.0	1.0	1.0	0.0	0.0	0.0	1.0	1.0	0.0	1.0	0.0	0.0	1.0	0.0	1.0	0.0	0.0	0.0	0.0	1.0	0.0	0.0	0.0	0.0	0.0	1.0	1.0	0.0	0.0	1.0	1.0	1.0	1.0	0.0	1.0	1.0	0.0	0.0	0.0	0.0
K00412	CYTB; ubiquinol-cytochrome c reductase cytochrome b subunit	Cytochrome bc1 complex	Oxygen		0.0	0.0	2.0	0.0	0.0	1.0	1.0	1.0	0.0	0.0	1.0	0.0	1.0	0.0	1.0	0.0	0.0	1.0	0.0	1.0	0.0	0.0	0.0	0.0	0.0	0.0	0.0	0.0	0.0	0.0	1.0	0.0	0.0	0.0	1.0	1.0	1.0	1.0	0.0	1.0	1.0	0.0	0.0	0.0	0.0
K00413	CYC1; ubiquinol-cytochrome c reductase cytochrome c1 subunit	Cytochrome bc1 complex	Oxygen		0.0	0.0	2.0	1.0	1.0	1.0	1.0	1.0	0.0	0.0	0.0	1.0	1.0	0.0	1.0	0.0	0.0	1.0	0.0	1.0	0.0	0.0	0.0	0.0	0.0	0.0	0.0	0.0	0.0	0.0	1.0	1.0	0.0	0.0	1.0	1.0	1.0	1.0	0.0	1.0	1.0	0.0	0.0	0.0	0.0
K00414	QCR1; ubiquinol-cytochrome c reductase core subunit 1	Cytochrome bc1 complex	Oxygen		0.0	0.0	0.0	0.0	0.0	0.0	0.0	0.0	0.0	0.0	0.0	0.0	0.0	0.0	0.0	0.0	0.0	0.0	0.0	0.0	0.0	0.0	0.0	0.0	0.0	0.0	0.0	0.0	0.0	0.0	0.0	0.0	0.0	0.0	0.0	0.0	0.0	0.0	0.0	0.0	0.0	0.0	0.0	0.0	0.0
K00415	QCR2; ubiquinol-cytochrome c reductase core subunit 2	Cytochrome bc1 complex	Oxygen		0.0	0.0	0.0	0.0	0.0	0.0	0.0	0.0	0.0	0.0	0.0	0.0	0.0	0.0	0.0	0.0	0.0	0.0	0.0	0.0	0.0	0.0	0.0	0.0	0.0	0.0	0.0	0.0	0.0	0.0	0.0	0.0	0.0	0.0	0.0	0.0	0.0	0.0	0.0	0.0	0.0	0.0	0.0	0.0	0.0
K00416	QCR6; ubiquinol-cytochrome c reductase subunit 6	Cytochrome bc1 complex	Oxygen		0.0	0.0	0.0	0.0	0.0	0.0	0.0	0.0	0.0	0.0	0.0	0.0	0.0	0.0	0.0	0.0	0.0	0.0	0.0	0.0	0.0	0.0	0.0	0.0	0.0	0.0	0.0	0.0	0.0	0.0	0.0	0.0	0.0	0.0	0.0	0.0	0.0	0.0	0.0	0.0	0.0	0.0	0.0	0.0	0.0
K00417	QCR7; ubiquinol-cytochrome c reductase subunit 7	Cytochrome bc1 complex	Oxygen		0.0	0.0	0.0	0.0	0.0	0.0	0.0	0.0	0.0	0.0	0.0	0.0	0.0	0.0	0.0	0.0	0.0	0.0	0.0	0.0	0.0	0.0	0.0	0.0	0.0	0.0	0.0	0.0	0.0	0.0	0.0	0.0	0.0	0.0	0.0	0.0	0.0	0.0	0.0	0.0	0.0	0.0	0.0	0.0	0.0
K00418	QCR8; ubiquinol-cytochrome c reductase subunit 8	Cytochrome bc1 complex	Oxygen		0.0	0.0	0.0	0.0	0.0	0.0	0.0	0.0	0.0	0.0	0.0	0.0	0.0	0.0	0.0	0.0	0.0	0.0	0.0	0.0	0.0	0.0	0.0	0.0	0.0	0.0	0.0	0.0	0.0	0.0	0.0	0.0	0.0	0.0	0.0	0.0	0.0	0.0	0.0	0.0	0.0	0.0	0.0	0.0	0.0
K00419	QCR9; ubiquinol-cytochrome c reductase subunit 9	Cytochrome bc1 complex	Oxygen		0.0	0.0	0.0	0.0	0.0	0.0	0.0	0.0	0.0	0.0	0.0	0.0	0.0	0.0	0.0	0.0	0.0	0.0	0.0	0.0	0.0	0.0	0.0	0.0	0.0	0.0	0.0	0.0	0.0	0.0	0.0	0.0	0.0	0.0	0.0	0.0	0.0	0.0	0.0	0.0	0.0	0.0	0.0	0.0	0.0
K00420	QCR10; ubiquinol-cytochrome c reductase subunit 10	Cytochrome bc1 complex	Oxygen		0.0	0.0	0.0	0.0	0.0	0.0	0.0	0.0	0.0	0.0	0.0	0.0	0.0	0.0	0.0	0.0	0.0	0.0	0.0	0.0	0.0	0.0	0.0	0.0	0.0	0.0	0.0	0.0	0.0	0.0	0.0	0.0	0.0	0.0	0.0	0.0	0.0	0.0	0.0	0.0	0.0	0.0	0.0	0.0	0.0
K00410	fbcH; ubiquinol-cytochrome c reductase cytochrome b/c1 subunit	Cytochrome bc1 complex respiratory unit	Oxygen		0.0	0.0	0.0	1.0	1.0	0.0	0.0	0.0	0.0	0.0	0.0	1.0	0.0	0.0	0.0	0.0	0.0	0.0	0.0	0.0	0.0	0.0	0.0	0.0	1.0	0.0	0.0	0.0	0.0	0.0	0.0	1.0	0.0	0.0	0.0	0.0	0.0	0.0	0.0	0.0	0.0	0.0	0.0	0.0	0.0
K00411	UQCRFS1; ubiquinol-cytochrome c reductase iron-sulfur subunit	Cytochrome bc1 complex respiratory unit	Oxygen		0.0	0.0	2.0	1.0	1.0	1.0	1.0	1.0	0.0	0.0	0.0	1.0	1.0	0.0	1.0	0.0	0.0	1.0	0.0	1.0	0.0	0.0	0.0	0.0	1.0	0.0	0.0	0.0	0.0	0.0	1.0	1.0	0.0	0.0	1.0	1.0	1.0	1.0	0.0	1.0	1.0	0.0	0.0	0.0	0.0
K00412	CYTB; ubiquinol-cytochrome c reductase cytochrome b subunit	Cytochrome bc1 complex respiratory unit	Oxygen		0.0	0.0	2.0	0.0	0.0	1.0	1.0	1.0	0.0	0.0	1.0	0.0	1.0	0.0	1.0	0.0	0.0	1.0	0.0	1.0	0.0	0.0	0.0	0.0	0.0	0.0	0.0	0.0	0.0	0.0	1.0	0.0	0.0	0.0	1.0	1.0	1.0	1.0	0.0	1.0	1.0	0.0	0.0	0.0	0.0
K00413	CYC1; ubiquinol-cytochrome c reductase cytochrome c1 subunit	Cytochrome bc1 complex respiratory unit	Oxygen		0.0	0.0	2.0	1.0	1.0	1.0	1.0	1.0	0.0	0.0	0.0	1.0	1.0	0.0	1.0	0.0	0.0	1.0	0.0	1.0	0.0	0.0	0.0	0.0	0.0	0.0	0.0	0.0	0.0	0.0	1.0	1.0	0.0	0.0	1.0	1.0	1.0	1.0	0.0	1.0	1.0	0.0	0.0	0.0	0.0
K03886	MQCRA; menaquinol-cytochrome c reductase iron-sulfur subunit [EC:1.10.2.-]	Cytochrome bc1 complex respiratory unit	Oxygen		0.0	0.0	0.0	0.0	0.0	0.0	0.0	0.0	0.0	0.0	0.0	0.0	0.0	0.0	0.0	0.0	1.0	0.0	0.0	0.0	0.0	0.0	0.0	0.0	0.0	0.0	0.0	0.0	0.0	0.0	0.0	0.0	0.0	0.0	0.0	0.0	0.0	0.0	0.0	0.0	0.0	0.0	0.0	0.0	0.0
K03887	MQCRB; menaquinol-cytochrome c reductase cytochrome b subunit	Cytochrome bc1 complex respiratory unit	Oxygen		0.0	0.0	0.0	0.0	0.0	0.0	0.0	0.0	0.0	0.0	0.0	0.0	0.0	0.0	0.0	0.0	0.0	0.0	0.0	0.0	0.0	0.0	0.0	0.0	0.0	0.0	0.0	0.0	0.0	1.0	0.0	0.0	0.0	0.0	0.0	0.0	0.0	0.0	0.0	0.0	0.0	1.0	0.0	0.0	0.0
K03888	MQCRC; menaquinol-cytochrome c reductase cytochrome b/c subunit	Cytochrome bc1 complex respiratory unit	Oxygen		0.0	0.0	0.0	0.0	0.0	0.0	0.0	0.0	0.0	0.0	0.0	0.0	0.0	0.0	0.0	0.0	0.0	0.0	0.0	0.0	0.0	0.0	0.0	0.0	0.0	0.0	0.0	0.0	0.0	0.0	0.0	0.0	0.0	0.0	0.0	0.0	0.0	0.0	0.0	0.0	0.0	0.0	0.0	0.0	0.0
K03889	qcrC; ubiquinol-cytochrome c reductase cytochrome c subunit	Cytochrome bc1 complex respiratory unit	Oxygen		0.0	0.0	0.0	0.0	0.0	0.0	0.0	0.0	0.0	0.0	0.0	0.0	0.0	0.0	0.0	0.0	0.0	0.0	0.0	0.0	0.0	1.0	0.0	0.0	0.0	0.0	0.0	0.0	0.0	0.0	0.0	0.0	0.0	0.0	0.0	0.0	0.0	0.0	0.0	0.0	0.0	0.0	0.0	0.0	0.0
K03890	qcrA; ubiquinol-cytochrome c reductase iron-sulfur subunit	Cytochrome bc1 complex respiratory unit	Oxygen		0.0	0.0	0.0	0.0	0.0	0.0	0.0	0.0	0.0	0.0	0.0	0.0	0.0	0.0	0.0	0.0	0.0	0.0	0.0	0.0	0.0	1.0	0.0	0.0	0.0	0.0	0.0	0.0	0.0	0.0	0.0	0.0	0.0	0.0	0.0	0.0	0.0	0.0	0.0	0.0	0.0	0.0	0.0	0.0	0.0
K03891	qcrB; ubiquinol-cytochrome c reductase cytochrome b subunit	Cytochrome bc1 complex respiratory unit	Oxygen		0.0	0.0	0.0	0.0	0.0	0.0	0.0	0.0	0.0	0.0	0.0	0.0	0.0	0.0	0.0	0.0	0.0	0.0	0.0	0.0	0.0	1.0	0.0	0.0	0.0	0.0	0.0	0.0	0.0	0.0	0.0	0.0	0.0	0.0	0.0	0.0	0.0	0.0	0.0	0.0	0.0	0.0	0.0	0.0	0.0
K00424	cydX; cytochrome bd-I ubiquinol oxidase subunit X [EC:1.10.3.14]	Cytochrome bd ubiquinol oxidase	Oxygen		0.0	0.0	0.0	0.0	0.0	0.0	0.0	0.0	0.0	0.0	0.0	0.0	0.0	0.0	0.0	0.0	0.0	0.0	0.0	0.0	0.0	0.0	0.0	0.0	0.0	0.0	0.0	0.0	0.0	0.0	0.0	0.0	0.0	0.0	0.0	0.0	0.0	0.0	0.0	0.0	0.0	0.0	0.0	0.0	0.0
K00425	cytochrome bd ubiquinol oxidase subunit I [EC:1.10.3.14]	Cytochrome bd ubiquinol oxidase	Oxygen		0.0	0.0	0.0	1.0	1.0	1.0	0.0	1.0	0.0	1.0	0.0	1.0	1.0	0.0	0.0	0.0	0.0	1.0	0.0	1.0	0.0	0.0	0.0	0.0	0.0	0.0	0.0	0.0	0.0	0.0	1.0	0.0	0.0	0.0	0.0	1.0	1.0	0.0	1.0	1.0	1.0	0.0	0.0	0.0	1.0
K00426	cytochrome bd ubiquinol oxidase subunit II [EC:1.10.3.14]	Cytochrome bd ubiquinol oxidase	Oxygen		0.0	0.0	0.0	1.0	1.0	1.0	0.0	1.0	0.0	1.0	0.0	1.0	1.0	0.0	0.0	0.0	0.0	1.0	0.0	1.0	0.0	0.0	0.0	0.0	0.0	0.0	0.0	0.0	0.0	0.0	1.0	0.0	0.0	0.0	0.0	1.0	1.0	0.0	0.0	1.0	1.0	0.0	0.0	0.0	1.0
K22501	appX; cytochrome bd-II ubiquinol oxidase subunit AppX [EC:1.10.3.14]	Cytochrome bd ubiquinol oxidase	Oxygen		0.0	0.0	0.0	0.0	0.0	0.0	0.0	0.0	0.0	0.0	0.0	0.0	0.0	0.0	0.0	0.0	0.0	0.0	0.0	0.0	0.0	0.0	0.0	0.0	0.0	0.0	0.0	0.0	0.0	0.0	0.0	0.0	0.0	0.0	0.0	0.0	0.0	0.0	0.0	0.0	0.0	0.0	0.0	0.0	0.0
K02256	COX1; cytochrome c oxidase subunit 1 [EC:1.9.3.1]	Cytochrome c oxidase	Oxygen		0.0	0.0	0.0	0.0	0.0	0.0	0.0	0.0	0.0	0.0	0.0	0.0	0.0	0.0	0.0	0.0	0.0	0.0	0.0	0.0	0.0	0.0	0.0	0.0	0.0	0.0	0.0	0.0	0.0	0.0	0.0	0.0	0.0	0.0	0.0	0.0	0.0	0.0	0.0	0.0	0.0	0.0	0.0	0.0	0.0
K02257	COX10; protoheme IX farnesyltransferase [EC:2.5.1.-]	Cytochrome c oxidase	Oxygen		1.0	1.0	1.0	1.0	2.0	2.0	2.0	1.0	1.0	1.0	1.0	1.0	1.0	1.0	1.0	1.0	1.0	1.0	1.0	2.0	1.0	1.0	1.0	1.0	2.0	1.0	1.0	1.0	1.0	1.0	1.0	1.0	1.0	1.0	1.0	2.0	2.0	1.0	1.0	1.0	1.0	1.0	1.0	1.0	1.0
K02258	COX11; cytochrome c oxidase assembly protein subunit 11	Cytochrome c oxidase	Oxygen		0.0	0.0	1.0	1.0	1.0	1.0	1.0	1.0	0.0	2.0	0.0	1.0	1.0	0.0	1.0	0.0	0.0	1.0	0.0	1.0	0.0	0.0	0.0	0.0	2.0	0.0	0.0	0.0	0.0	0.0	1.0	1.0	0.0	0.0	1.0	1.0	1.0	1.0	0.0	1.0	1.0	0.0	0.0	0.0	0.0
K02259	COX15; cytochrome c oxidase assembly protein subunit 15	Cytochrome c oxidase	Oxygen		1.0	1.0	1.0	1.0	1.0	1.0	1.0	1.0	2.0	1.0	1.0	1.0	1.0	1.0	1.0	1.0	1.0	1.0	1.0	1.0	2.0	1.0	0.0	0.0	1.0	1.0	1.0	1.0	1.0	1.0	1.0	1.0	1.0	1.0	1.0	1.0	1.0	1.0	2.0	1.0	1.0	1.0	1.0	1.0	1.0
K02260	COX17; cytochrome c oxidase assembly protein subunit 17	Cytochrome c oxidase	Oxygen		0.0	0.0	0.0	0.0	0.0	0.0	0.0	0.0	0.0	0.0	0.0	0.0	0.0	0.0	0.0	0.0	0.0	0.0	0.0	0.0	0.0	0.0	0.0	0.0	0.0	0.0	0.0	0.0	0.0	0.0	0.0	0.0	0.0	0.0	0.0	0.0	0.0	0.0	0.0	0.0	0.0	0.0	0.0	0.0	0.0
K02261	COX2; cytochrome c oxidase subunit 2	Cytochrome c oxidase	Oxygen		0.0	0.0	0.0	1.0	0.0	0.0	0.0	0.0	0.0	0.0	0.0	0.0	0.0	0.0	0.0	0.0	0.0	0.0	0.0	0.0	0.0	0.0	0.0	0.0	0.0	0.0	0.0	0.0	0.0	0.0	0.0	0.0	0.0	0.0	0.0	0.0	0.0	0.0	0.0	0.0	0.0	0.0	0.0	0.0	0.0
K02262	COX3; cytochrome c oxidase subunit 3	Cytochrome c oxidase	Oxygen		0.0	0.0	0.0	0.0	0.0	0.0	0.0	0.0	0.0	0.0	0.0	0.0	0.0	0.0	0.0	0.0	0.0	0.0	0.0	0.0	0.0	0.0	0.0	0.0	0.0	0.0	0.0	0.0	0.0	0.0	0.0	0.0	0.0	0.0	0.0	0.0	0.0	0.0	0.0	0.0	0.0	0.0	0.0	0.0	0.0
K02263	COX4; cytochrome c oxidase subunit 4	Cytochrome c oxidase	Oxygen		0.0	0.0	0.0	0.0	0.0	0.0	0.0	0.0	0.0	0.0	0.0	0.0	0.0	0.0	0.0	0.0	0.0	0.0	0.0	0.0	0.0	0.0	0.0	0.0	0.0	0.0	0.0	0.0	0.0	0.0	0.0	0.0	0.0	0.0	0.0	0.0	0.0	0.0	0.0	0.0	0.0	0.0	0.0	0.0	0.0
K02264	COX5A; cytochrome c oxidase subunit 5a	Cytochrome c oxidase	Oxygen		0.0	0.0	0.0	0.0	0.0	0.0	0.0	0.0	0.0	0.0	0.0	0.0	0.0	0.0	0.0	0.0	0.0	0.0	0.0	0.0	0.0	0.0	0.0	0.0	0.0	0.0	0.0	0.0	0.0	0.0	0.0	0.0	0.0	0.0	0.0	0.0	0.0	0.0	0.0	0.0	0.0	0.0	0.0	0.0	0.0
K02265	COX5B; cytochrome c oxidase subunit 5b	Cytochrome c oxidase	Oxygen		0.0	0.0	0.0	0.0	0.0	0.0	0.0	0.0	0.0	0.0	0.0	0.0	0.0	0.0	0.0	0.0	0.0	0.0	0.0	0.0	0.0	0.0	0.0	0.0	0.0	0.0	0.0	0.0	0.0	0.0	0.0	0.0	0.0	0.0	0.0	0.0	0.0	0.0	0.0	0.0	0.0	0.0	0.0	0.0	0.0
K02266	COX6A; cytochrome c oxidase subunit 6a	Cytochrome c oxidase	Oxygen		0.0	0.0	0.0	0.0	0.0	0.0	0.0	0.0	0.0	0.0	0.0	0.0	0.0	0.0	0.0	0.0	0.0	0.0	0.0	0.0	0.0	0.0	0.0	0.0	0.0	0.0	0.0	0.0	0.0	0.0	0.0	0.0	0.0	0.0	0.0	0.0	0.0	0.0	0.0	0.0	0.0	0.0	0.0	0.0	0.0
K02267	COX6B; cytochrome c oxidase subunit 6b	Cytochrome c oxidase	Oxygen		0.0	0.0	0.0	0.0	0.0	0.0	0.0	0.0	0.0	0.0	0.0	0.0	0.0	0.0	0.0	0.0	0.0	0.0	0.0	0.0	0.0	0.0	0.0	0.0	0.0	0.0	0.0	0.0	0.0	0.0	0.0	0.0	0.0	0.0	0.0	0.0	0.0	0.0	0.0	0.0	0.0	0.0	0.0	0.0	0.0
K02268	COX6C; cytochrome c oxidase subunit 6c	Cytochrome c oxidase	Oxygen		0.0	0.0	0.0	0.0	0.0	0.0	0.0	0.0	0.0	0.0	0.0	0.0	0.0	0.0	0.0	0.0	0.0	0.0	0.0	0.0	0.0	0.0	0.0	0.0	0.0	0.0	0.0	0.0	0.0	0.0	0.0	0.0	0.0	0.0	0.0	0.0	0.0	0.0	0.0	0.0	0.0	0.0	0.0	0.0	0.0
K02269	COX7; cytochrome c oxidase subunit 7	Cytochrome c oxidase	Oxygen		0.0	0.0	0.0	0.0	0.0	0.0	0.0	0.0	0.0	0.0	0.0	0.0	0.0	0.0	0.0	0.0	0.0	0.0	0.0	0.0	0.0	0.0	0.0	0.0	0.0	0.0	0.0	0.0	0.0	0.0	0.0	0.0	0.0	0.0	0.0	0.0	0.0	0.0	0.0	0.0	0.0	0.0	0.0	0.0	0.0
K02270	COX7A; cytochrome c oxidase subunit 7a	Cytochrome c oxidase	Oxygen		0.0	0.0	0.0	0.0	0.0	0.0	0.0	0.0	0.0	0.0	0.0	0.0	0.0	0.0	0.0	0.0	0.0	0.0	0.0	0.0	0.0	0.0	0.0	0.0	0.0	0.0	0.0	0.0	0.0	0.0	0.0	0.0	0.0	0.0	0.0	0.0	0.0	0.0	0.0	0.0	0.0	0.0	0.0	0.0	0.0
K02271	COX7B; cytochrome c oxidase subunit 7b	Cytochrome c oxidase	Oxygen		0.0	0.0	0.0	0.0	0.0	0.0	0.0	0.0	0.0	0.0	0.0	0.0	0.0	0.0	0.0	0.0	0.0	0.0	0.0	0.0	0.0	0.0	0.0	0.0	0.0	0.0	0.0	0.0	0.0	0.0	0.0	0.0	0.0	0.0	0.0	0.0	0.0	0.0	0.0	0.0	0.0	0.0	0.0	0.0	0.0
K02272	COX7C; cytochrome c oxidase subunit 7c	Cytochrome c oxidase	Oxygen		0.0	0.0	0.0	0.0	0.0	0.0	0.0	0.0	0.0	0.0	0.0	0.0	0.0	0.0	0.0	0.0	0.0	0.0	0.0	0.0	0.0	0.0	0.0	0.0	0.0	0.0	0.0	0.0	0.0	0.0	0.0	0.0	0.0	0.0	0.0	0.0	0.0	0.0	0.0	0.0	0.0	0.0	0.0	0.0	0.0
K02273	COX8; cytochrome c oxidase subunit 8	Cytochrome c oxidase	Oxygen		0.0	0.0	0.0	0.0	0.0	0.0	0.0	0.0	0.0	0.0	0.0	0.0	0.0	0.0	0.0	0.0	0.0	0.0	0.0	0.0	0.0	0.0	0.0	0.0	0.0	0.0	0.0	0.0	0.0	0.0	0.0	0.0	0.0	0.0	0.0	0.0	0.0	0.0	0.0	0.0	0.0	0.0	0.0	0.0	0.0
K00404	ccoN; cb-type cytochrome c oxidase subunit I [EC:1.9.3.1]	Cytochrome c oxidase, cbb3-type	Oxygen		0.0	0.0	0.0	2.0	2.0	2.0	2.0	1.0	0.0	0.0	0.0	1.0	2.0	0.0	1.0	1.0	0.0	1.0	1.0	1.0	0.0	0.0	0.0	1.0	0.0	0.0	0.0	0.0	0.0	0.0	1.0	2.0	0.0	0.0	1.0	2.0	2.0	1.0	0.0	1.0	1.0	0.0	0.0	0.0	0.0
K00405	ccoO; cb-type cytochrome c oxidase subunit II	Cytochrome c oxidase, cbb3-type	Oxygen		0.0	0.0	0.0	2.0	2.0	2.0	2.0	1.0	0.0	0.0	0.0	1.0	2.0	0.0	1.0	1.0	0.0	1.0	0.0	1.0	0.0	0.0	0.0	1.0	0.0	0.0	0.0	0.0	0.0	0.0	1.0	2.0	0.0	0.0	1.0	2.0	2.0	1.0	0.0	1.0	1.0	0.0	0.0	0.0	0.0
K00406	ccoP; cb-type cytochrome c oxidase subunit III	Cytochrome c oxidase, cbb3-type	Oxygen		0.0	0.0	0.0	2.0	2.0	2.0	2.0	1.0	0.0	0.0	0.0	1.0	3.0	1.0	1.0	1.0	0.0	1.0	1.0	1.0	0.0	0.0	0.0	1.0	0.0	1.0	1.0	0.0	0.0	0.0	1.0	2.0	1.0	0.0	1.0	2.0	2.0	1.0	1.0	1.0	1.0	0.0	1.0	0.0	1.0
K00407	ccoQ; cb-type cytochrome c oxidase subunit IV	Cytochrome c oxidase, cbb3-type	Oxygen		0.0	0.0	0.0	2.0	2.0	2.0	2.0	1.0	0.0	0.0	0.0	1.0	2.0	1.0	1.0	1.0	0.0	1.0	1.0	1.0	0.0	0.0	0.0	0.0	0.0	1.0	1.0	0.0	0.0	0.0	1.0	2.0	1.0	0.0	1.0	2.0	2.0	1.0	1.0	1.0	1.0	0.0	1.0	0.0	0.0
K15862	ccoNO; cbb3-type cytochrome c oxidase subunit I/II	Cytochrome c oxidase, cbb3-type	Oxygen		0.0	0.0	0.0	0.0	0.0	0.0	0.0	0.0	0.0	0.0	0.0	0.0	0.0	1.0	0.0	0.0	0.0	0.0	0.0	0.0	0.0	0.0	0.0	0.0	0.0	1.0	1.0	0.0	0.0	0.0	0.0	0.0	1.0	0.0	0.0	0.0	0.0	0.0	1.0	0.0	0.0	0.0	1.0	0.0	1.0
K02274	coxA; cytochrome c oxidase subunit I [EC:1.9.3.1]	Cytochrome c oxidase, prokaryotes	Oxygen		0.0	0.0	1.0	2.0	2.0	2.0	2.0	1.0	2.0	1.0	0.0	1.0	1.0	0.0	1.0	0.0	1.0	1.0	1.0	2.0	1.0	1.0	0.0	1.0	2.0	0.0	0.0	1.0	1.0	1.0	2.0	1.0	0.0	1.0	1.0	2.0	2.0	1.0	0.0	1.0	1.0	1.0	0.0	0.0	0.0
K02275	coxB; cytochrome c oxidase subunit II [EC:1.9.3.1]	Cytochrome c oxidase, prokaryotes	Oxygen		1.0	1.0	2.0	0.0	2.0	2.0	1.0	2.0	1.0	1.0	2.0	1.0	2.0	0.0	2.0	2.0	2.0	2.0	1.0	2.0	1.0	1.0	1.0	1.0	2.0	1.0	1.0	1.0	1.0	1.0	1.0	1.0	1.0	1.0	1.0	2.0	2.0	1.0	1.0	2.0	2.0	1.0	0.0	1.0	1.0
K02276	coxC; cytochrome c oxidase subunit III [EC:1.9.3.1]	Cytochrome c oxidase, prokaryotes	Oxygen		1.0	1.0	1.0	1.0	1.0	1.0	1.0	1.0	1.0	0.0	2.0	1.0	1.0	1.0	1.0	0.0	2.0	1.0	1.0	1.0	1.0	1.0	0.0	1.0	2.0	1.0	1.0	0.0	1.0	1.0	1.0	1.0	1.0	1.0	1.0	1.0	1.0	1.0	2.0	1.0	1.0	1.0	1.0	0.0	1.0
K02277	coxD; cytochrome c oxidase subunit IV [EC:1.9.3.1]	Cytochrome c oxidase, prokaryotes	Oxygen		1.0	1.0	0.0	0.0	0.0	0.0	0.0	0.0	1.0	0.0	2.0	0.0	0.0	0.0	0.0	0.0	0.0	0.0	1.0	0.0	0.0	0.0	0.0	0.0	0.0	1.0	1.0	1.0	1.0	1.0	0.0	0.0	1.0	1.0	0.0	0.0	0.0	0.0	2.0	0.0	0.0	1.0	1.0	0.0	1.0
K15408	coxAC; cytochrome c oxidase subunit I+III [EC:1.9.3.1]	Cytochrome c oxidase, prokaryotes	Oxygen		0.0	0.0	1.0	0.0	1.0	1.0	0.0	1.0	0.0	0.0	0.0	0.0	1.0	0.0	1.0	1.0	0.0	1.0	0.0	1.0	0.0	0.0	0.0	0.0	0.0	0.0	0.0	0.0	0.0	0.0	0.0	1.0	0.0	0.0	0.0	1.0	1.0	1.0	0.0	1.0	1.0	0.0	0.0	1.0	0.0
K00937	polyphosphate kinase ???	Cytochrome d ubiquinol oxidase	Oxygen		1.0	1.0	1.0	1.0	1.0	1.0	1.0	1.0	0.0	0.0	1.0	1.0	1.0	1.0	1.0	1.0	1.0	1.0	1.0	1.0	1.0	1.0	0.0	0.0	1.0	2.0	1.0	1.0	1.0	1.0	1.0	1.0	1.0	1.0	1.0	1.0	1.0	1.0	1.0	1.0	0.0	1.0	1.0	1.0	1.0
K02297	cyoA; cytochrome o ubiquinol oxidase subunit II [EC:1.10.3.10]	Cytochrome o ubiquinol oxidase	Oxygen		0.0	0.0	0.0	0.0	0.0	0.0	0.0	0.0	0.0	0.0	0.0	0.0	1.0	0.0	0.0	0.0	0.0	0.0	0.0	0.0	0.0	0.0	0.0	0.0	0.0	0.0	0.0	0.0	0.0	0.0	0.0	0.0	0.0	0.0	1.0	0.0	0.0	0.0	0.0	0.0	0.0	0.0	0.0	0.0	0.0
K02298	cyoB; cytochrome o ubiquinol oxidase subunit I [EC:1.10.3.10]	Cytochrome o ubiquinol oxidase	Oxygen		0.0	0.0	0.0	0.0	0.0	0.0	0.0	0.0	0.0	0.0	0.0	0.0	1.0	0.0	0.0	0.0	0.0	0.0	0.0	0.0	0.0	0.0	0.0	0.0	0.0	0.0	0.0	0.0	0.0	0.0	0.0	0.0	0.0	0.0	1.0	0.0	0.0	0.0	0.0	0.0	0.0	0.0	0.0	0.0	0.0
K02299	cyoC; cytochrome o ubiquinol oxidase subunit III	Cytochrome o ubiquinol oxidase	Oxygen		0.0	0.0	0.0	0.0	0.0	0.0	0.0	0.0	0.0	0.0	0.0	0.0	1.0	0.0	0.0	0.0	0.0	0.0	0.0	0.0	0.0	0.0	0.0	0.0	0.0	0.0	0.0	0.0	0.0	0.0	0.0	0.0	0.0	0.0	1.0	0.0	0.0	0.0	0.0	0.0	0.0	0.0	0.0	0.0	0.0
K02300	cyoD; cytochrome o ubiquinol oxidase operon protein cyoD	Cytochrome o ubiquinol oxidase	Oxygen		0.0	0.0	0.0	0.0	0.0	0.0	0.0	0.0	0.0	0.0	0.0	0.0	1.0	0.0	0.0	0.0	0.0	0.0	0.0	0.0	0.0	0.0	0.0	0.0	0.0	0.0	0.0	0.0	0.0	0.0	0.0	0.0	0.0	0.0	1.0	0.0	0.0	0.0	0.0	0.0	0.0	0.0	0.0	0.0	0.0
K08940	pscA; photosystem P840 reaction center large subunit	Anoxygenic photosystem I	Photosynthesis		0.0	0.0	0.0	0.0	0.0	0.0	0.0	0.0	0.0	0.0	0.0	0.0	0.0	0.0	0.0	0.0	0.0	0.0	0.0	0.0	0.0	0.0	0.0	0.0	0.0	0.0	0.0	0.0	0.0	0.0	0.0	0.0	0.0	0.0	0.0	0.0	0.0	0.0	0.0	0.0	0.0	0.0	0.0	0.0	0.0
K08941	pscB; photosystem P840 reaction center iron-sulfur protein	Anoxygenic photosystem I	Photosynthesis		0.0	0.0	0.0	0.0	0.0	0.0	0.0	0.0	0.0	0.0	0.0	0.0	0.0	0.0	0.0	0.0	0.0	0.0	0.0	0.0	0.0	0.0	0.0	0.0	0.0	0.0	0.0	0.0	0.0	0.0	0.0	0.0	0.0	0.0	0.0	0.0	0.0	0.0	0.0	0.0	0.0	0.0	0.0	0.0	0.0
K08942	pscC; photosystem P840 reaction center cytochrome c551	Anoxygenic photosystem I	Photosynthesis		0.0	0.0	0.0	0.0	0.0	0.0	0.0	0.0	0.0	0.0	0.0	0.0	0.0	0.0	0.0	0.0	0.0	0.0	0.0	0.0	0.0	0.0	0.0	0.0	0.0	0.0	0.0	0.0	0.0	0.0	0.0	0.0	0.0	0.0	0.0	0.0	0.0	0.0	0.0	0.0	0.0	0.0	0.0	0.0	0.0
K08943	pscD; photosystem P840 reaction center protein PscD	Anoxygenic photosystem I	Photosynthesis		0.0	0.0	0.0	0.0	0.0	0.0	0.0	0.0	0.0	0.0	0.0	0.0	0.0	0.0	0.0	0.0	0.0	0.0	0.0	0.0	0.0	0.0	0.0	0.0	0.0	0.0	0.0	0.0	0.0	0.0	0.0	0.0	0.0	0.0	0.0	0.0	0.0	0.0	0.0	0.0	0.0	0.0	0.0	0.0	0.0
K08928	pufL; photosynthetic reaction center L subunit	Anoxygenic photosystem II	Photosynthesis		0.0	0.0	0.0	0.0	0.0	0.0	0.0	0.0	0.0	0.0	0.0	0.0	0.0	0.0	0.0	0.0	0.0	0.0	0.0	0.0	0.0	0.0	0.0	0.0	0.0	0.0	0.0	0.0	0.0	0.0	0.0	0.0	0.0	0.0	0.0	0.0	0.0	0.0	0.0	0.0	0.0	0.0	0.0	0.0	0.0
K08929	pufM; photosynthetic reaction center M subunit	Anoxygenic photosystem II	Photosynthesis		0.0	0.0	0.0	0.0	0.0	0.0	0.0	0.0	0.0	0.0	0.0	0.0	0.0	0.0	0.0	0.0	0.0	0.0	0.0	0.0	0.0	0.0	0.0	0.0	0.0	0.0	0.0	0.0	0.0	0.0	0.0	0.0	0.0	0.0	0.0	0.0	0.0	0.0	0.0	0.0	0.0	0.0	0.0	0.0	0.0
K02634	apocytochrome f	Cytochrome b6f complex	Photosynthesis		0.0	0.0	0.0	0.0	0.0	0.0	0.0	0.0	0.0	0.0	0.0	0.0	0.0	0.0	0.0	0.0	0.0	0.0	0.0	0.0	0.0	0.0	0.0	0.0	0.0	0.0	0.0	0.0	0.0	0.0	0.0	0.0	0.0	0.0	0.0	0.0	0.0	0.0	0.0	0.0	0.0	0.0	0.0	0.0	0.0
K02635	cytochrome b6	Cytochrome b6f complex	Photosynthesis		0.0	0.0	0.0	0.0	0.0	0.0	0.0	0.0	0.0	0.0	0.0	0.0	0.0	0.0	0.0	0.0	0.0	0.0	0.0	0.0	0.0	0.0	0.0	0.0	0.0	0.0	0.0	0.0	0.0	0.0	0.0	0.0	0.0	0.0	0.0	0.0	0.0	0.0	0.0	0.0	0.0	0.0	0.0	0.0	0.0
K02636	cytochrome b6-f complex iron-sulfur subunit	Cytochrome b6f complex	Photosynthesis		0.0	0.0	0.0	0.0	0.0	0.0	0.0	0.0	0.0	0.0	1.0	0.0	0.0	0.0	0.0	0.0	0.0	0.0	0.0	0.0	0.0	0.0	0.0	0.0	0.0	0.0	0.0	0.0	2.0	1.0	0.0	0.0	0.0	1.0	0.0	0.0	0.0	0.0	0.0	0.0	0.0	1.0	0.0	1.0	0.0
K02637	cytochrome b6-f complex subunit 4	Cytochrome b6f complex	Photosynthesis		0.0	0.0	0.0	0.0	0.0	0.0	0.0	0.0	0.0	0.0	0.0	0.0	0.0	0.0	0.0	0.0	0.0	0.0	0.0	0.0	0.0	0.0	0.0	0.0	0.0	0.0	0.0	0.0	0.0	0.0	0.0	0.0	0.0	0.0	0.0	0.0	0.0	0.0	0.0	0.0	0.0	0.0	0.0	0.0	0.0
K02638	plastocyanin	Cytochrome b6f complex	Photosynthesis		0.0	0.0	0.0	0.0	0.0	0.0	0.0	0.0	0.0	0.0	0.0	0.0	0.0	0.0	0.0	1.0	0.0	0.0	2.0	0.0	0.0	0.0	1.0	0.0	0.0	0.0	0.0	0.0	0.0	0.0	0.0	0.0	0.0	0.0	0.0	0.0	0.0	1.0	0.0	0.0	0.0	0.0	0.0	0.0	0.0
K02639	ferredoxin	Cytochrome b6f complex	Photosynthesis		0.0	0.0	0.0	0.0	0.0	0.0	0.0	0.0	0.0	0.0	0.0	0.0	0.0	0.0	0.0	0.0	0.0	0.0	0.0	0.0	0.0	0.0	0.0	0.0	0.0	0.0	0.0	0.0	0.0	0.0	0.0	0.0	0.0	0.0	0.0	0.0	0.0	0.0	0.0	0.0	0.0	0.0	0.0	0.0	0.0
K02640	cytochrome b6-f complex subunit 5	Cytochrome b6f complex	Photosynthesis		0.0	0.0	0.0	0.0	0.0	0.0	0.0	0.0	0.0	0.0	0.0	0.0	0.0	0.0	0.0	0.0	0.0	0.0	0.0	0.0	0.0	0.0	0.0	0.0	0.0	0.0	0.0	0.0	0.0	0.0	0.0	0.0	0.0	0.0	0.0	0.0	0.0	0.0	0.0	0.0	0.0	0.0	0.0	0.0	0.0
K02641	ferredoxin--NADP+ reductase	Cytochrome b6f complex	Photosynthesis		0.0	0.0	0.0	0.0	0.0	0.0	0.0	0.0	0.0	0.0	0.0	0.0	0.0	0.0	0.0	0.0	0.0	0.0	0.0	0.0	0.0	0.0	0.0	0.0	0.0	0.0	0.0	0.0	0.0	0.0	0.0	0.0	0.0	0.0	0.0	0.0	0.0	0.0	0.0	0.0	0.0	0.0	0.0	0.0	0.0
K02642	cytochrome b6-f complex subunit 6	Cytochrome b6f complex	Photosynthesis		0.0	0.0	0.0	0.0	0.0	0.0	0.0	0.0	0.0	0.0	0.0	0.0	0.0	0.0	0.0	0.0	0.0	0.0	0.0	0.0	0.0	0.0	0.0	0.0	0.0	0.0	0.0	0.0	0.0	0.0	0.0	0.0	0.0	0.0	0.0	0.0	0.0	0.0	0.0	0.0	0.0	0.0	0.0	0.0	0.0
K02643	cytochrome b6-f complex subunit 7	Cytochrome b6f complex	Photosynthesis		0.0	0.0	0.0	0.0	0.0	0.0	0.0	0.0	0.0	0.0	0.0	0.0	0.0	0.0	0.0	0.0	0.0	0.0	0.0	0.0	0.0	0.0	0.0	0.0	0.0	0.0	0.0	0.0	0.0	0.0	0.0	0.0	0.0	0.0	0.0	0.0	0.0	0.0	0.0	0.0	0.0	0.0	0.0	0.0	0.0
K03689	cytochrome b6-f complex subunit 8	Cytochrome b6f complex	Photosynthesis		0.0	0.0	0.0	0.0	0.0	0.0	0.0	0.0	0.0	0.0	0.0	0.0	0.0	0.0	0.0	0.0	0.0	0.0	0.0	0.0	0.0	0.0	0.0	0.0	0.0	0.0	0.0	0.0	0.0	0.0	0.0	0.0	0.0	0.0	0.0	0.0	0.0	0.0	0.0	0.0	0.0	0.0	0.0	0.0	0.0
K00281	glycine cleavage system [RN:R01221]	Photorespiration	Photosynthesis		0.0	1.0	0.0	0.0	1.0	1.0	1.0	0.0	0.0	0.0	0.0	0.0	0.0	1.0	0.0	0.0	1.0	0.0	1.0	0.0	0.0	1.0	0.0	1.0	1.0	1.0	1.0	0.0	0.0	0.0	0.0	0.0	1.0	0.0	1.0	1.0	1.0	1.0	1.0	1.0	1.0	1.0	1.0	0.0	1.0
K00283	glycine cleavage system [RN:R01221]	Photorespiration	Photosynthesis		1.0	0.0	1.0	1.0	0.0	0.0	0.0	1.0	0.0	1.0	1.0	1.0	0.0	0.0	1.0	1.0	0.0	1.0	0.0	1.0	1.0	0.0	1.0	0.0	0.0	0.0	0.0	1.0	1.0	1.0	1.0	1.0	0.0	1.0	0.0	0.0	0.0	0.0	0.0	0.0	0.0	0.0	0.0	0.0	0.0
K00382	glycine cleavage system [RN:R01221]	Photorespiration	Photosynthesis		2.0	1.0	2.0	3.0	4.0	4.0	3.0	2.0	1.0	1.0	2.0	2.0	2.0	2.0	2.0	2.0	1.0	2.0	0.0	3.0	2.0	1.0	1.0	2.0	2.0	1.0	1.0	2.0	1.0	1.0	2.0	2.0	2.0	1.0	2.0	3.0	3.0	4.0	2.0	3.0	3.0	2.0	1.0	0.0	2.0
K00605	glycine cleavage system [RN:R01221]	Photorespiration	Photosynthesis		1.0	1.0	1.0	1.0	1.0	2.0	1.0	1.0	0.0	1.0	1.0	1.0	0.0	1.0	1.0	1.0	1.0	1.0	1.0	1.0	1.0	1.0	1.0	1.0	1.0	1.0	1.0	1.0	1.0	1.0	1.0	1.0	1.0	0.0	1.0	1.0	1.0	1.0	1.0	1.0	1.0	1.0	1.0	1.0	1.0
K02437	glycine cleavage system [RN:R01221]	Photorespiration	Photosynthesis		2.0	1.0	1.0	1.0	1.0	1.0	1.0	1.0	0.0	1.0	1.0	1.0	0.0	1.0	1.0	1.0	1.0	1.0	1.0	2.0	1.0	1.0	1.0	1.0	1.0	1.0	1.0	1.0	1.0	1.0	1.0	1.0	1.0	1.0	1.0	1.0	1.0	2.0	1.0	1.0	1.0	1.0	1.0	0.0	1.0
K02689	psaA; photosystem I P700 chlorophyll a apoprotein A1	Photosystem I	Photosynthesis		0.0	0.0	0.0	0.0	0.0	0.0	0.0	0.0	0.0	0.0	0.0	0.0	0.0	0.0	0.0	0.0	0.0	0.0	0.0	0.0	0.0	0.0	0.0	0.0	0.0	0.0	0.0	0.0	0.0	0.0	0.0	0.0	0.0	0.0	0.0	0.0	0.0	0.0	0.0	0.0	0.0	0.0	0.0	0.0	0.0
K02690	psaB; photosystem I P700 chlorophyll a apoprotein A2	Photosystem I	Photosynthesis		0.0	0.0	0.0	0.0	0.0	0.0	0.0	0.0	0.0	0.0	0.0	0.0	0.0	0.0	0.0	0.0	0.0	0.0	0.0	0.0	0.0	0.0	0.0	0.0	0.0	0.0	0.0	0.0	0.0	0.0	0.0	0.0	0.0	0.0	0.0	0.0	0.0	0.0	0.0	0.0	0.0	0.0	0.0	0.0	0.0
K02691	psaC; photosystem I subunit VII	Photosystem I	Photosynthesis		0.0	0.0	0.0	0.0	0.0	0.0	0.0	0.0	0.0	0.0	0.0	0.0	0.0	0.0	0.0	0.0	0.0	0.0	0.0	0.0	0.0	0.0	0.0	0.0	0.0	0.0	0.0	0.0	0.0	0.0	0.0	0.0	0.0	0.0	0.0	0.0	0.0	0.0	0.0	0.0	0.0	0.0	0.0	0.0	0.0
K02692	psaD; photosystem I subunit II	Photosystem I	Photosynthesis		0.0	0.0	0.0	0.0	0.0	0.0	0.0	0.0	0.0	0.0	0.0	0.0	0.0	0.0	0.0	0.0	0.0	0.0	0.0	0.0	0.0	0.0	0.0	0.0	0.0	0.0	0.0	0.0	0.0	0.0	0.0	0.0	0.0	0.0	0.0	0.0	0.0	0.0	0.0	0.0	0.0	0.0	0.0	0.0	0.0
K02693	psaE; photosystem I subunit IV	Photosystem I	Photosynthesis		0.0	0.0	0.0	0.0	0.0	0.0	0.0	0.0	0.0	0.0	0.0	0.0	0.0	0.0	0.0	0.0	0.0	0.0	0.0	0.0	0.0	0.0	0.0	0.0	0.0	0.0	0.0	0.0	0.0	0.0	0.0	0.0	0.0	0.0	0.0	0.0	0.0	0.0	0.0	0.0	0.0	0.0	0.0	0.0	0.0
K02694	psaF; photosystem I subunit III	Photosystem I	Photosynthesis		0.0	0.0	0.0	0.0	0.0	0.0	0.0	0.0	0.0	0.0	0.0	0.0	0.0	0.0	0.0	0.0	0.0	0.0	0.0	0.0	0.0	0.0	0.0	0.0	0.0	0.0	0.0	0.0	0.0	0.0	0.0	0.0	0.0	0.0	0.0	0.0	0.0	0.0	0.0	0.0	0.0	0.0	0.0	0.0	0.0
K02703	psbA; photosystem II reaction center D1 protein [EC:1.10.3.9]	Photosystem II	Photosynthesis		0.0	0.0	0.0	0.0	0.0	0.0	0.0	0.0	0.0	0.0	0.0	0.0	0.0	0.0	0.0	0.0	0.0	0.0	0.0	0.0	0.0	0.0	0.0	0.0	0.0	0.0	0.0	0.0	0.0	0.0	0.0	0.0	0.0	0.0	0.0	0.0	0.0	0.0	0.0	0.0	0.0	0.0	0.0	0.0	0.0
K02704	psbB; photosystem II CP47 chlorophyll apoprotein	Photosystem II	Photosynthesis		0.0	0.0	0.0	0.0	0.0	0.0	0.0	0.0	0.0	0.0	0.0	0.0	0.0	0.0	0.0	0.0	0.0	0.0	0.0	0.0	0.0	0.0	0.0	0.0	0.0	0.0	0.0	0.0	0.0	0.0	0.0	0.0	0.0	0.0	0.0	0.0	0.0	0.0	0.0	0.0	0.0	0.0	0.0	0.0	0.0
K02705	psbC; photosystem II CP43 chlorophyll apoprotein	Photosystem II	Photosynthesis		0.0	0.0	0.0	0.0	0.0	0.0	0.0	0.0	0.0	0.0	0.0	0.0	0.0	0.0	0.0	0.0	0.0	0.0	0.0	0.0	0.0	0.0	0.0	0.0	0.0	0.0	0.0	0.0	0.0	0.0	0.0	0.0	0.0	0.0	0.0	0.0	0.0	0.0	0.0	0.0	0.0	0.0	0.0	0.0	0.0
K02706	psbD; photosystem II reaction center D2 protein [EC:1.10.3.9]	Photosystem II	Photosynthesis		0.0	0.0	0.0	0.0	0.0	0.0	0.0	0.0	0.0	0.0	0.0	0.0	0.0	0.0	0.0	0.0	0.0	0.0	0.0	0.0	0.0	0.0	0.0	0.0	0.0	0.0	0.0	0.0	0.0	0.0	0.0	0.0	0.0	0.0	0.0	0.0	0.0	0.0	0.0	0.0	0.0	0.0	0.0	0.0	0.0
K02707	psbE; photosystem II cytochrome b559 subunit alpha	Photosystem II	Photosynthesis		0.0	0.0	0.0	0.0	0.0	0.0	0.0	0.0	0.0	0.0	0.0	0.0	0.0	0.0	0.0	0.0	0.0	0.0	0.0	0.0	0.0	0.0	0.0	0.0	0.0	0.0	0.0	0.0	0.0	0.0	0.0	0.0	0.0	0.0	0.0	0.0	0.0	0.0	0.0	0.0	0.0	0.0	0.0	0.0	0.0
K02708	psbF; photosystem II cytochrome b559 subunit beta	Photosystem II	Photosynthesis		0.0	0.0	0.0	0.0	0.0	0.0	0.0	0.0	0.0	0.0	0.0	0.0	0.0	0.0	0.0	0.0	0.0	0.0	0.0	0.0	0.0	0.0	0.0	0.0	0.0	0.0	0.0	0.0	0.0	0.0	0.0	0.0	0.0	0.0	0.0	0.0	0.0	0.0	0.0	0.0	0.0	0.0	0.0	0.0	0.0
K00380	sulfite reductase (NADPH) [EC:1.8.1.2] [RN:R00858]	Assimilatory sulfate reduction, sulfate => H2S	Sulfur		0.0	1.0	0.0	1.0	0.0	0.0	0.0	0.0	0.0	0.0	0.0	0.0	1.0	0.0	0.0	0.0	1.0	0.0	0.0	0.0	0.0	0.0	0.0	0.0	1.0	1.0	0.0	0.0	0.0	0.0	1.0	1.0	0.0	0.0	1.0	0.0	0.0	0.0	0.0	1.0	1.0	0.0	0.0	0.0	0.0
K00381	sulfite reductase (NADPH) [EC:1.8.1.2] [RN:R00858]	Assimilatory sulfate reduction, sulfate => H2S	Sulfur		1.0	1.0	0.0	2.0	1.0	1.0	0.0	0.0	0.0	0.0	2.0	1.0	1.0	0.0	1.0	1.0	1.0	1.0	0.0	0.0	0.0	0.0	0.0	0.0	1.0	1.0	0.0	0.0	0.0	0.0	2.0	2.0	0.0	1.0	1.0	1.0	0.0	1.0	0.0	1.0	2.0	0.0	0.0	0.0	0.0
K00390	phosphoadenosine phosphosulfate reductase [EC:1.8.4.8] [RN:R02021]	Assimilatory sulfate reduction, sulfate => H2S	Sulfur		1.0	1.0	1.0	0.0	1.0	1.0	0.0	0.0	1.0	0.0	1.0	1.0	1.0	1.0	1.0	1.0	1.0	1.0	0.0	0.0	0.0	0.0	0.0	0.0	1.0	1.0	0.0	0.0	0.0	0.0	1.0	1.0	0.0	1.0	1.0	0.0	0.0	1.0	0.0	1.0	1.0	0.0	1.0	0.0	1.0
K00392	sulfite reductase (ferredoxin) [EC:1.8.7.1] [RN:R00859]	Assimilatory sulfate reduction, sulfate => H2S	Sulfur		0.0	0.0	0.0	0.0	0.0	0.0	0.0	0.0	0.0	0.0	0.0	0.0	0.0	0.0	0.0	0.0	0.0	0.0	0.0	0.0	0.0	0.0	0.0	0.0	0.0	0.0	0.0	0.0	0.0	0.0	0.0	0.0	0.0	0.0	0.0	0.0	0.0	0.0	0.0	0.0	0.0	0.0	0.0	0.0	0.0
K00860	adenylylsulfate kinase [EC:2.7.1.25] [RN:R00509]	Assimilatory sulfate reduction, sulfate => H2S	Sulfur		0.0	0.0	0.0	0.0	0.0	0.0	0.0	0.0	0.0	0.0	0.0	0.0	0.0	0.0	0.0	0.0	0.0	0.0	0.0	0.0	0.0	0.0	0.0	0.0	0.0	0.0	0.0	0.0	0.0	0.0	0.0	0.0	0.0	0.0	0.0	0.0	0.0	0.0	0.0	0.0	0.0	0.0	0.0	0.0	0.0
K00955	sulfate adenylyltransferase [EC:2.7.7.4] [RN:R00529]	Assimilatory sulfate reduction, sulfate => H2S	Sulfur		0.0	0.0	0.0	1.0	1.0	1.0	1.0	1.0	0.0	0.0	1.0	1.0	1.0	0.0	0.0	0.0	1.0	0.0	0.0	0.0	1.0	0.0	0.0	1.0	0.0	0.0	0.0	0.0	0.0	0.0	1.0	1.0	0.0	0.0	0.0	0.0	0.0	0.0	1.0	2.0	0.0	0.0	0.0	0.0	0.0
K00956	sulfate adenylyltransferase [EC:2.7.7.4] [RN:R00529]	Assimilatory sulfate reduction, sulfate => H2S	Sulfur		0.0	1.0	1.0	0.0	0.0	0.0	0.0	0.0	1.0	0.0	0.0	0.0	1.0	1.0	0.0	0.0	0.0	0.0	0.0	0.0	0.0	0.0	0.0	0.0	0.0	1.0	0.0	0.0	0.0	0.0	0.0	0.0	0.0	0.0	0.0	0.0	0.0	0.0	0.0	0.0	1.0	0.0	1.0	0.0	1.0
K00957	sulfate adenylyltransferase [EC:2.7.7.4] [RN:R00529]	Assimilatory sulfate reduction, sulfate => H2S	Sulfur		0.0	1.0	1.0	1.0	1.0	1.0	1.0	1.0	1.0	0.0	1.0	1.0	2.0	1.0	0.0	0.0	1.0	1.0	0.0	0.0	1.0	0.0	0.0	1.0	1.0	1.0	1.0	0.0	0.0	0.0	1.0	1.0	0.0	0.0	0.0	0.0	0.0	0.0	1.0	2.0	1.0	0.0	1.0	0.0	1.0
K00958	sulfate adenylyltransferase [EC:2.7.7.4] [RN:R00529]	Assimilatory sulfate reduction, sulfate => H2S	Sulfur		1.0	0.0	0.0	0.0	0.0	0.0	0.0	0.0	0.0	0.0	0.0	0.0	0.0	0.0	1.0	0.0	0.0	0.0	0.0	1.0	0.0	0.0	1.0	0.0	0.0	0.0	0.0	0.0	0.0	1.0	0.0	0.0	0.0	0.0	2.0	0.0	0.0	1.0	0.0	0.0	0.0	0.0	0.0	0.0	0.0
K13811	sulfate adenylyltransferase [EC:2.7.7.4] [RN:R00529]	Assimilatory sulfate reduction, sulfate => H2S	Sulfur		0.0	0.0	0.0	0.0	0.0	0.0	0.0	0.0	0.0	0.0	0.0	0.0	0.0	0.0	0.0	0.0	0.0	0.0	0.0	0.0	0.0	0.0	0.0	0.0	0.0	0.0	0.0	0.0	0.0	0.0	0.0	0.0	0.0	0.0	0.0	0.0	0.0	0.0	0.0	0.0	0.0	0.0	0.0	0.0	0.0
K00394	adenylylsulfate reductase [EC:1.8.99.2] [RN:R08553]	Dissimilatory sulfate reduction, sulfate => H2S	Sulfur		0.0	0.0	0.0	0.0	0.0	0.0	0.0	0.0	0.0	0.0	0.0	0.0	0.0	0.0	0.0	0.0	0.0	0.0	0.0	1.0	0.0	0.0	0.0	0.0	0.0	0.0	0.0	0.0	0.0	0.0	0.0	0.0	0.0	0.0	0.0	0.0	0.0	0.0	0.0	0.0	0.0	0.0	0.0	0.0	0.0
K00395	adenylylsulfate reductase [EC:1.8.99.2] [RN:R08553]	Dissimilatory sulfate reduction, sulfate => H2S	Sulfur		0.0	0.0	0.0	0.0	0.0	0.0	0.0	0.0	0.0	0.0	0.0	0.0	0.0	0.0	0.0	0.0	0.0	0.0	0.0	1.0	0.0	0.0	0.0	0.0	0.0	0.0	0.0	0.0	0.0	0.0	0.0	0.0	0.0	0.0	0.0	0.0	0.0	0.0	0.0	0.0	0.0	0.0	0.0	0.0	0.0
K00956	sulfate adenylyltransferase [EC:2.7.7.4] [RN:R00529]	Dissimilatory sulfate reduction, sulfate => H2S	Sulfur		0.0	1.0	1.0	0.0	0.0	0.0	0.0	0.0	1.0	0.0	0.0	0.0	1.0	1.0	0.0	0.0	0.0	0.0	0.0	0.0	0.0	0.0	0.0	0.0	0.0	1.0	0.0	0.0	0.0	0.0	0.0	0.0	0.0	0.0	0.0	0.0	0.0	0.0	0.0	0.0	1.0	0.0	1.0	0.0	1.0
K00957	sulfate adenylyltransferase [EC:2.7.7.4] [RN:R00529]	Dissimilatory sulfate reduction, sulfate => H2S	Sulfur		0.0	1.0	1.0	1.0	1.0	1.0	1.0	1.0	1.0	0.0	1.0	1.0	2.0	1.0	0.0	0.0	1.0	1.0	0.0	0.0	1.0	0.0	0.0	1.0	1.0	1.0	1.0	0.0	0.0	0.0	1.0	1.0	0.0	0.0	0.0	0.0	0.0	0.0	1.0	2.0	1.0	0.0	1.0	0.0	1.0
K00958	sulfate adenylyltransferase [EC:2.7.7.4] [RN:R00529]	Dissimilatory sulfate reduction, sulfate => H2S	Sulfur		1.0	0.0	0.0	0.0	0.0	0.0	0.0	0.0	0.0	0.0	0.0	0.0	0.0	0.0	1.0	0.0	0.0	0.0	0.0	1.0	0.0	0.0	1.0	0.0	0.0	0.0	0.0	0.0	0.0	1.0	0.0	0.0	0.0	0.0	2.0	0.0	0.0	1.0	0.0	0.0	0.0	0.0	0.0	0.0	0.0
K11180	sulfite reductase, dissimilatory-type [EC:1.8.99.5] [RN:R00861]	Dissimilatory sulfate reduction, sulfate => H2S	Sulfur		0.0	0.0	0.0	0.0	0.0	0.0	0.0	0.0	0.0	0.0	0.0	0.0	0.0	0.0	0.0	0.0	0.0	0.0	0.0	0.0	0.0	0.0	0.0	0.0	0.0	0.0	0.0	0.0	0.0	0.0	0.0	0.0	0.0	0.0	0.0	0.0	0.0	0.0	0.0	0.0	0.0	0.0	0.0	0.0	0.0
K11181	sulfite reductase, dissimilatory-type [EC:1.8.99.5] [RN:R00861]	Dissimilatory sulfate reduction, sulfate => H2S	Sulfur		0.0	0.0	0.0	0.0	0.0	0.0	0.0	0.0	0.0	0.0	0.0	0.0	0.0	0.0	0.0	0.0	0.0	0.0	0.0	0.0	0.0	0.0	0.0	0.0	0.0	0.0	0.0	0.0	0.0	0.0	0.0	0.0	0.0	0.0	0.0	0.0	0.0	0.0	0.0	0.0	0.0	0.0	0.0	0.0	0.0
K17222	soxA; sulfur-oxidizing protein SoxA	Thiosulfate oxidation by SOX complex, thiosulfate => sulfate	Sulfur		0.0	0.0	0.0	0.0	0.0	0.0	0.0	0.0	0.0	0.0	0.0	0.0	0.0	0.0	0.0	0.0	0.0	0.0	0.0	1.0	0.0	0.0	0.0	0.0	0.0	0.0	0.0	0.0	0.0	0.0	0.0	0.0	0.0	0.0	0.0	0.0	0.0	1.0	0.0	0.0	1.0	0.0	0.0	0.0	0.0
K17223	soxX; sulfur-oxidizing protein SoxX	Thiosulfate oxidation by SOX complex, thiosulfate => sulfate	Sulfur		0.0	0.0	0.0	0.0	0.0	0.0	0.0	0.0	0.0	0.0	0.0	0.0	0.0	0.0	0.0	0.0	0.0	0.0	0.0	1.0	0.0	0.0	0.0	0.0	0.0	0.0	0.0	0.0	0.0	0.0	0.0	0.0	0.0	0.0	0.0	0.0	0.0	1.0	0.0	0.0	1.0	0.0	0.0	0.0	0.0
K17224	soxB; sulfur-oxidizing protein SoxB	Thiosulfate oxidation by SOX complex, thiosulfate => sulfate	Sulfur		0.0	0.0	0.0	0.0	0.0	0.0	0.0	0.0	0.0	0.0	0.0	0.0	0.0	0.0	0.0	0.0	0.0	0.0	0.0	1.0	0.0	0.0	0.0	1.0	0.0	0.0	0.0	0.0	0.0	0.0	0.0	0.0	0.0	0.0	0.0	0.0	0.0	1.0	0.0	0.0	1.0	0.0	0.0	0.0	0.0
K17225	soxC; S-disulfanyl-L-cysteine oxidoreductase SoxC [EC:1.8.2.6]	Thiosulfate oxidation by SOX complex, thiosulfate => sulfate	Sulfur		0.0	0.0	0.0	0.0	0.0	0.0	0.0	0.0	1.0	0.0	0.0	0.0	0.0	0.0	0.0	0.0	0.0	0.0	0.0	0.0	0.0	0.0	0.0	0.0	0.0	0.0	0.0	0.0	0.0	0.0	0.0	0.0	0.0	0.0	0.0	0.0	0.0	1.0	0.0	0.0	1.0	0.0	0.0	0.0	0.0
K17226	soxY; sulfur-oxidizing protein SoxY	Thiosulfate oxidation by SOX complex, thiosulfate => sulfate	Sulfur		0.0	0.0	0.0	0.0	1.0	1.0	1.0	0.0	0.0	0.0	0.0	0.0	4.0	0.0	0.0	0.0	0.0	0.0	0.0	1.0	0.0	0.0	0.0	0.0	0.0	0.0	0.0	0.0	0.0	0.0	0.0	0.0	0.0	0.0	0.0	1.0	0.0	2.0	0.0	0.0	1.0	0.0	0.0	0.0	0.0
K17227	soxZ; sulfur-oxidizing protein SoxZ	Thiosulfate oxidation by SOX complex, thiosulfate => sulfate	Sulfur		0.0	0.0	0.0	0.0	1.0	1.0	0.0	0.0	0.0	0.0	0.0	0.0	1.0	0.0	0.0	0.0	0.0	0.0	0.0	1.0	0.0	0.0	0.0	0.0	0.0	0.0	0.0	0.0	0.0	0.0	0.0	0.0	0.0	0.0	0.0	1.0	0.0	2.0	0.0	0.0	1.0	0.0	0.0	0.0	0.0
K22622	soxD; S-disulfanyl-L-cysteine oxidoreductase SoxD [EC:1.8.2.6]	Thiosulfate oxidation by SOX complex, thiosulfate => sulfate	Sulfur		0.0	0.0	0.0	0.0	0.0	0.0	0.0	0.0	1.0	0.0	0.0	0.0	0.0	0.0	0.0	0.0	0.0	0.0	0.0	0.0	0.0	0.0	0.0	0.0	0.0	0.0	0.0	0.0	0.0	0.0	0.0	0.0	0.0	0.0	0.0	0.0	0.0	1.0	0.0	0.0	1.0	0.0	0.0	0.0	0.0
K01011	rhodanase		Sulfur		1.0	0.0	0.0	4.0	4.0	1.0	1.0	1.0	3.0	0.0	1.0	2.0	1.0	0.0	1.0	2.0	1.0	1.0	0.0	2.0	2.0	1.0	1.0	1.0	1.0	1.0	0.0	2.0	3.0	3.0	1.0	1.0	0.0	4.0	1.0	1.0	2.0	2.0	2.0	1.0	1.0	2.0	0.0	4.0	0.0
K08352	thiosulfate reductase / polysulfide reductase chain A [EC:1.8.5.5]		Sulfur		0.0	0.0	0.0	0.0	0.0	0.0	0.0	0.0	0.0	0.0	0.0	0.0	0.0	0.0	0.0	0.0	0.0	0.0	0.0	0.0	0.0	0.0	0.0	0.0	0.0	0.0	0.0	0.0	0.0	0.0	0.0	0.0	0.0	0.0	0.0	0.0	0.0	0.0	0.0	0.0	0.0	0.0	0.0	0.0	0.0
K08357	tetrathionate => thiosulfate		Sulfur		0.0	0.0	0.0	0.0	0.0	0.0	0.0	0.0	0.0	0.0	0.0	0.0	0.0	0.0	0.0	0.0	0.0	0.0	0.0	0.0	0.0	0.0	0.0	0.0	0.0	0.0	0.0	0.0	0.0	0.0	0.0	0.0	0.0	0.0	0.0	0.0	0.0	0.0	0.0	0.0	0.0	0.0	0.0	1.0	0.0
[truncated: 19 more columns]

## Sheet: 3. OD_pH_N_analyses
Date	Bottle number	Abiotic vs biotic	Metabolism	Replicate	Mass (g)	OD 600	pH	Redox	1X NO3 concentration mM Carleton	10X NO3 concentration mM Carleton	1X NO2 concentration mM Carleton	10X NO2 concentration mM Carleton	1X NH3 concentration mM Carleton	10X NH3 concentration mM Carleton	10X NO2 concentration mM BV	1X NO3 concentration mM BV	10X NO3 concentration mM BV	Ratio of NO2 Carleton vs BV	Days_elapsed
2023-06-19	1	Abiotic	Aerobic	1	204.1	0.099	7.238	-9.8	NA	NA	0.575765	0.495607	1.68713	7.27285	0.252147	0.0190308	0.190308	2.28345	0
2023-06-19	2	Abiotic	Aerobic	2	204.1	0.099	7.238	-9.8	NA	NA	0.681949	0.467291	1.74318	6.69695	0.239104	0.0201597	0.201597	1.95434	0
2023-06-19	3	Abiotic	Aerobic	3	204.1	0.099	7.238	-9.8	NA	NA	0.686433	0.495607	1.60496	4.38565	0.260841	0.0151601	0.151601	1.90003	0
2023-06-19	4	Biotic	Aerobic	1	204.1	0.111	7.238	-9.8	NA	NA	0.717108	0.431896	2.05033	6.77373	0.228236	0.16289	1.6289	1.89232	0
2023-06-19	5	Biotic	Aerobic	2	204.1	0.111	7.238	-9.8	NA	NA	0.585439	-0.14622	2.15169	6.46658	0.243452	0.170954	1.70954	-0.600613	0
2023-06-19	6	Biotic	Aerobic	3	204.1	0.111	7.238	-9.8	NA	NA	0.575765	0.417738	2.09563	6.63552	0.228236	0.16289	1.6289	1.83029	0
2023-06-19	7	Abiotic	Nitrate reduction	1	204.1	0.099	7.238	-9.8	NA	NA	0.593698	0.479089	1.52533	3.97323	0.247799	0.0188695	0.188695	1.93338	0
2023-06-19	8	Abiotic	Nitrate reduction	2	204.1	0.099	7.238	-9.8	NA	NA	0.561843	0.509765	1.35563	3.35893	0.243452	0.0195146	0.195146	2.09391	0
2023-06-19	9	Abiotic	Nitrate reduction	3	204.1	0.099	7.238	-9.8	NA	NA	0.58072	0.398861	1.50306	3.48179	0.247799	0.0190308	0.190308	1.60961	0
2023-06-19	10	Biotic	Nitrate reduction	1	204.1	0.111	7.238	-9.8	NA	NA	0.589687	0.346949	1.69503	3.48179	0.232583	0.164503	1.64503	1.49172	0
2023-06-19	11	Biotic	Nitrate reduction	2	204.1	0.111	7.238	-9.8	NA	NA	0.590159	0.236045	1.85628	3.38197	0.23041	0.166116	1.66116	1.02446	0
2023-06-19	12	Biotic	Nitrate reduction	3	204.1	0.111	7.238	-9.8	NA	NA	0.62343	0.431896	1.90466	3.58161	0.232583	0.167729	1.67729	1.85695	0
2023-06-19	13	Abiotic	Iron reduction	1	204.1	0.099	6.914	-9.8	NA	NA	0.56845	0.292676	NA	5.61903	0.23041	0.0177405	0.177405	1.27024	0
2023-06-19	14	Abiotic	Iron reduction	2	204.1	0.099	6.914	-9.8	NA	NA	0.600069	0.431896	NA	5.38867	0.228236	0.0183856	0.183856	1.89232	0
2023-06-19	15	Abiotic	Iron reduction	3	204.1	0.099	6.914	-9.8	NA	NA	0.604081	0.363466	2.30958	6.82459	0.23041	0.0183856	0.183856	1.57748	0
2023-06-19	16	Biotic	Iron reduction	1	204.1	0.111	6.914	-9.8	NA	NA	0.615407	0.382343	NA	5.47314	0.219541	0.161278	1.61278	1.74156	0
2023-06-19	17	Biotic	Iron reduction	2	204.1	0.111	6.914	-9.8	NA	NA	0.627677	0.346949	NA	5.45778	0.228236	0.16289	1.6289	1.52013	0
2023-06-19	18	Biotic	Iron reduction	3	204.1	0.111	6.914	-9.8	NA	NA	0.622722	0.40358	NA	5.61135	0.221715	0.16289	1.6289	1.82027	0
2023-06-19	19	Abiotic	Sulphate reduction	1	204.1	0.099	7.238	-9.8	NA	NA	0.586383	0.33515	1.36638	3.405	0.239104	0.0185469	0.185469	1.40169	0
2023-06-19	20	Abiotic	Sulphate reduction	2	204.1	0.099	7.238	-9.8	NA	NA	0.603609	0.505046	1.60288	3.67376	0.226062	0.0209661	0.209661	2.2341	0
2023-06-19	21	Abiotic	Sulphate reduction	3	204.1	0.099	7.238	-9.8	NA	NA	0.593226	0.457853	1.2942	3.58929	0.228236	0.0209661	0.209661	2.00605	0
2023-06-19	22	Biotic	Sulphate reduction	1	204.1	0.111	7.238	-9.8	NA	NA	0.638768	-0.14622	1.59597	3.2975	0.215194	0.140311	1.40311	-0.679481	0
2023-06-19	23	Biotic	Sulphate reduction	2	204.1	0.111	7.238	-9.8	NA	NA	0.614699	-0.14622	1.98068	3.07482	0.219541	0.158052	1.58052	-0.666026	0
2023-06-19	24	Biotic	Sulphate reduction	3	204.1	0.111	7.238	-9.8	NA	NA	0.567506	-0.14622	2.00525	2.84445	0.223889	0.16289	1.6289	-0.653093	0
2023-06-23	1	Abiotic	Aerobic	1	200.2	0.087	7.168	-1.5	NA	NA	0.685637	0.7639	0.992664	1.65685	NA	NA	NA	NA	4
2023-06-23	2	Abiotic	Aerobic	2	199.6	0.095	7.044	-5.2	NA	NA	0.765104	0.833467	0.704624	1.39608	NA	NA	NA	NA	4
2023-06-23	3	Abiotic	Aerobic	3	199.9	0.089	6.911	-1.5	NA	NA	0.581822	0.761224	0.893885	1.70032	NA	NA	NA	NA	4
2023-06-23	4	Biotic	Aerobic	1	199.5	0.179	6.123	51.2	NA	NA	0.177262	3.03553	NA	3.12274	NA	NA	NA	NA	4
2023-06-23	5	Biotic	Aerobic	2	200.4	0.176	6.184	52	NA	NA	0.158265	1.56927	NA	4.61232	NA	NA	NA	NA	4
2023-06-23	6	Biotic	Aerobic	3	200.1	0.274	6.728	15	NA	NA	-0.0284957	-0.27693	NA	2.72367	NA	NA	NA	NA	4
2023-06-23	7	Abiotic	Nitrate reduction	1	199.7	0.0108	6.804	12.2	NA	NA	0.74905	0.785305	0.92747	1.09184	NA	NA	NA	NA	4
2023-06-23	8	Abiotic	Nitrate reduction	2	199.8	0.115	6.904	5.8	NA	NA	0.770723	0.758549	1.00136	1.62129	NA	NA	NA	NA	4
2023-06-23	9	Abiotic	Nitrate reduction	3	199.1	0.099	6.836	11.4	NA	NA	0.78089	0.798684	0.7228	1.56203	NA	NA	NA	NA	4
2023-06-23	10	Biotic	Nitrate reduction	1	198.9	0.391	5.867	66.4	NA	NA	-0.0284957	-0.271579	NA	4.92447	NA	NA	NA	NA	4
2023-06-23	11	Biotic	Nitrate reduction	2	199.3	0.347	5.765	73.6	NA	NA	-0.0287633	-0.284957	NA	5.23266	NA	NA	NA	NA	4
2023-06-23	12	Biotic	Nitrate reduction	3	199.9	0.304	6.061	53.7	NA	NA	-0.00254187	-0.247498	NA	7.4137	NA	NA	NA	NA	4
2023-06-23	13	Abiotic	Iron reduction	1	201.1	0.115	6.628	22.4	NA	NA	0.727377	0.726441	NA	0.268679	NA	NA	NA	NA	4
2023-06-23	14	Abiotic	Iron reduction	2	200.1	0.113	6.62	23.7	NA	NA	0.745304	0.796008	NA	0.300288	NA	NA	NA	NA	4
2023-06-23	15	Abiotic	Iron reduction	3	201.7	0.115	6.748	14.7	NA	NA	0.767245	0.822764	NA	0.367458	NA	NA	NA	NA	4
2023-06-23	16	Biotic	Iron reduction	1	201.3	0.35	6.23	45.2	NA	NA	-0.0266228	-0.298336	NA	2.50899	NA	NA	NA	NA	4
2023-06-23	17	Biotic	Iron reduction	2	200.6	0.278	6.157	48.6	NA	NA	-0.0244823	-0.29566	NA	1.77802	NA	NA	NA	NA	4
2023-06-23	18	Biotic	Iron reduction	3	200.8	0.285	6.121	52.1	NA	NA	-0.029566	-0.319741	NA	3.29132	NA	NA	NA	NA	4
2023-06-23	19	Abiotic	Sulphate reduction	1	201.2	0.111	7.15	-10.1	NA	NA	0.784369	0.761224	1.2084	0.957499	NA	NA	NA	NA	4
2023-06-23	20	Abiotic	Sulphate reduction	2	200.6	0.111	6.968	2.4	NA	NA	0.76778	0.726441	1.00689	0.969352	NA	NA	NA	NA	4
2023-06-23	21	Abiotic	Sulphate reduction	3	200.8	0.108	6.916	5	NA	NA	0.788115	0.78263	0.969352	0.799452	NA	NA	NA	NA	4
2023-06-23	22	Biotic	Sulphate reduction	1	199.7	0.31	6.156	49.1	NA	NA	-0.0303687	-0.317065	NA	5.20105	NA	NA	NA	NA	4
2023-06-23	23	Biotic	Sulphate reduction	2	200.1	0.348	6.114	51.6	NA	NA	-0.0301011	-0.319741	NA	4.53725	NA	NA	NA	NA	4
2023-06-23	24	Biotic	Sulphate reduction	3	201	0.365	5.975	61	NA	NA	-0.0330444	-0.325092	NA	5.16944	NA	NA	NA	NA	4
2023-06-30	1	Abiotic	Aerobic	1	190	0.081	6.705	-6.1	NA	NA	0.72546	0.696855	0.129617	-0.534985	NA	NA	NA	NA	11
2023-06-30	2	Abiotic	Aerobic	2	188.7	0.084	6.934	3.8	NA	NA	0.735353	0.688375	0.668193	0.495041	NA	NA	NA	NA	11
2023-06-30	3	Abiotic	Aerobic	3	189.7	0.082	6.876	7.5	NA	NA	0.743833	0.668589	0.743593	1.08747	NA	NA	NA	NA	11
2023-06-30	4	Biotic	Aerobic	1	189.2	0.206	6.051	58.1	NA	NA	0.0465072	5.30424	NA	3.90153	NA	NA	NA	NA	11
2023-06-30	5	Biotic	Aerobic	2	190.1	0.235	7.186	-7.9	NA	NA	0.699173	1.09258	NA	5.16045	NA	NA	NA	NA	11
2023-06-30	6	Biotic	Aerobic	3	189.9	0.229	7.419	1.6	NA	NA	-0.0456404	-0.462057	NA	6.64827	NA	NA	NA	NA	11
2023-06-30	7	Abiotic	Nitrate reduction	1	189.8	0.083	6.947	2.7	NA	NA	0.724047	0.643149	0.557111	-1.19474	NA	NA	NA	NA	11
2023-06-30	8	Abiotic	Nitrate reduction	2	189.8	0.089	6.901	5.8	NA	NA	0.713588	0.705335	0.600871	0.488308	NA	NA	NA	NA	11
2023-06-30	9	Abiotic	Nitrate reduction	3	189.3	0.085	6.941	3.9	NA	NA	0.713306	0.699682	0.244064	1.16153	NA	NA	NA	NA	11
2023-06-30	10	Biotic	Nitrate reduction	1	189	0.289	5.907	63.6	NA	NA	-0.0459231	-0.450751	NA	2.88497	NA	NA	NA	NA	11
2023-06-30	11	Biotic	Nitrate reduction	2	189.3	0.246	5.843	67.2	NA	NA	-0.0473364	-0.473364	NA	5.21431	NA	NA	NA	NA	11
2023-06-30	12	Biotic	Nitrate reduction	3	189.8	0.162	6.042	55.7	NA	NA	-0.0467711	-0.470537	NA	4.4805	NA	NA	NA	NA	11
2023-06-30	13	Abiotic	Iron reduction	1	191.3	0.085	6.879	4.9	NA	NA	0.740441	0.662936	1.10175	0.158431	NA	NA	NA	NA	11
2023-06-30	14	Abiotic	Iron reduction	2	190.2	0.094	6.822	10	NA	NA	0.757966	0.629016	1.45586	1.30964	NA	NA	NA	NA	11
2023-06-30	15	Abiotic	Iron reduction	3	191.8	0.085	6.74	17	NA	NA	0.735071	0.59227	1.42758	0.589291	NA	NA	NA	NA	11
2023-06-30	16	Biotic	Iron reduction	1	191.3	0.286	6.188	40.9	NA	NA	-0.0473364	-0.481844	NA	5.6519	NA	NA	NA	NA	11
2023-06-30	17	Biotic	Iron reduction	2	190.4	0.236	6.143	49.5	NA	NA	-0.047619	-0.48467	NA	3.96212	NA	NA	NA	NA	11
2023-06-30	18	Biotic	Iron reduction	3	190.7	0.261	6.23	44.6	NA	NA	-0.0473364	-0.48467	NA	6.76271	NA	NA	NA	NA	11
2023-06-30	19	Abiotic	Sulphate reduction	1	191.3	0.086	6.825	10.9	NA	NA	0.714154	0.665762	0.790045	0.912437	NA	NA	NA	NA	11
2023-06-30	20	Abiotic	Sulphate reduction	2	190.7	0.087	6.925	3.3	NA	NA	0.719807	0.558351	0.95835	0.824918	NA	NA	NA	NA	11
2023-06-30	21	Abiotic	Sulphate reduction	3	191.1	0.086	6.912	3.4	NA	NA	0.71585	0.691202	0.80351	1.3029	NA	NA	NA	NA	11
2023-06-30	22	Biotic	Sulphate reduction	1	189.6	0.25	5.859	68	NA	NA	-0.0481844	-0.447924	NA	9.45559	NA	NA	NA	NA	11
2023-06-30	23	Biotic	Sulphate reduction	2	190.2	0.307	6.134	49.8	NA	NA	-0.0479017	-0.473364	NA	6.45976	NA	NA	NA	NA	11
2023-06-30	24	Biotic	Sulphate reduction	3	191.1	0.259	6.1	55.6	NA	NA	-0.0462057	-0.459231	NA	3.74669	NA	NA	NA	NA	11
2023-07-07	1	Abiotic	Aerobic	1	179.2	0.111	6.964	1.5	NA	NA	0.671724	0.796506	NA	2.42385	NA	NA	NA	NA	18
2023-07-07	2	Abiotic	Aerobic	2	178.4	0.111	6.958	1.5	NA	NA	0.667745	0.706315	NA	2.9554	NA	NA	NA	NA	18
2023-07-07	3	Abiotic	Aerobic	3	179.2	0.122	6.895	5.6	NA	NA	0.687906	0.783242	NA	3.13566	NA	NA	NA	NA	18
2023-07-07	4	Biotic	Aerobic	1	178.9	0.322	7.544	-32.4	NA	NA	0.0878738	4.0805	NA	8.7192	NA	NA	NA	NA	18
2023-07-07	5	Biotic	Aerobic	2	179.8	0.225	7.674	-36.1	NA	NA	0.384707	0.260668	NA	11.816	NA	NA	NA	NA	18
2023-07-07	6	Biotic	Aerobic	3	179.4	0.196	7.906	-52.8	NA	NA	7.07376164960117e-05	-0.232727	NA	11.4463	NA	NA	NA	NA	18
2023-07-07	7	Abiotic	Nitrate reduction	1	180	0.116	6.932	6.5	NA	NA	0.657931	0.762021	NA	2.50705	NA	NA	NA	NA	18
2023-07-07	8	Abiotic	Nitrate reduction	2	179.8	0.116	6.927	5.2	NA	NA	0.696129	0.597556	1.21303	-0.164548	NA	NA	NA	NA	18
2023-07-07	9	Abiotic	Nitrate reduction	3	179.3	0.114	6.91	6.1	NA	NA	0.692415	0.724884	1.46494	0.399353	NA	NA	NA	NA	18
2023-07-07	10	Biotic	Nitrate reduction	1	179.1	0.26	6.074	52.1	NA	NA	-0.024599	-0.264559	NA	7.79015	NA	NA	NA	NA	18
2023-07-07	11	Biotic	Nitrate reduction	2	179.3	0.22	5.91	64.1	NA	NA	-0.0272517	-0.272517	NA	9.50959	NA	NA	NA	NA	18
2023-07-07	12	Biotic	Nitrate reduction	3	179.8	0.185	6.153	48.9	NA	NA	-0.0275169	-0.272517	NA	12.1165	NA	NA	NA	NA	18
2023-07-07	13	Abiotic	Iron reduction	1	181.4	0.096	6.72	19.9	NA	NA	0.721064	0.629388	NA	1.71358	NA	NA	NA	NA	18
2023-07-07	14	Abiotic	Iron reduction	2	180.2	0.101	6.9	4.8	NA	NA	0.71735	0.626735	NA	2.22664	NA	NA	NA	NA	18
2023-07-07	15	Abiotic	Iron reduction	3	181.7	0.105	6.961	2.7	NA	NA	0.667215	0.565724	NA	2.16193	NA	NA	NA	NA	18
2023-07-07	16	Biotic	Iron reduction	1	181.4	0.267	6.373	36.2	NA	NA	-0.0232727	-0.253948	NA	5.79955	NA	NA	NA	NA	18
2023-07-07	17	Biotic	Iron reduction	2	180.5	0.229	6.186	48.2	NA	NA	-0.0216811	-0.251295	NA	6.34959	NA	NA	NA	NA	18
2023-07-07	18	Biotic	Iron reduction	3	180.7	0.26	6.278	43	NA	NA	-0.0243337	-0.248643	NA	9.43718	NA	NA	NA	NA	18
2023-07-07	19	Abiotic	Sulphate reduction	1	181.3	0.087	6.91	6.9	NA	NA	0.705148	0.738147	1.14509	2.86758	NA	NA	NA	NA	18
2023-07-07	20	Abiotic	Sulphate reduction	2	180.8	0.106	7.006	-1	NA	NA	0.683396	0.772632	NA	2.93229	NA	NA	NA	NA	18
2023-07-07	21	Abiotic	Sulphate reduction	3	181.1	0.102	6.922	5.6	NA	NA	0.702761	0.799158	NA	2.72891	NA	NA	NA	NA	18
2023-07-07	22	Biotic	Sulphate reduction	1	179.7	0.226	6.107	49.1	NA	NA	-0.0280475	-0.240685	NA	10.8777	NA	NA	NA	NA	18
2023-07-07	23	Biotic	Sulphate reduction	2	180.2	0.244	6.166	47.9	NA	NA	-0.0272517	-0.272517	NA	9.52346	NA	NA	NA	NA	18
2023-07-07	24	Biotic	Sulphate reduction	3	181	0.249	6.164	49.2	NA	NA	-0.0269864	-0.272517	NA	8.63138	NA	NA	NA	NA	18
2023-07-14	1	Abiotic	Aerobic	1	168.4	0.082	6.95	2.1	NA	NA	0.684599	0.687112	NA	1.19879	0.073905	0.0193533	0.193533	9.29724	25
2023-07-14	2	Abiotic	Aerobic	2	168.1	0.084	7.022	-4.8	NA	NA	0.665494	0.812804	NA	1.42138	0.133681	0.0198371	0.198371	6.08017	25
2023-07-14	3	Abiotic	Aerobic	3	169	0.086	7.072	-5.1	NA	NA	0.697922	0.604156	NA	1.15833	0.0967286	0.0151601	0.151601	6.24589	25
2023-07-14	4	Biotic	Aerobic	1	168.6	0.263	7.901	-53.4	NA	NA	0.38847	1.72029	NA	6.47669	0.502119	0.0783809	0.783809	3.42607	25
2023-07-14	5	Biotic	Aerobic	2	169.3	0.19	7.537	-31.9	NA	NA	0.147394	3.31909	NA	4.17667	0.954244	NA	NA	3.47824	25
2023-07-14	6	Biotic	Aerobic	3	168.9	0.143	7.698	-40.3	NA	NA	0.473689	1.40858	NA	6.37214	0.417346	NA	NA	3.37509	25
2023-07-14	7	Abiotic	Nitrate reduction	1	170.1	0.081	7.084	-4.4	NA	NA	0.679571	0.830401	NA	1.52592	0.139115	0.0193533	0.193533	5.96915	25
2023-07-14	8	Abiotic	Nitrate reduction	2	169.8	0.085	7.124	-7.8	NA	NA	0.685101	0.800235	NA	1.41126	0.130203	0.0188695	0.188695	6.14604	25
2023-07-14	9	Abiotic	Nitrate reduction	3	169.5	0.082	7.172	-11.1	NA	NA	0.69214	0.81029	NA	1.72827	0.145419	0.0199984	0.199984	5.57211	25
2023-07-14	10	Biotic	Nitrate reduction	1	169	0.219	5.984	59.4	NA	NA	-0.0270655	-0.283224	NA	4.61509	NA	NA	NA	NA	25
2023-07-14	11	Biotic	Nitrate reduction	2	169.2	0.204	6.01	56.9	NA	NA	-0.0288252	-0.288252	NA	6.45308	NA	NA	NA	NA	25
2023-07-14	12	Biotic	Nitrate reduction	3	169.8	0.144	6.168	48.3	NA	NA	-0.0288252	-0.283224	NA	8.22362	NA	NA	NA	NA	25
2023-07-14	13	Abiotic	Iron reduction	1	171.6	0.086	6.907	5.7	NA	NA	0.717111	0.775934	NA	1.66307	0.11977	0.0185469	0.185469	6.47856	25
2023-07-14	14	Abiotic	Iron reduction	2	170.2	0.088	7.024	-1.4	NA	NA	0.691721	0.728172	NA	2.09812	0.114553	0.0182244	0.182244	6.35665	25
2023-07-14	15	Abiotic	Iron reduction	3	171.7	0.086	7.124	-7.7	NA	NA	0.641696	0.640188	NA	2.20266	0.113683	0.0179018	0.179018	5.63133	25
2023-07-14	16	Biotic	Iron reduction	1	171.3	0.274	6.419	33.9	NA	NA	-0.023211	-0.244679	NA	6.6543	NA	NA	NA	NA	25
2023-07-14	17	Biotic	Iron reduction	2	170.5	0.194	6.275	41.8	NA	NA	-0.0211999	-0.252221	NA	4.15194	NA	NA	NA	NA	25
2023-07-14	18	Biotic	Iron reduction	3	170.6	0.227	6.438	30.8	NA	NA	-0.0227082	-0.242165	NA	6.48568	NA	NA	NA	NA	25
2023-07-14	19	Abiotic	Sulphate reduction	1	171.3	0.084	7.034	-1.9	NA	NA	0.678817	0.677057	NA	1.48883	0.111727	0.0169341	0.169341	6.05992	25
2023-07-14	20	Abiotic	Sulphate reduction	2	170.9	0.083	7.113	-7	NA	NA	0.689375	0.765041	NA	1.55628	0.124117	0.0166116	0.166116	6.16387	25
2023-07-14	21	Abiotic	Sulphate reduction	3	171.1	0.088	7.074	-5.1	NA	NA	0.697168	0.760013	NA	2.13634	0.1239	0.0187082	0.187082	6.13411	25
2023-07-14	22	Biotic	Sulphate reduction	1	169.5	0.184	6.113	50.9	NA	NA	-0.0295794	-0.258086	NA	7.65704	NA	NA	NA	NA	25
2023-07-14	23	Biotic	Sulphate reduction	2	170.2	0.224	6.159	48.7	NA	NA	-0.0288252	-0.290766	NA	5.93035	NA	NA	NA	NA	25
2023-07-14	24	Biotic	Sulphate reduction	3	171	0.244	6.207	45.9	NA	NA	-0.0290766	-0.290766	NA	6.01129	NA	NA	NA	NA	25
2023-07-21	1	Abiotic	Aerobic	1	158	0.085	6.91	5.1	NA	NA	0.60838	0.480356	NA	0.979402	NA	NA	NA	NA	32
2023-07-21	2	Abiotic	Aerobic	2	157.6	0.086	6.84	8.9	NA	NA	0.651736	0.671926	NA	0.825855	NA	NA	NA	NA	32
2023-07-21	3	Abiotic	Aerobic	3	158.3	0.086	6.825	10.3	NA	NA	0.58393	0.475314	1.00626	0.887274	NA	NA	NA	NA	32
2023-07-21	4	Biotic	Aerobic	1	158.2	0.235	7.549	-32.5	NA	NA	0.15592	-0.101919	NA	4.76348	NA	NA	NA	NA	32
2023-07-21	5	Biotic	Aerobic	2	158.9	0.18	7.119	-7.6	NA	NA	0.0903828	4.01433	-0.186633	0.0239988	NA	NA	NA	NA	32
2023-07-21	6	Biotic	Aerobic	3	158.6	0.16	7.458	-27.5	NA	NA	0.057362	4.96463	NA	1.57312	NA	NA	NA	NA	32
2023-07-21	7	Abiotic	Nitrate reduction	1	160.2	0.082	7.109	-6.9	NA	NA	0.663079	0.591265	NA	0.58018	NA	NA	NA	NA	32
2023-07-21	8	Abiotic	Nitrate reduction	2	159.9	0.116	6.974	2.1	NA	NA	0.61443	0.755109	NA	0.955517	NA	NA	NA	NA	32
2023-07-21	9	Abiotic	Nitrate reduction	3	159.4	0.083	6.983	2.1	NA	NA	0.583426	0.500521	NA	0.921395	NA	NA	NA	NA	32
2023-07-21	10	Biotic	Nitrate reduction	1	159.1	0.228	6.007	57	NA	NA	-0.0361548	-0.361548	NA	5.2753	NA	NA	NA	NA	32
2023-07-21	11	Biotic	Nitrate reduction	2	159.1	0.185	5.831	68.1	NA	NA	-0.0364069	-0.361548	NA	6.43202	NA	NA	NA	NA	32
2023-07-21	12	Biotic	Nitrate reduction	3	159.9	0.208	6.088	53.7	NA	NA	-0.0361548	-0.356507	NA	6.89608	NA	NA	NA	NA	32
2023-07-21	13	Abiotic	Iron reduction	1	161.4	0.089	6.997	0.3	NA	NA	0.545112	0.407256	NA	0.757612	NA	NA	NA	NA	32
2023-07-21	14	Abiotic	Iron reduction	2	160.2	0.094	7.003	0.3	NA	NA	0.668372	0.636637	NA	1.57312	NA	NA	NA	NA	32
2023-07-21	15	Abiotic	Iron reduction	3	161.7	0.089	7.027	-2.4	NA	NA	0.548893	0.442546	NA	1.55947	NA	NA	NA	NA	32
2023-07-21	16	Biotic	Iron reduction	1	161.4	0.285	6.409	33.6	NA	NA	-0.0338862	-0.3313	NA	6.63334	NA	NA	NA	NA	32
2023-07-21	17	Biotic	Iron reduction	2	160.7	0.211	6.248	44.8	NA	NA	-0.0321217	-0.338862	NA	4.42568	NA	NA	NA	NA	32
2023-07-21	18	Biotic	Iron reduction	3	160.5	0.225	6.347	38.4	NA	NA	-0.0333821	-0.338862	NA	6.16929	NA	NA	NA	NA	32
2023-07-21	19	Abiotic	Sulphate reduction	1	161.4	0.084	6.979	3.2	NA	NA	0.668624	0.679488	NA	1.27285	NA	NA	NA	NA	32
2023-07-21	20	Abiotic	Sulphate reduction	2	160.9	0.086	7.01	-0.3	NA	NA	0.648711	0.712257	NA	1.05788	NA	NA	NA	NA	32
2023-07-21	21	Abiotic	Sulphate reduction	3	161.1	0.084	7.084	-4.3	NA	NA	0.6535	0.712257	NA	1.54241	NA	NA	NA	NA	32
2023-07-21	22	Biotic	Sulphate reduction	1	159.5	0.176	6.142	49.5	NA	NA	-0.0374151	-0.338862	NA	7.14858	NA	NA	NA	NA	32
2023-07-21	23	Biotic	Sulphate reduction	2	160.3	0.233	6.184	47.7	NA	NA	-0.0366589	-0.359027	NA	6.2	NA	NA	NA	NA	32
2023-07-21	24	Biotic	Sulphate reduction	3	161.2	0.222	6.147	50.7	NA	NA	-0.0364069	-0.361548	NA	5.80078	NA	NA	NA	NA	32
2023-07-28	1	Abiotic	Aerobic	1	147.8	0.087	7.132	-8.1	NA	NA	0.717678	0.859157	NA	0.903351	NA	NA	NA	NA	39
2023-07-28	2	Abiotic	Aerobic	2	147.2	0.093	7.019	-0.6	NA	NA	0.715498	0.886412	NA	1.13284	NA	NA	NA	NA	39
2023-07-28	3	Abiotic	Aerobic	3	147.9	0.096	7.003	0.3	NA	NA	0.72749	0.859157	NA	1.13969	NA	NA	NA	NA	39
2023-07-28	4	Biotic	Aerobic	1	147.6	0.315	5.761	72.3	NA	NA	-0.0236479	-0.250107	NA	1.14654	NA	NA	NA	NA	39
2023-07-28	5	Biotic	Aerobic	2	148.4	0.239	7.443	-25.5	NA	NA	-0.0192872	-0.206499	-0.318297	-0.141348	NA	NA	NA	NA	39
2023-07-28	6	Biotic	Aerobic	3	148.2	0.197	7.613	-35.8	NA	NA	0.0572983	5.3916	-0.320352	0.0949934	NA	NA	NA	NA	39
2023-07-28	7	Abiotic	Nitrate reduction	1	150.2	0.089	7.118	-6.8	NA	NA	0.675161	0.981803	NA	1.01981	NA	NA	NA	NA	39
2023-07-28	8	Abiotic	Nitrate reduction	2	149.4	0.121	8.336	-77.4	NA	NA	-0.0236479	-0.209225	NA	1.50619	NA	NA	NA	NA	39
2023-07-28	9	Abiotic	Nitrate reduction	3	149.4	0.101	7.172	-10	NA	NA	0.734031	0.755589	NA	0.75264	NA	NA	NA	NA	39
2023-07-28	10	Biotic	Nitrate reduction	1	149	0.247	6.069	54.4	NA	NA	-0.0250107	-0.247381	NA	4.85951	NA	NA	NA	NA	39
2023-07-28	11	Biotic	Nitrate reduction	2	149.3	0.264	6.01	57.7	NA	NA	-0.0261009	-0.255558	NA	6.44882	NA	NA	NA	NA	39
2023-07-28	12	Biotic	Nitrate reduction	3	149.9	0.205	6.198	46.8	NA	NA	-0.026646	-0.252832	NA	8.28133	NA	NA	NA	NA	39
2023-07-28	13	Abiotic	Iron reduction	1	151.3	0.102	7.125	-6.9	NA	NA	0.723583	0.852798	NA	1.60781	NA	NA	NA	NA	39
2023-07-28	14	Abiotic	Iron reduction	2	150	0.106	7.205	-11.9	NA	NA	0.65899	0.700172	NA	1.1454	NA	NA	NA	NA	39
2023-07-28	15	Abiotic	Iron reduction	3	151.6	0.107	7.292	-16.3	NA	NA	0.530348	0.626584	NA	1.43997	NA	NA	NA	NA	39
2023-07-28	16	Biotic	Iron reduction	1	151.3	0.317	6.527	27.4	NA	NA	-0.0199231	-0.210133	NA	6.05378	NA	NA	NA	NA	39
2023-07-28	17	Biotic	Iron reduction	2	150.5	0.284	6.532	27.2	NA	NA	-0.0196506	-0.215584	NA	3.69378	NA	NA	NA	NA	39
2023-07-28	18	Biotic	Iron reduction	3	150.4	0.279	6.452	31.5	NA	NA	-0.0207408	-0.210133	NA	6.0709	NA	NA	NA	NA	39
2023-07-28	19	Abiotic	Sulphate reduction	1	151.2	0.092	7.083	-4.8	NA	NA	0.721766	0.654747	NA	0.564252	NA	NA	NA	NA	39
2023-07-28	20	Abiotic	Sulphate reduction	2	150.7	0.101	7.052	-3.6	NA	NA	0.721494	0.711982	NA	0.656733	NA	NA	NA	NA	39
2023-07-28	21	Abiotic	Sulphate reduction	3	151.1	0.099	7.032	-1	NA	NA	0.716588	0.575709	0.899035	0.677285	NA	NA	NA	NA	39
2023-07-28	22	Biotic	Sulphate reduction	1	149.3	0.207	6.249	43.3	NA	NA	-0.0269185	-0.228303	NA	6.71599	NA	NA	NA	NA	39
2023-07-28	23	Biotic	Sulphate reduction	2	150.1	0.328	6.232	45.3	NA	NA	-0.0263734	-0.252832	NA	4.51698	NA	NA	NA	NA	39
2023-07-28	24	Biotic	Sulphate reduction	3	151.3	0.27	6.315	39.9	NA	NA	-0.0263734	-0.247381	NA	5.43152	NA	NA	NA	NA	39
2023-08-03	1	Abiotic	Aerobic	1	137.4	0.081	7.061	-4	NA	NA	0.759508	0.600809	NA	1.74125	NA	NA	NA	NA	45
2023-08-03	2	Abiotic	Aerobic	2	136.6	0.085	6.978	1.4	NA	NA	0.742594	0.588939	NA	0.971148	NA	NA	NA	NA	45
2023-08-03	3	Abiotic	Aerobic	3	137.5	0.085	6.979	1.4	NA	NA	0.747935	0.621581	1.06621	1.65389	NA	NA	NA	NA	45
2023-08-03	4	Biotic	Aerobic	1	137.3	0.155	5.774	69.9	NA	NA	-0.0378448	-0.375481	NA	2.64725	NA	NA	NA	NA	45
2023-08-03	5	Biotic	Aerobic	2	137.9	0.208	7.48	-27.5	NA	NA	-0.0330969	-0.348774	-0.142005	1.56976	NA	NA	NA	NA	45
2023-08-03	6	Biotic	Aerobic	3	137.9	0.178	7.348	-18.6	NA	NA	0.102515	3.82346	-0.144594	1.42091	NA	NA	NA	NA	45
2023-08-03	7	Abiotic	Nitrate reduction	1	140.2	0.091	7.136	-8	NA	NA	0.709062	0.764019	0.894073	1.40473	NA	NA	NA	NA	45
2023-08-03	8	Abiotic	Nitrate reduction	2	140	0.148	8.203	-68.3	NA	NA	-0.0393286	-0.354709	NA	2.7508	NA	NA	NA	NA	45
2023-08-03	9	Abiotic	Nitrate reduction	3	139.3	0.094	7.124	-7.3	NA	NA	0.698972	0.743247	0.955228	2.29132	NA	NA	NA	NA	45
2023-08-03	10	Biotic	Nitrate reduction	1	139	0.217	6.048	55.9	NA	NA	-0.0399221	-0.393286	NA	4.65016	NA	NA	NA	NA	45
2023-08-03	11	Biotic	Nitrate reduction	2	139.1	0.197	6.056	54.6	NA	NA	-0.0402188	-0.399221	NA	6.69514	NA	NA	NA	NA	45
2023-08-03	12	Biotic	Nitrate reduction	3	139.9	0.149	6.228	45	NA	NA	-0.0408123	-0.393286	NA	8.24182	NA	NA	NA	NA	45
2023-08-03	13	Abiotic	Iron reduction	1	141.1	0.087	7.207	-12.6	NA	NA	0.688784	0.593885	NA	2.07237	NA	NA	NA	NA	45
2023-08-03	14	Abiotic	Iron reduction	2	140	0.099	7.296	-17.4	NA	NA	0.626468	0.495959	NA	2.37006	NA	NA	NA	NA	45
2023-08-03	15	Abiotic	Iron reduction	3	141.6	0.099	7.378	-22	NA	NA	0.527948	0.406936	NA	2.39594	NA	NA	NA	NA	45
2023-08-03	16	Biotic	Iron reduction	1	141.3	0.288	6.559	25.3	NA	NA	-0.0343828	-0.343828	NA	6.91948	NA	NA	NA	NA	45
2023-08-03	17	Biotic	Iron reduction	2	140.7	0.259	6.819	10.4	NA	NA	-0.0340861	-0.358665	NA	3.89408	NA	NA	NA	NA	45
2023-08-03	18	Biotic	Iron reduction	3	140.3	0.25	6.508	28	NA	NA	-0.0358665	-0.352731	NA	7.38866	NA	NA	NA	NA	45
2023-08-03	19	Abiotic	Sulphate reduction	1	141.1	0.084	7.13	-7.6	NA	NA	0.699863	0.758084	1.10634	1.95804	NA	NA	NA	NA	45
2023-08-03	20	Abiotic	Sulphate reduction	2	140.6	0.097	7.158	-8.8	NA	NA	0.712623	0.758084	1.05295	1.21059	NA	NA	NA	NA	45
2023-08-03	21	Abiotic	Sulphate reduction	3	140.9	0.088	7.122	-7.2	NA	NA	0.712029	0.737312	1.06363	1.13941	NA	NA	NA	NA	45
2023-08-03	22	Biotic	Sulphate reduction	1	139.3	0.161	6.211	45.3	NA	NA	-0.0414058	-0.369546	NA	5.98652	NA	NA	NA	NA	45
2023-08-03	23	Biotic	Sulphate reduction	2	139.9	0.205	6.304	40.4	NA	NA	-0.0402188	-0.402188	NA	6.33921	NA	NA	NA	NA	45
2023-08-03	24	Biotic	Sulphate reduction	3	141.1	0.188	6.327	38.6	NA	NA	-0.041109	-0.399221	NA	6.34245	NA	NA	NA	NA	45
2023-08-10	1	Abiotic	Aerobic	1	127	0.095	7.047	-2.9	NA	NA	0.803847	0.837198	1.30572	1.35339	0.267362	0.0193533	0.193533	3.13133	52
2023-08-10	2	Abiotic	Aerobic	2	126.2	0.09	6.995	0.5	NA	NA	0.813001	0.834147	1.25836	1.52512	0.256494	0.019192	0.19192	3.25211	52
2023-08-10	3	Abiotic	Aerobic	3	126.9	0.091	7.005	-0.4	NA	NA	0.817883	0.812787	1.27345	1.33257	0.256494	0.019192	0.19192	3.16884	52
2023-08-10	4	Biotic	Aerobic	1	126.9	0.183	5.666	76.9	NA	NA	-0.0258249	-0.233838	NA	1.4991	NA	0.253206	2.53206	NA	52
2023-08-10	5	Biotic	Aerobic	2	127.6	0.202	7.47	-27.3	NA	NA	-0.0163656	-0.212478	-0.324174	0.713294	NA	0.182244	1.82244	NA	52
2023-08-10	6	Biotic	Aerobic	3	127.4	0.155	7.57	-32.6	NA	NA	0.569195	2.47274	-0.326776	0.281363	0.741224	0.123377	1.23377	3.33602	52
2023-08-10	7	Abiotic	Nitrate reduction	1	130.1	0.104	7.211	-12.8	NA	NA	0.823986	0.821941	1.25524	1.46787	0.258668	0.0179018	0.179018	3.1776	52
2023-08-10	8	Abiotic	Nitrate reduction	2	130	0.126	8.355	-79	NA	NA	-0.0252146	-0.227735	NA	2.39939	NA	NA	NA	NA	52
2023-08-10	9	Abiotic	Nitrate reduction	3	129.2	0.101	7.161	-9.3	NA	NA	0.807508	0.828044	0.923744	1.78011	0.280404	0.0195146	0.195146	2.95304	52
2023-08-10	10	Biotic	Nitrate reduction	1	128.9	0.222	6.089	52.69	NA	NA	-0.0273506	-0.255198	NA	5.26159	NA	NA	NA	NA	52
2023-08-10	11	Biotic	Nitrate reduction	2	129	0.218	6.056	54.6	NA	NA	-0.0279609	-0.249095	NA	6.39085	NA	NA	NA	NA	52
2023-08-10	12	Biotic	Nitrate reduction	3	129.9	0.168	6.288	41.4	NA	NA	-0.028266	-0.258249	NA	8.27991	NA	NA	NA	NA	52
2023-08-10	13	Abiotic	Iron reduction	1	131	0.097	7.28	-16.4	NA	NA	0.615373	0.633773	NA	1.49042	0.205847	0.0161278	0.161278	3.07885	52
2023-08-10	14	Abiotic	Iron reduction	2	129.8	0.099	7.39	-20.9	NA	NA	0.544886	0.551385	NA	1.44359	0.177372	0.0185469	0.185469	3.10864	52
2023-08-10	15	Abiotic	Iron reduction	3	131.5	0.1	7.472	-27.6	NA	NA	0.47745	0.453741	NA	1.89113	0.150853	0.0187082	0.187082	3.00783	52
2023-08-10	16	Biotic	Iron reduction	1	131.4	0.286	6.477	31.7	NA	NA	-0.0205358	-0.217564	NA	6.21565	NA	NA	NA	NA	52
2023-08-10	17	Biotic	Iron reduction	2	130.6	0.216	6.7778	12.9	NA	NA	-0.0202307	-0.223667	NA	4.93027	NA	NA	NA	NA	52
2023-08-10	18	Biotic	Iron reduction	3	130.4	0.222	6.441	32.9	NA	NA	-0.0211461	-0.217564	NA	6.9234	NA	NA	NA	NA	52
2023-08-10	19	Abiotic	Sulphate reduction	1	131	0.086	7.156	-9.1	NA	NA	0.759907	0.815839	1.32445	1.55114	0.265189	0.0187082	0.187082	3.07645	52
2023-08-10	20	Abiotic	Sulphate reduction	2	130.5	0.089	7.252	-16.3	NA	NA	0.797134	0.831096	1.36348	2.30051	0.263015	0.0151601	0.151601	3.15988	52
2023-08-10	21	Abiotic	Sulphate reduction	3	130.7	0.091	7.161	-9.4	NA	NA	0.797744	0.834147	1.33018	2.68561	0.27171	0.0187082	0.187082	3.06999	52
2023-08-10	22	Biotic	Sulphate reduction	1	129.3	0.155	6.828	41.4	NA	NA	-0.0285711	-0.233838	NA	9.51846	NA	NA	NA	NA	52
2023-08-10	23	Biotic	Sulphate reduction	2	129.8	0.177	6.33	38.7	NA	NA	-0.0270454	-0.267403	NA	5.7924	NA	NA	NA	NA	52
2023-08-10	24	Biotic	Sulphate reduction	3	131.1	0.224	6.336	31	NA	NA	-0.0288763	-0.2613	NA	6.14627	NA	NA	NA	NA	52

## Sheet: 4. 98_MAGs_Completeness-ID
Name	Completeness	Contamination	Contig_Number	Contig_Names	Contig_Lengths	Coding_Density	Average_Gene_Length	Genome_Size	GC_Content	Total_Coding_Sequences	classification	closest_genome_reference	closest_placement_ani	closest_placement_af	classification_method	note	other_related_references(genome_id,species_name,radius,ANI,AF)	warnings
NitrifyingCombined_metaMDBG_complete.72	100	0.37	1	ctg13832_51x_rc	3453537	0.912	300.5504141673807	3453537	0.64	3501	d__Bacteria;p__Pseudomonadota;c__Alphaproteobacteria;o__Caulobacterales;f__TH1-2;g__Vitreimonas;s__Vitreimonas sp024707365	GCA_024707365.1	N/A	N/A	ani_screen	classification based on ANI only	N/A	N/A
NitrifyingCombined_metaMDBG_complete.31	100	1.24	1	ctg13852_10x_l	4287450	0.907	321.22222222222223	4287450	0.68	4041	d__Bacteria;p__Pseudomonadota;c__Alphaproteobacteria;o__Reyranellales;f__JAQSWP01;g__JAQSWP01;s__	N/A	85.84	0.454	taxonomic classification defined by topology and ANI	classification based on placement in class-level tree	N/A	N/A
NitrifyingCombined_metaMDBG_complete.16	100	0.24	1	ctg13831_10x_rc	3349121	0.919	305.1804154302671	3349121	0.65	3370	d__Bacteria;p__Pseudomonadota;c__Alphaproteobacteria;o__Caulobacterales;f__TH1-2;g__Vitreimonas;s__	N/A	81.95	0.268	taxonomic classification defined by topology and ANI	classification based on placement in class-level tree	N/A	N/A
NitrifyingCombined_complete.7	100	0.65	1	s12.ctg000013c	5699104	0.895	312.77240999265246	5699104	0.68	5444	d__Bacteria;p__Pseudomonadota;c__Alphaproteobacteria;o__Rhizobiales;f__Rhizobiaceae;g__Aquamicrobium_A;s__	N/A	N/A	N/A	taxonomic classification defined by topology and ANI	classification based on placement in class-level tree	GCA_014860725.1, s__Aquamicrobium_A sp014860725, 95.0, 85.87, 0.176; GCA_023419995.1, s__Aquamicrobium_A sp023419995, 95.0, 85.11, 0.193; GCA_003577315.1, s__Aquamicrobium_A sp003577315, 95.0, 83.82, 0.283; GCA_023954335.1, s__Aquamicrobium_A sp023954335, 95.0, 82.74, 0.206	N/A
NitrifyingCombined_complete.50	100	1.46	1	s79.ctg000092c	5193294	0.891	314.6366598778004	5193294	0.7	4910	d__Bacteria;p__Pseudomonadota;c__Alphaproteobacteria;o__Rhodobacterales;f__Rhodobacteraceae;g__Pararhodobacter;s__	N/A	N/A	N/A	taxonomic classification fully defined by topology	classification based on placement in class-level tree	N/A	N/A
NitrifyingCombined_complete.5	100	0.1	1	s8.ctg000009l	4094362	0.922	338.61218464841653	4094362	0.67	3726	d__Bacteria;p__Pseudomonadota;c__Alphaproteobacteria;o__Sphingomonadales;f__Sphingomonadaceae;g__Sphingosinicella;s__Sphingosinicella sp019454625	GCF_027941835.1	N/A	N/A	ani_screen	classification based on ANI only	GCF_013911755.1, s__Sphingosinicella sp013911755, 95.0, 87.59, 0.575; GCF_014199685.1, s__Sphingosinicella soli, 95.0, 86.79, 0.492; GCF_003634215.1, s__Sphingosinicella microcystinivorans, 95.0, 86.77, 0.504; GCA_016793845.1, s__Sphingosinicella sp016793845, 95.0, 88.56, 0.599	N/A
NitrifyingCombined_complete.44	100	0.43	1	s69.ctg000080c	3426203	0.913	317.81447688564475	3426203	0.68	3288	d__Bacteria;p__Pseudomonadota;c__Alphaproteobacteria;o__Sphingomonadales;f__Sphingomonadaceae;g__Allosphingosinicella;s__	N/A	87.88	0.582	taxonomic classification defined by topology and ANI	classification based on placement in class-level tree	GCF_031157375.1, s__Allosphingosinicella sp031157375, 95.0, 82.71, 0.222; GCF_007995055.1, s__Allosphingosinicella ginsenosidimutans, 95.0, 80.33, 0.154	Genome not assigned to closest species as it falls outside its pre-defined ANI radius
NitrifyingCombined_complete.43	100	0.9	1	s67.ctg000078c	4947845	0.917	360.9287756074321	4947845	0.69	4198	d__Bacteria;p__Acidobacteriota;c__Vicinamibacteria;o__Vicinamibacterales;f__Vicinamibacteraceae;g__JAEZDP01;s__	N/A	N/A	N/A	taxonomic novelty determined using RED	classification based on placement in class-level tree	N/A	N/A
NitrifyingCombined_metaMDBG_complete.75	100	0.05	1	ctg13846_26x_c	4078652	0.895	358.59723448072964	4078652	0.67	3399	d__Bacteria;p__Pseudomonadota;c__Gammaproteobacteria;o__Xanthomonadales;f__UBA2363;g__Pseudofulvimonas;s__	N/A	82.62	0.29	taxonomic classification defined by topology and ANI	classification based on placement in class-level tree	N/A	N/A
QpsNitrifying4mlFrozenRep1_complete.32	100	1.73	1	s78.ctg000079c	5633756	0.905	315.54708935854654	5633756	0.68	5394	d__Bacteria;p__Pseudomonadota;c__Alphaproteobacteria;o__Rhizobiales;f__Rhizobiaceae;g__Aquamicrobium_A;s__	N/A	N/A	N/A	taxonomic classification defined by topology and ANI	classification based on placement in class-level tree	GCA_014860725.1, s__Aquamicrobium_A sp014860725, 95.0, 86.55, 0.234; GCA_023419995.1, s__Aquamicrobium_A sp023419995, 95.0, 85.28, 0.234; GCA_003577315.1, s__Aquamicrobium_A sp003577315, 95.0, 85.25, 0.328; GCA_023954335.1, s__Aquamicrobium_A sp023954335, 95.0, 83.53, 0.224; GCA_023388675.1, s__Aquamicrobium_A sp023388675, 95.0, 83.17, 0.155; GCF_008180155.1, s__Aquamicrobium_A microcysteis, 95.0…	N/A
MBSoxNitrifying4mlFreshRep3_metaMDBG_complete.39	100	0.06	1	ctg8934_19x_c	4583160	0.89	347.7620751341682	4583160	0.48	3913	d__Bacteria;p__Bacteroidota;c__Bacteroidia;o__Chitinophagales;f__Chitinophagaceae;g__Terrimonas_A;s__	N/A	N/A	N/A	taxonomic classification fully defined by topology	classification based on placement in class-level tree	N/A	N/A
MBSoxNitrifying4mlFreshRep3_complete.2	100	1.59	1	s1.ctg000002c	4917503	0.912	378.5268082953971	4917503	0.51	3954	d__Bacteria;p__Bacteroidota;c__Bacteroidia;o__Chitinophagales;f__Chitinophagaceae;g__Flavitalea;s__	N/A	N/A	N/A	taxonomic classification fully defined by topology	classification based on placement in class-level tree	N/A	N/A
MBSoxNitrifying4mlFreshRep3_complete.11	100	0.49	1	s10.ctg000011c	3992354	0.846	297.21528326745715	3992354	0.62	3795	d__Bacteria;p__Pseudomonadota;c__Alphaproteobacteria;o__Rhizobiales;f__Xanthobacteraceae;g__Nitrobacter;s__	N/A	N/A	N/A	taxonomic classification defined by topology and ANI	classification based on placement in class-level tree	GCF_006539545.1, s__Nitrobacter winogradskyi_A, 95.0, 93.1, 0.68; GCF_000012725.1, s__Nitrobacter winogradskyi, 95.0, 91.77, 0.749; GCF_000152905.1, s__Nitrobacter sp000152905, 95.0, 87.42, 0.476; GCF_002028545.1, s__Nitrobacter vulgaris, 95.0, 86.14, 0.417; GCF_000013885.1, s__Nitrobacter hamburgensis, 95.0, 84.07, 0.29; GCF_001896955.1, s__Nitrobacter sp001896955, 95.0, 82.9, 0.231; GCF_0018972…	Genome not assigned to closest species as it falls outside its pre-defined ANI radius
NitrifyingCombined_metaMDBG_complete.11	99.99	0.42	1	ctg13861_29x_c	5056442	0.905	303.4647607702998	5056442	0.66	5037	d__Bacteria;p__Pseudomonadota;c__Alphaproteobacteria;o__Rhizobiales;f__Rhizobiaceae;g__Mesorhizobium_A;s__	N/A	N/A	N/A	taxonomic novelty determined using RED	classification based on placement in class-level tree	N/A	N/A
NitrifyingCombined_complete.48	99.99	1.74	1	s77.ctg000089c	5220082	0.891	320.04284243048403	5220082	0.7	4855	d__Bacteria;p__Pseudomonadota;c__Alphaproteobacteria;o__Rhizobiales;f__Tepidamorphaceae;g__Tepidamorphus;s__	N/A	N/A	N/A	taxonomic classification defined by topology and ANI	classification based on placement in class-level tree	GCA_023435545.1, s__Tepidamorphus sp023435545, 95.0, 84.98, 0.269; GCF_004346195.1, s__Tepidamorphus gemmatus, 95.0, 82.18, 0.294; GCA_023458595.1, s__Tepidamorphus sp023458595, 95.0, 81.05, 0.154	N/A
NitrifyingCombined_complete.40	99.99	2.82	1	s63.ctg000074l	5242218	0.899	308.8663657770801	5242218	0.65	5096	d__Bacteria;p__Pseudomonadota;c__Alphaproteobacteria;o__Rhizobiales;f__Rhizobiaceae;g__Aquamicrobium_A;s__	N/A	N/A	N/A	taxonomic classification defined by topology and ANI	classification based on placement in class-level tree	GCA_023388675.1, s__Aquamicrobium_A sp023388675, 95.0, 89.5, 0.639; GCF_013240295.1, s__Aquamicrobium_A sediminum, 95.0, 86.72, 0.526; GCA_019739225.1, s__Aquamicrobium_A sp019739225, 95.0, 86.61, 0.539; GCF_008180155.1, s__Aquamicrobium_A microcysteis, 95.0, 82.16, 0.246; GCA_003577315.1, s__Aquamicrobium_A sp003577315, 95.0, 81.75, 0.199	Genome not assigned to closest species as it falls outside its pre-defined ANI radius
NitrifyingCombined_metaMDBG_complete.55	99.99	0.27	1	ctg13829_70x_c	3187019	0.907	317.17757316672146	3187019	0.6	3041	d__Bacteria;p__Pseudomonadota;c__Alphaproteobacteria;o__Parvibaculales;f__Parvibaculaceae;g__Parvibaculum;s__	N/A	N/A	N/A	taxonomic classification defined by topology and ANI	classification based on placement in class-level tree	GCA_019636015.1, s__Parvibaculum sp019636015, 95.0, 79.87, 0.18; GCA_019635965.1, s__Parvibaculum sp019635965, 95.0, 79.7, 0.162	N/A
QpsNitrifying4mlFrozenRep1_metaMDBG_complete.13	99.98	0.1	1	ctg10199_22x_c	4706838	0.904	306.11489545160595	4706838	0.66	4639	d__Bacteria;p__Pseudomonadota;c__Alphaproteobacteria;o__Rhizobiales;f__Rhizobiaceae;g__Mesorhizobium_A;s__	N/A	N/A	N/A	taxonomic novelty determined using RED	classification based on placement in class-level tree	N/A	N/A
QpsNitrifying4mlFrozenRep1_complete.20	99.97	0.38	1	s38.ctg000039c	3469296	0.904	314.28622862286227	3469296	0.68	3333	d__Bacteria;p__Pseudomonadota;c__Alphaproteobacteria;o__Sphingomonadales;f__Sphingomonadaceae;g__Allosphingosinicella;s__	N/A	89.76	0.636	taxonomic classification defined by topology and ANI	classification based on placement in class-level tree	GCF_031157375.1, s__Allosphingosinicella sp031157375, 95.0, 83.35, 0.261; GCF_007995055.1, s__Allosphingosinicella ginsenosidimutans, 95.0, 81.16, 0.17	Genome not assigned to closest species as it falls outside its pre-defined ANI radius
NitrifyingCombined_metaMDBG_complete.27	99.96	0	1	ctg13823_12x_c	2675679	0.87	316.5288852725793	2675679	0.5	2458	d__Bacteria;p__Pseudomonadota;c__Gammaproteobacteria;o__Burkholderiales;f__Nitrosomonadaceae;g__Nitrosomonas;s__	N/A	N/A	N/A	taxonomic classification fully defined by topology	classification based on placement in class-level tree	N/A	N/A
MBSoxNitrifying4mlFreshRep3_metaMDBG_complete.19	99.95	0.42	1	ctg8929_16x_c	4016643	0.878	338.9962536023055	4016643	0.44	3470	d__Bacteria;p__Bacteroidota;c__Bacteroidia;o__Flavobacteriales;f__Flavobacteriaceae;g__Arenibacter;s__	N/A	N/A	N/A	taxonomic classification fully defined by topology	classification based on placement in class-level tree	N/A	N/A
NitrifyingCombined_complete.27	99.93	0.27	1	s40.ctg000046c	3420204	0.911	293.8053047404063	3420204	0.64	3544	d__Bacteria;p__Pseudomonadota;c__Alphaproteobacteria;o__Caulobacterales;f__TH1-2;g__Vitreimonas;s__	N/A	N/A	N/A	taxonomic classification fully defined by topology	classification based on placement in class-level tree	N/A	N/A
NitrifyingCombined_metaMDBG_complete.85	99.9	0.1	1	ctg13843_11x_c	3733645	0.897	313.56786315199105	3733645	0.68	3566	d__Bacteria;p__Pseudomonadota;c__Alphaproteobacteria;o__Rhizobiales;f__Rhizobiaceae;g__RCIO01;s__	N/A	85.78	0.469	taxonomic classification defined by topology and ANI	classification based on placement in class-level tree	N/A	N/A
NitrifyingCombined_metaMDBG_complete.43	99.86	0.1	1	ctg13863_19x_c	5141606	0.88	313.417	5141606	0.64	4818	d__Bacteria;p__Pseudomonadota;c__Alphaproteobacteria;o__Rhizobiales;f__Hyphomicrobiaceae;g__Ga0077530;s__	N/A	87.22	0.582	taxonomic classification defined by topology and ANI	classification based on placement in class-level tree	GCA_023430845.1, s__Ga0077530 sp023430845, 95.0, 84.85, 0.301; GCA_963205015.1, s__Ga0077530 sp963205015, 95.0, 84.22, 0.291; GCF_900117415.1, s__Ga0077530 sp900117415, 95.0, 83.99, 0.358; GCA_023410905.1, s__Ga0077530 sp023410905, 95.0, 83.63, 0.325; GCA_023430315.1, s__Ga0077530 sp023430315, 95.0, 83.58, 0.341; GCA_022844275.1, s__Ga0077530 sp001464655, 95.0, 83.38, 0.348; GCA_023412805.1, s__G…	Genome not assigned to closest species as it falls outside its pre-defined ANI radius
QpsNitrifying4mlFrozenRep1_metaMDBG_complete.28	99.72	0.26	1	ctg10203_21x_c	5029271	0.89	321.4548192771084	5029271	0.66	4648	d__Bacteria;p__Pseudomonadota;c__Alphaproteobacteria;o__Rhizobiales;f__Rhizobiaceae;g__Mesorhizobium_D;s__	N/A	N/A	N/A	taxonomic classification fully defined by topology	classification based on placement in class-level tree	N/A	N/A
MBSoxNitrifying4mlFreshRep3_metaMDBG_complete.48	99.47	0.07	1	ctg8918_1072x_l	3167993	0.873	325.1714185146075	3167993	0.58	2841	d__Bacteria;p__Pseudomonadota;c__Gammaproteobacteria;o__Burkholderiales;f__Nitrosomonadaceae;g__Nitrosospira;s__	N/A	N/A	N/A	taxonomic classification fully defined by topology	classification based on placement in class-level tree	N/A	N/A
MBSoxNitrifying2mlFrozenRep2_complete.2	99.42	2.86	1	s3.ctg000004c	4867012	0.917	347.57266153487285	4867012	0.54	4287	d__Bacteria;p__Chloroflexota;c__Anaerolineae;o__Aggregatilineales;f__Phototrophicaceae;g__JAIOHN01;s__	N/A	N/A	N/A	taxonomic novelty determined using RED	classification based on placement in class-level tree	N/A	N/A
NitrifyingCombined_metaMDBG_complete.15	99.19	0.58	1	ctg13828_9x_c	3056421	0.91	335.7816341287057	3056421	0.66	2766	d__Bacteria;p__Pseudomonadota;c__Gammaproteobacteria;o__GCA-2729495;f__GCA-2729495;g__SHZI01;s__	N/A	N/A	N/A	taxonomic classification fully defined by topology	classification based on placement in class-level tree	N/A	N/A
MBSoxNitrifying4mlFreshRep3_metaMDBG_complete.26	99.14	0	1	ctg8931_33x_c	4071921	0.903	358.4399066511085	4071921	0.57	3428	d__Bacteria;p__Bacteroidota;c__Bacteroidia;o__Flavobacteriales;f__PHOS-HE28;g__PHOS-HE28;s__PHOS-HE28 sp019638085	GCA_019638085.1	N/A	N/A	ani_screen	classification based on ANI only	GCA_019912395.1, s__PHOS-HE28 sp019912395, 95.0, 85.31, 0.333	N/A
MBSoxNitrifying2mlFrozenRep2_metaMDBG_complete.44	99.1	0.02	1	ctg6561_11x_c	3465200	0.91	309.5721846515731	3465200	0.62	3401	d__Bacteria;p__Pseudomonadota;c__Alphaproteobacteria;o__Rhizobiales;f__Xanthobacteraceae;g__Ga0077548;s__	N/A	N/A	N/A	taxonomic novelty determined using RED	classification based on placement in class-level tree	N/A	N/A
NitrifyingCombined_complete.14	99.06	2.55	1	s22.ctg000024l	4999178	0.911	324.2839163822526	4999178	0.69	4688	d__Bacteria;p__Pseudomonadota;c__Alphaproteobacteria;o__SP197;f__SP197;g__CALGGB01;s__	N/A	N/A	N/A	taxonomic novelty determined using RED	classification based on placement in class-level tree	N/A	N/A
QpsNitrifying4mlFrozenRep1_metaMDBG_complete.39	98.83	0.1	1	ctg10189_10x_c	3315306	0.93	333.0151956029745	3315306	0.66	3093	d__Bacteria;p__Deinococcota;c__Deinococci;o__Deinococcales;f__Trueperaceae;g__;s__	N/A	N/A	N/A	taxonomic novelty determined using RED	classification based on placement in class-level tree	N/A	N/A
QpsNitrifying4mlFrozenRep1_complete.16	98.83	0.01	1	s33.ctg000034c	4205560	0.885	309.17695370831257	4205560	0.62	4018	d__Bacteria;p__Pseudomonadota;c__Alphaproteobacteria;o__Rhizobiales;f__Rhizobiaceae;g__Pseudaminobacter;s__	N/A	88.21	0.648	taxonomic classification defined by topology and ANI	classification based on placement in class-level tree	GCF_003590645.1, s__Pseudaminobacter sp900116595, 95.0, 80.17, 0.155; GCF_011045115.1, s__Pseudaminobacter zhangyensis, 95.0, 79.98, 0.164	Genome not assigned to closest species as it falls outside its pre-defined ANI radius
NitrifyingCombined_metaMDBG_complete.45	98.76	0.49	1	ctg13817_13x_c	2289064	0.916	335.8044103547459	2289064	0.41	2086	d__Bacteria;p__Bdellovibrionota;c__Bdellovibrionia;o__Bdellovibrionales;f__JAMLIO01;g__JAMLIO01;s__	N/A	N/A	N/A	taxonomic novelty determined using RED	classification based on placement in class-level tree	N/A	N/A
NitrifyingCombined_metaMDBG_complete.14	98.63	0.54	1	ctg13849_8x_l	3852741	0.912	331.54896979960483	3852741	0.69	3543	d__Bacteria;p__Pseudomonadota;c__Gammaproteobacteria;o__Burkholderiales;f__Burkholderiaceae;g__Zeimonas;s__	N/A	N/A	N/A	taxonomic classification defined by topology and ANI	classification based on placement in class-level tree	GCA_003576795.1, s__Zeimonas sp003576795, 95.0, 85.58, 0.425; GCA_023954015.1, s__Zeimonas sp023954015, 95.0, 84.45, 0.36; GCA_021166835.1, s__Zeimonas sp021166835, 95.0, 84.11, 0.381; GCA_023389055.1, s__Zeimonas sp023389055, 95.0, 83.9, 0.335; GCA_021166725.1, s__Zeimonas sp021166725, 95.0, 83.13, 0.296	N/A
QpsNitrifying4mlFrozenRep1_metaMDBG_complete.5	98.35	0.96	1	ctg10192_18x_c	3643544	0.903	332.4640048396854	3643544	0.6	3306	d__Bacteria;p__Chloroflexota;c__Chloroflexia;o__Thermomicrobiales;f__CFX8;g__JACCZH01;s__	N/A	N/A	N/A	taxonomic novelty determined using RED	classification based on placement in class-level tree	N/A	N/A
NitrifyingCombined_complete.45	97.71	1.94	1	s70.ctg000081c	5029511	0.919	342.0405585106383	5029511	0.71	4512	d__Bacteria;p__Actinomycetota;c__Acidimicrobiia;o__Acidimicrobiales;f__Ilumatobacteraceae;g__Desertimonas;s__	N/A	N/A	N/A	taxonomic novelty determined using RED	classification based on placement in class-level tree	N/A	N/A
QpsNitrifying4mlFrozenRep1_complete.35	97.66	1.39	1	s95.ctg000096c	2504816	0.924	321.2738985868661	2504816	0.66	2406	d__Bacteria;p__Actinomycetota;c__Actinomycetes;o__Actinomycetales;f__Microbacteriaceae;g__Terrimesophilobacter;s__	N/A	81.49	0.184	taxonomic classification defined by topology and ANI	classification based on placement in class-level tree	N/A	N/A
QpsNitrifying4mlFrozenRep1_complete.25	96.84	0.61	1	s51.ctg000052c	2463208	0.927	320.18071278825994	2463208	0.55	2385	d__Bacteria;p__Armatimonadota;c__Fimbriimonadia;o__Fimbriimonadales;f__Fimbriimonadaceae;g__;s__	N/A	N/A	N/A	taxonomic novelty determined using RED	classification based on placement in class-level tree	N/A	N/A
NitrifyingCombined_complete.75	96.73	1.47	1	s171.ctg000225c	2253752	0.926	314.617	2253752	0.61	2214	d__Bacteria;p__Chloroflexota;c__Anaerolineae;o__Anaerolineales;f__UBA11579;g__JAMCZK01;s__JAMCZK01 sp019637805	GCA_019637805.1	N/A	N/A	ani_screen	classification based on ANI only	GCA_026129305.1, s__JAMCZK01 sp026129305, 95.0, 93.02, 0.881	N/A
MBSoxNitrifying4mlFreshRep3_complete.10	96.34	0.3	1	s9.ctg000010c	3500672	0.931	356.8718872870249	3500672	0.52	3052	d__Bacteria;p__Verrucomicrobiota;c__Verrucomicrobiae;o__Opitutales;f__UBA2995;g__;s__	N/A	N/A	N/A	taxonomic novelty determined using RED	classification based on placement in class-level tree	N/A	N/A
MBSoxNitrifying4mlFreshRep3_complete.19	95.63	0.15	1	s19.ctg000021l	6262942	0.895	360.78246628131023	6262942	0.61	5190	d__Bacteria;p__Planctomycetota;c__Planctomycetia;o__Gemmatales;f__Gemmataceae;g__;s__	N/A	N/A	N/A	taxonomic novelty determined using RED	classification based on placement in class-level tree	N/A	N/A
NitrifyingCombined_complete.32	95.39	0.24	1	s51.ctg000059c	4943419	0.869	346.9997580450036	4943419	0.58	4133	d__Bacteria;p__Planctomycetota;c__Planctomycetia;o__Pirellulales;f__Lacipirellulaceae;g__Bythopirellula;s__	N/A	N/A	N/A	taxonomic classification fully defined by topology	classification based on placement in class-level tree	N/A	N/A
NitrifyingCombined_complete.3	95.16	0.11	1	s6.ctg000007c	3669741	0.923	329.56260920209667	3669741	0.68	3434	d__Bacteria;p__Deinococcota;c__Deinococci;o__Deinococcales;f__Trueperaceae;g__;s__	N/A	N/A	N/A	taxonomic novelty determined using RED	classification based on placement in class-level tree	N/A	N/A
MBSoxNitrifying2mlFrozenRep2_metaMDBG_complete.50	95.04	0.19	1	ctg6566_13x_c	4505634	0.91	323.6292717416922	4505634	0.57	4243	d__Bacteria;p__Verrucomicrobiota;c__Verrucomicrobiae;o__Chthoniobacterales;f__Xiphinematobacteraceae;g__;s__	N/A	N/A	N/A	taxonomic novelty determined using RED	classification based on placement in class-level tree	N/A	N/A
NitrifyingCombined_complete.10	94.03	0.74	1	s15.ctg000016c	3191740	0.844	313.3342628093412	3191740	0.57	2869	d__Bacteria;p__Desulfobacterota_D;c__UBA1144;o__UBA2774;f__UBA2774;g__JADLGH01;s__JADLGH01 sp020849425	GCA_020849425.1	N/A	N/A	ani_screen	classification based on ANI only	N/A	N/A
NitrifyingCombined_complete.9	93.65	2.82	1	s14.ctg000015c	3568367	0.889	311.30511463844795	3568367	0.7	3402	d__Bacteria;p__Chloroflexota;c__Dehalococcoidia;o__UBA2979;f__UBA2979;g__W-Chloroflexi-9;s__	N/A	85.65	0.478	taxonomic classification defined by topology and ANI	classification based on placement in class-level tree	N/A	N/A
NitrifyingCombined_metabat2.123	100	0.39	2	s165.ctg000219l, s617.ctg000972l	2894636, 653910	0.924	373.6217138955275	3548546	0.7	2929	d__Bacteria;p__Pseudomonadota;c__Gammaproteobacteria;o__Xanthomonadales;f__Xanthomonadaceae;g__;s__	N/A	N/A	N/A	taxonomic classification fully defined by topology	classification based on placement in class-level tree	N/A	N/A
NitrifyingCombined_metabat2.75	95.77	1.33	2	s75.ctg000087l, s136.ctg000175l	3195329, 662827	0.883	301.5009271523179	3858156	0.68	3775	d__Bacteria;p__Pseudomonadota;c__Alphaproteobacteria;o__Rhizobiales;f__Rhizobiaceae;g__Aquamicrobium_A;s__	N/A	91.83	0.647	taxonomic classification defined by topology and ANI	classification based on placement in class-level tree	GCA_014860725.1, s__Aquamicrobium_A sp014860725, 95.0, 88.72, 0.351; GCA_003577315.1, s__Aquamicrobium_A sp003577315, 95.0, 88.34, 0.533; GCA_023419995.1, s__Aquamicrobium_A sp023419995, 95.0, 87.82, 0.37	Genome not assigned to closest species as it falls outside its pre-defined ANI radius
NitrifyingCombined_metaMDBG_metabat2.7	99.9	0.08	3	ctg13802_7x_l, ctg13819_8x_l, ctg13481_7x_l	971908, 2269207, 115992	0.868	305.986	3357107	0.64	3177	d__Bacteria;p__Pseudomonadota;c__Alphaproteobacteria;o__Rhizobiales;f__Hyphomicrobiaceae;g__Hyphomicrobium_C;s__	N/A	N/A	N/A	taxonomic classification defined by topology and ANI	classification based on placement in class-level tree	GCF_000503895.1, s__Hyphomicrobium_C nitrativorans, 95.0, 80.38, 0.19; GCA_934555825.1, s__Hyphomicrobium_C sp934555825, 95.0, 79.9, 0.158	N/A
NitrifyingCombined_metaMDBG_metabat2.97	95.03	1.63	4	ctg13775_6x_l, ctg13801_6x_l, ctg13825_7x_l, ctg13774_7x_l	496655, 988782, 2808875, 494755	0.899	314.99255365746825	4789067	0.67	4566	d__Bacteria;p__Pseudomonadota;c__Alphaproteobacteria;o__Rhizobiales;f__Rhizobiaceae;g__Aquamicrobium_A;s__	N/A	N/A	N/A	taxonomic classification defined by topology and ANI	classification based on placement in class-level tree	GCA_014860725.1, s__Aquamicrobium_A sp014860725, 95.0, 85.45, 0.173; GCA_023419995.1, s__Aquamicrobium_A sp023419995, 95.0, 84.55, 0.193; GCA_003577315.1, s__Aquamicrobium_A sp003577315, 95.0, 83.85, 0.291; GCA_023954335.1, s__Aquamicrobium_A sp023954335, 95.0, 82.48, 0.201	N/A
NitrifyingCombined_metaMDBG_metabat2.91	98.3	0.01	7	ctg13812_5x_l, ctg13782_6x_l, ctg13522_5x_l, ctg12947_4x_l, ctg13803_6x_l, ctg13752_6x_l, ctg13593_4x_l	1504148, 624488, 143775, 69611, 1068100, 384633, 174540	0.906	322.43555316863586	3969295	0.45	3724	d__Bacteria;p__Bacteroidota;c__Bacteroidia;o__Chitinophagales;f__Chitinophagaceae;g__Flavipsychrobacter;s__	N/A	83.57	0.355	taxonomic classification defined by topology and ANI	classification based on placement in class-level tree	GCA_019454705.1, s__Flavipsychrobacter sp019454705, 95.0, 83.77, 0.241	N/A
NitrifyingCombined_metaMDBG_metabat2.5	95.87	2.12	8	ctg13382_7x_l, ctg13786_6x_l, ctg13805_5x_l, ctg13054_5x_l, ctg13577_5x_l, ctg13765_5x_l, ctg13816_5x_l, ctg13785_5x_l	104991, 704198, 1105640, 74356, 165231, 455358, 2058318, 672857	0.916	348.24744245524295	5340949	0.49	4692	d__Bacteria;p__Bacteroidota;c__Bacteroidia;o__Sphingobacteriales;f__Sphingobacteriaceae;g__Parapedobacter;s__	N/A	N/A	N/A	taxonomic classification fully defined by topology	classification based on placement in class-level tree	N/A	N/A
NitrifyingCombined_metaMDBG_metabat2.33	98.81	1.6	11	ctg13145_4x_l, ctg13734_6x_l, ctg13809_5x_l, ctg13790_5x_l, ctg13749_6x_l, ctg13778_5x_l, ctg12463_3x_l, ctg13715_5x_l, ctg13612_6x_l, ctg13603_6x_l, ctg13680_6x_l	71457, 305323, 1053233, 645303, 310905, 467670, 38492, 273321, 169240, 150100, 216105	0.908	341.8708104814138	3701149	0.67	3282	d__Bacteria;p__Gemmatimonadota;c__Gemmatimonadetes;o__Longimicrobiales;f__RSA9;g__;s__	N/A	N/A	N/A	taxonomic classification fully defined by topology	classification based on placement in class-level tree	N/A	N/A
MBSoxNitrifying2mlFrozenRep2_metaMDBG_semibin2_4	97.67	2.87	11	ctg6491_6x_l, ctg6518_7x_l, ctg5928_7x_l, ctg6406_4x_l, ctg6520_5x_l, ctg5957_4x_l, ctg6464_6x_l, ctg6552_7x_l, ctg6537_6x_l, ctg6538_6x_l, ctg2501_4x_l	289753, 515804, 47321, 138076, 512963, 56500, 200826, 2412934, 951075, 1033832, 7341	0.89	352.2470678715632	6166425	0.62	5201	d__Bacteria;p__Chloroflexota;c__Anaerolineae;o__Aggregatilineales;f__Phototrophicaceae;g__;s__	N/A	N/A	N/A	taxonomic novelty determined using RED	classification based on placement in class-level tree	N/A	N/A
NitrifyingCombined_metaMDBG_metabat2.68	90.39	1.47	11	ctg12769_4x_l, ctg13458_8x_l, ctg11818_6x_l, ctg13633_6x_l, ctg13793_6x_l, ctg13551_6x_l, ctg13811_6x_l, ctg13668_6x_l, ctg13808_6x_l, ctg13225_7x_l, ctg13804_6x_l	50573, 117203, 33602, 186691, 749362, 132782, 1293261, 214254, 1087750, 83916, 1001173	0.922	347.5348678213309	4950567	0.55	4388	d__Bacteria;p__Eremiobacterota;c__Xenobia;o__Xenobiales;f__JADMJV01;g__JAEXNA01;s__	N/A	N/A	N/A	taxonomic classification fully defined by topology	classification based on placement in class-level tree	N/A	N/A
MEGAHIT-MetaBAT2Refined-group-2.23	99.97	0	14	k141_117357, k141_36178, k141_54562, k141_95737, k141_96168, k141_37388, k141_137103, k141_109775, k141_43717, k141_43983, k141_71561, k141_143221, k141_120695, k141_139721	4150, 297805, 132533, 222320, 120316, 65099, 58878, 631629, 2500, 16055, 11902, 600368, 1169405, 169517	0.915	327.51332312404287	3502477	0.42	3265	d__Bacteria;p__Bacteroidota;c__Bacteroidia;o__Chitinophagales;f__Chitinophagaceae;g__Flavipsychrobacter;s__	N/A	N/A	N/A	taxonomic classification fully defined by topology	classification based on placement in class-level tree	N/A	N/A
MEGAHIT-MetaBAT2Refined-group-6.9	100	0.88	15	k141_182587, k141_175673, k141_81079, k141_190746, k141_59626, k141_213095, k141_23831, k141_104740, k141_172058, k141_27021, k141_71326, k141_94532, k141_56991, k141_167255, k141_218440	491511, 46116, 550017, 50465, 401403, 429939, 35598, 336924, 299337, 170430, 561910, 40393, 89009, 395968, 2178	0.916	356.7400538438528	3901198	0.4	3343	d__Bacteria;p__Bacteroidota;c__Bacteroidia;o__Flavobacteriales;f__Crocinitomicaceae;g__Taishania;s__	N/A	N/A	N/A	taxonomic classification defined by topology and ANI	classification based on placement in class-level tree	GCA_002409405.1, s__Taishania sp002409405, 95.0, 86.83, 0.595; GCF_014518315.1, s__Taishania pollutisoli, 95.0, 86.11, 0.569	Genome not assigned to closest species as it falls outside its pre-defined ANI radius
NitrifyingCombined_metaMDBG_semibin2_14	91.68	1.67	16	ctg13728_7x_l, ctg13648_6x_l, ctg13610_6x_l, ctg13497_5x_l, ctg13769_7x_l, ctg13472_6x_l, ctg13325_5x_l, ctg13787_6x_l, ctg13768_6x_l, ctg13797_6x_l, ctg12919_5x_l, ctg13695_5x_l, ctg13562_6x_l, ctg13741_6x_l, ctg13586_6x_l, ctg13795_6x_l	312419, 208829, 181033, 125364, 451362, 117501, 92928, 674153, 438111, 958810, 61133, 240973, 144906, 322814, 157127, 804958	0.828	321.1684233640755	5292421	0.67	4554	d__Bacteria;p__Chloroflexota;c__Chloroflexia;o__Thermomicrobiales;f__UBA6265;g__JACCYK01;s__	N/A	N/A	N/A	taxonomic novelty determined using RED	classification based on placement in class-level tree	N/A	N/A
NitrifyingCombined_metabat2.198	86.12	2.75	18	s24.ctg000026l, s84.ctg000097l, s99.ctg000117l, s113.ctg000136l, s129.ctg000168l, s244.ctg000343l, s306.ctg000447l, s312.ctg000454l, s514.ctg000789l, s601.ctg000932l, s700.ctg001124l, s745.ctg001212l, s798.ctg001319l, s943.ctg001606l, s1032.ctg001739l, s1678.ctg002448l, s1923.ctg002776l, s2591.ctg006441l	713288, 1124587, 1520232, 767256, 455760, 179760, 350786, 253535, 74479, 166605, 322029, 216101, 170799, 259820, 82428, 121461, 44135, 78085	0.867	319.54590451860133	6901146	0.6	6263	d__Bacteria;p__Chloroflexota;c__Anaerolineae;o__Caldilineales;f__Caldilineaceae;g__CFX5;s__	N/A	82.36	0.206	taxonomic classification defined by topology and ANI	classification based on placement in class-level tree	N/A	N/A
NitrifyingCombined_semibin2_12	84.21	0.04	18	s86.ctg000100l, s108.ctg000130l, s230.ctg000322l, s274.ctg000388l, s287.ctg000416l, s309.ctg000451l, s384.ctg000567l, s424.ctg000620l, s445.ctg000661l, s771.ctg001265l, s814.ctg001345l, s1046.ctg001753l, s1147.ctg001864l, s1165.ctg001883l, s1222.ctg001945l, s1544.ctg002294l, s1557.ctg002309l, s1885.ctg002727l	117394, 339030, 100238, 82345, 744229, 660420, 515617, 277025, 35072, 71149, 299136, 71258, 90500, 190496, 101597, 33803, 26761, 31024	0.86	284.30546119675984	3787094	0.7	3827	d__Bacteria;p__Pseudomonadota;c__Alphaproteobacteria;o__Rhizobiales;f__Devosiaceae;g__;s__	N/A	N/A	N/A	taxonomic classification fully defined by topology	classification based on placement in class-level tree	N/A	N/A
MEGAHIT-MetaBAT2Refined-group-6.43	99.68	0.23	19	k141_73361, k141_212125, k141_212249, k141_59524, k141_183662, k141_198418, k141_199426, k141_31824, k141_40185, k141_83476, k141_208034, k141_172372, k141_19619, k141_172851, k141_48584, k141_165914, k141_209614, k141_21275, k141_233095	116962, 171787, 15440, 69075, 55133, 294651, 213964, 55867, 106886, 91582, 56030, 52391, 89334, 26320, 197575, 5999, 136467, 95199, 30876	0.901	329.3734729493892	1881538	0.32	1719	d__Bacteria;p__Pseudomonadota;c__Gammaproteobacteria;o__Legionellales;f__Legionellaceae;g__Legionella_A;s__	N/A	N/A	N/A	taxonomic classification fully defined by topology	classification based on placement in class-level tree	N/A	N/A
NitrifyingCombined_metaMDBG_semibin2_28	93.68	3.02	19	ctg13757_4x_l, ctg13627_4x_l, ctg13685_4x_l, ctg13701_4x_l, ctg13369_6x_l, ctg8495_5x_l, ctg13204_4x_l, ctg13248_5x_l, ctg13674_4x_l, ctg13681_4x_l, ctg13758_4x_l, ctg12676_3x_l, ctg12602_2x_l, ctg12325_3x_l, ctg13488_3x_l, ctg10195_3x_l, ctg13628_4x_l, ctg13651_4x_l, ctg13650_5x_l	418968, 216278, 258666, 273615, 108556, 14110, 76463, 89299, 251175, 252454, 430096, 54571, 51740, 47645, 142099, 20919, 188066, 223936, 221632	0.862	310.2011605415861	3340288	0.39	3102	d__Bacteria;p__Pseudomonadota;c__Gammaproteobacteria;o__Legionellales;f__Legionellaceae;g__Legionella;s__	N/A	N/A	N/A	taxonomic classification fully defined by topology	classification based on placement in class-level tree	N/A	N/A
NitrifyingCombined_metaMDBG_semibin2_18	87.01	2	19	ctg13780_4x_l, ctg12100_5x_l, ctg13751_4x_l, ctg13760_4x_l, ctg13117_4x_l, ctg13643_4x_l, ctg12928_5x_l, ctg13147_5x_l, ctg13703_4x_l, ctg13634_5x_l, ctg13750_4x_l, ctg13484_4x_l, ctg13476_5x_l, ctg13759_4x_l, ctg13381_4x_l, ctg13491_5x_l, ctg13530_5x_l, ctg13792_5x_l, ctg13115_5x_l	589634, 40858, 368059, 414463, 81486, 203253, 60484, 73522, 259561, 182873, 349472, 102699, 123829, 424189, 101674, 126211, 146357, 774093, 70609	0.867	333.07272727272726	4493326	0.53	3905	d__Bacteria;p__Chloroflexota;c__Anaerolineae;o__Caldilineales;f__Caldilineaceae;g__QEUY01;s__	N/A	N/A	N/A	taxonomic classification fully defined by topology	classification based on placement in class-level tree	N/A	N/A
MEGAHIT-MaxBin2Refined-group-5.004	100	0.37	37	k141_56905, k141_34730, k141_54475, k141_30004, k141_20091, k141_59647, k141_62077, k141_74355, k141_47520, k141_3204, k141_20329, k141_62326, k141_45200, k141_67533, k141_25882, k141_20564, k141_45410, k141_35513, k141_33317, k141_50673, k141_77924, k141_31552, k141_11494, k141_19142, k141_16571, k141_59145, k141_53964, k141_72194, k141_6939, k141_6960, k141_7122, k141_17138, k141_12237, k141_71…	9467, 8049, 162709, 65194, 1531, 1629, 59313, 507446, 1323, 1177, 373820, 251692, 86712, 14569, 178596, 161915, 4209, 62106, 182660, 36555, 399642, 2018, 1422, 1334, 392527, 1453, 214787, 2778367, 139099, 1709, 8100, 1476, 7577, 405040, 1452, 5111, 1509	0.87	325.6277672902008	6533295	0.44	5827	d__Bacteria;p__Bacillota;c__Bacilli;o__Paenibacillales;f__Paenibacillaceae;g__Paenibacillus;s__	N/A	94.76	0.812	taxonomic classification defined by topology and ANI	classification based on placement in class-level tree	GCF_924513355.1, s__Paenibacillus pseudetheri, 95.0, 94.38, 0.771; GCF_000758545.1, s__Paenibacillus sp000758545, 95.18, 94.15, 0.818; GCF_030123105.1, s__Paenibacillus sp030123105, 95.0, 92.72, 0.765; GCF_002264395.1, s__Paenibacillus sp002264395, 95.0, 92.47, 0.76; GCF_000758585.1, s__Paenibacillus sp000758585, 95.0, 91.78, 0.764; GCA_002438345.1, s__Paenibacillus sp002438345, 95.0, 90.76, 0.64…	Genome not assigned to closest species as it falls outside its pre-defined ANI radius
MEGAHIT-MetaBAT2Refined-group-1.1	99.79	0.06	40	k141_38540, k141_65167, k141_29064, k141_4934, k141_488, k141_51039, k141_46315, k141_46332, k141_58302, k141_75410, k141_56140, k141_49081, k141_44507, k141_8331, k141_5864, k141_56408, k141_30363, k141_1711, k141_30428, k141_42425, k141_64107, k141_16008, k141_66575, k141_8714, k141_51922, k141_8846, k141_66867, k141_4089, k141_6617, k141_28536, k141_57220, k141_21237, k141_42924, k141_76642, k…	46472, 33025, 64254, 41710, 2865, 2724, 180902, 2540, 3519, 179558, 20147, 58601, 2155, 143938, 16697, 26613, 85773, 83596, 9509, 57181, 164925, 39592, 29040, 22458, 58662, 122571, 102923, 4085, 36481, 47101, 9476, 69545, 294422, 2709, 19972, 12274, 138331, 76333, 62875, 115110	0.908	328.1478260869565	2490664	0.36	2300	d__Bacteria;p__Bacteroidota;c__Bacteroidia;o__Flavobacteriales;f__Flavobacteriaceae;g__Flavobacterium;s__	N/A	82.73	0.293	taxonomic classification defined by topology and ANI	classification based on placement in class-level tree	N/A	N/A
MEGAHIT-MetaBAT2Refined-group-6.28	99.62	0	42	k141_14733, k141_36601, k141_211758, k141_175277, k141_36962, k141_167986, k141_36972, k141_87857, k141_37226, k141_190110, k141_190343, k141_146959, k141_88452, k141_227113, k141_88586, k141_9022, k141_9204, k141_184136, k141_31878, k141_83031, k141_83242, k141_171318, k141_76686, k141_134784, k141_61980, k141_76948, k141_4059, k141_77161, k141_200750, k141_69469, k141_92054, k141_4325, k141_150…	6045, 27928, 3235, 63736, 11629, 41320, 18133, 49953, 8515, 186603, 17372, 16417, 22741, 11207, 7020, 53624, 9477, 70301, 31376, 70919, 19259, 15354, 73908, 94434, 12341, 100460, 10111, 12524, 53086, 20025, 80001, 15454, 123430, 32006, 37318, 26500, 2298, 33412, 159464, 64050, 53089, 60872	0.92	323.9094579008073	1826947	0.39	1734	d__Bacteria;p__Pseudomonadota;c__Gammaproteobacteria;o__HIGH02-12-38-15;f__HIGH02-12-38-15;g__HIGHO2-12-38-15;s__	N/A	N/A	N/A	taxonomic classification fully defined by topology	classification based on placement in class-level tree	N/A	N/A
MEGAHIT-MetaBAT2Refined-group-2.35	99.98	0.13	49	k141_40968, k141_31881, k141_126604, k141_54504, k141_126672, k141_22993, k141_45581, k141_970, k141_72957, k141_140775, k141_50869, k141_1315, k141_132016, k141_104951, k141_73377, k141_132078, k141_118227, k141_5560, k141_86812, k141_141252, k141_114540, k141_5883, k141_24187, k141_136691, k141_37957, k141_105773, k141_87497, k141_6539, k141_133189, k141_119341, k141_43117, k141_101569, k141_70…	2629, 53659, 37857, 135042, 33200, 1796, 28775, 9859, 64778, 7308, 31761, 22554, 184064, 163783, 29680, 146704, 36584, 6677, 64746, 5174, 121420, 16550, 70504, 4220, 194531, 45599, 34850, 39945, 76015, 216429, 91168, 139730, 21438, 60414, 8264, 142239, 45036, 89659, 7709, 147531, 31874, 209376, 275039, 49096, 240968, 5346, 56057, 195122, 144403	0.9	336.60151471016604	3847162	0.69	3433	d__Bacteria;p__Pseudomonadota;c__Gammaproteobacteria;o__Xanthomonadales;f__Xanthomonadaceae;g__Stenotrophomonas;s__Stenotrophomonas acidaminiphila	GCF_001431595.1	N/A	N/A	ani_screen	classification based on ANI only	GCA_002363385.1, s__Stenotrophomonas maltophilia_AN, 95.0, 82.21, 0.218; GCF_001274595.1, s__Stenotrophomonas maltophilia_AJ, 95.0, 83.25, 0.252; GCF_003086775.1, s__Stenotrophomonas sp003086775, 95.0, 83.16, 0.258; GCF_030128875.1, s__Stenotrophomonas bentonitica_A, 95.0, 82.7, 0.253; GCF_002940085.1, s__Xanthomonas_A sacchari, 95.0, 82.69, 0.216; GCF_024266585.1, s__Xanthomonas_A sacchari_C, 95…	N/A
MEGAHIT-MaxBin2Refined-group-9.010_sub	99.79	0.53	55	k141_38084, k141_84194, k141_8207, k141_24573, k141_2812, k141_5730, k141_38277, k141_46523, k141_60024, k141_54832, k141_19636, k141_38613, k141_27742, k141_25062, k141_43801, k141_66046, k141_84919, k141_84937, k141_76820, k141_41701, k141_20060, k141_85079, k141_47297, k141_11758, k141_76980, k141_11952, k141_11985, k141_50245, k141_82573, k141_15051, k141_61159, k141_25636, k141_50610, k141_7…	17016, 38873, 23915, 1899, 160666, 1049, 19535, 17633, 157244, 12538, 10101, 34877, 196282, 33124, 7849, 13841, 20942, 2943, 7583, 2964, 120695, 1922, 61179, 29552, 308779, 138610, 3765, 35264, 85165, 72975, 136953, 10032, 22948, 6260, 309089, 43195, 87774, 14157, 16945, 150225, 20590, 5499, 56206, 24391, 8079, 152717, 72736, 14465, 333309, 97716, 22272, 21045, 30029, 29622, 253183	0.905	341.1076728765393	3578217	0.68	3167	d__Bacteria;p__Pseudomonadota;c__Gammaproteobacteria;o__Xanthomonadales;f__Rhodanobacteraceae;g__Rhodanobacter;s__Rhodanobacter sp001898415	GCA_001898415.1	N/A	N/A	ani_screen	classification based on ANI only	GCF_013620825.1, s__Rhodanobacter sp001899565, 95.0, 82.24, 0.223; GCF_003335105.1, s__Rhodanobacter denitrificans_A, 95.0, 85.34, 0.375; GCF_001428405.1, s__LMSL01 sp001428405, 95.0, 82.96, 0.246; GCF_001182895.1, s__Frateuria_B defendens, 95.0, 81.77, 0.165; GCA_002413455.1, s__Rhodanobacter sp002413455, 95.0, 82.59, 0.207; GCF_024158035.1, s__Dyella_A lutea, 95.0, 81.29, 0.179; GCF_004799035.1…	N/A
MEGAHIT-MaxBin2Refined-group-4.002	100	7.95	56	k141_29977, k141_25501, k141_34734, k141_64697, k141_30178, k141_64765, k141_50907, k141_30209, k141_18609, k141_34752, k141_50911, k141_62788, k141_23401, k141_41704, k141_46792, k141_16697, k141_37569, k141_56009, k141_23698, k141_39795, k141_35285, k141_42107, k141_26393, k141_7180, k141_37888, k141_58730, k141_39992, k141_69975, k141_5637, k141_72309, k141_26687, k141_63631, k141_26692, k141_…	8923, 14612, 2737, 2068, 51770, 1334, 38529, 86878, 412236, 252884, 105896, 67952, 233996, 621982, 3818, 37679, 24128, 14024, 29051, 4708, 28796, 1472, 86191, 336826, 4215, 21728, 10385, 44673, 110724, 250558, 1637, 24239, 51726, 9543, 16336, 112999, 2104, 180356, 33323, 1793, 430551, 67732, 35955, 84774, 329148, 341229, 297177, 16645, 344012, 9891, 1946, 15857, 5648, 456633, 17593, 28430	0.851	293.02496901009386	5828050	0.38	5647	d__Bacteria;p__Bacillota;c__Bacilli;o__Bacillales_B;f__DSM-18226;g__Neobacillus;s__	N/A	N/A	N/A	taxonomic classification defined by topology and ANI	classification based on placement in class-level tree	GCF_019219025.1, s__Neobacillus sp019219025, 95.0, 85.88, 0.436; GCF_007678255.1, s__Neobacillus sp007678255, 95.0, 85.64, 0.422; GCF_000686805.1, s__Neobacillus sp000686805, 95.0, 85.6, 0.419; GCF_030123365.1, s__Neobacillus sp030123365, 95.0, 85.05, 0.403; GCF_002567005.1, s__Neobacillus sp002567005, 95.0, 84.69, 0.384; GCF_018613105.1, s__Neobacillus sp018613105, 95.0, 84.0, 0.319; GCF_0186130…	N/A
MEGAHIT-MaxBin2Refined-group-6.013	99.97	0.69	67	k141_182452, k141_29307, k141_160552, k141_219221, k141_80486, k141_51337, k141_37320, k141_124874, k141_102946, k141_175759, k141_1256, k141_51568, k141_183114, k141_66528, k141_154101, k141_212599, k141_154164, k141_198209, k141_74874, k141_169903, k141_140630, k141_67842, k141_104711, k141_67969, k141_119429, k141_199477, k141_199515, k141_206741, k141_134294, k141_76245, k141_155866, k141_183…	43013, 152186, 186693, 1288, 198430, 414664, 19661, 1053, 6467, 6574, 1399, 179015, 1955, 375969, 222414, 259153, 248092, 1321, 1461, 3024, 155397, 1652, 91874, 3393, 1113, 274580, 6180, 31171, 31277, 5566, 107207, 368374, 33493, 9695, 497512, 1465, 3668, 2114, 23137, 625199, 4067, 1090, 1490, 14217, 2001, 755493, 27633, 3123, 499132, 49448, 1271, 50144, 1494, 6419, 21713, 544450, 1605, 398871, 2…	0.906	355.33667691312087	7263188	0.51	6181	d__Bacteria;p__Bacteroidota;c__Bacteroidia;o__Cytophagales;f__Spirosomataceae;g__Dyadobacter;s__Dyadobacter sp001898145	GCF_001898145.1	N/A	N/A	ani_screen	classification based on ANI only	GCF_900109045.1, s__Dyadobacter sp900109045, 95.0, 84.42, 0.439	N/A
MEGAHIT-MaxBin2Refined-group-2.006	99.23	5.56	71	k141_81185, k141_85708, k141_54208, k141_99435, k141_104047, k141_117533, k141_126542, k141_140429, k141_122453, k141_126910, k141_50462, k141_86634, k141_72994, k141_41626, k141_9887, k141_14302, k141_122789, k141_77383, k141_118057, k141_9966, k141_73164, k141_127391, k141_46312, k141_10354, k141_55713, k141_2017, k141_91926, k141_123563, k141_6153, k141_51768, k141_73955, k141_136915, k141_105…	14626, 6517, 21067, 4053, 35274, 43840, 77110, 8119, 129069, 72003, 72380, 14219, 51116, 81958, 49541, 55834, 46801, 116036, 102680, 77797, 13507, 51907, 4023, 94180, 26277, 3854, 5999, 80615, 12875, 95795, 39231, 30049, 22515, 2528, 44854, 12431, 4601, 251948, 1322, 75143, 43789, 2485, 23727, 48968, 160829, 17298, 54409, 27005, 35970, 27266, 33842, 15589, 208244, 63709, 4827, 4707, 111689, 14582…	0.926	322.8077576443941	3686753	0.7	3532	d__Bacteria;p__Actinomycetota;c__Actinomycetes;o__Actinomycetales;f__Microbacteriaceae;g__Microbacterium;s__	N/A	N/A	N/A	taxonomic classification defined by topology and ANI	classification based on placement in class-level tree	GCF_021582875.1, s__Microbacterium sp021582875, 95.0, 81.59, 0.195; GCF_009758255.1, s__Microbacterium sp009758255, 95.0, 81.5, 0.195; GCF_003387575.1, s__Microbacterium bovistercoris, 95.0, 81.17, 0.173; GCF_002979415.1, s__Microbacterium sp002979415, 95.0, 80.85, 0.153; GCF_024971095.1, s__Microbacterium neungamense, 95.0, 80.81, 0.181; GCF_014084045.1, s__Microbacterium esteraromaticum_D, 95.0…	N/A
MEGAHIT-MetaBAT2Refined-group-6.35	98.24	0.61	77	k141_51075, k141_80314, k141_65850, k141_51302, k141_138879, k141_66108, k141_58798, k141_219658, k141_66378, k141_44311, k141_226920, k141_80824, k141_227004, k141_81035, k141_30156, k141_139556, k141_44624, k141_16035, k141_125274, k141_198194, k141_103737, k141_169276, k141_110962, k141_205653, k141_89269, k141_111083, k141_227954, k141_52331, k141_140505, k141_60080, k141_67723, k141_118761, …	69588, 108505, 23620, 16680, 127513, 79566, 186830, 47537, 6457, 55911, 46523, 166990, 15740, 9717, 152476, 70756, 31233, 15225, 65916, 43876, 49195, 43754, 22444, 20707, 7300, 134408, 169071, 98059, 172145, 192311, 49928, 129111, 30276, 35513, 125032, 16681, 74150, 21468, 28213, 255094, 105699, 87907, 16411, 17967, 27698, 23535, 679577, 42070, 109110, 7822, 178790, 173432, 53848, 7364, 29420, 35…	0.927	316.6751856328786	5924652	0.65	5791	d__Bacteria;p__Pseudomonadota;c__Alphaproteobacteria;o__Reyranellales;f__Reyranellaceae;g__Reyranella;s__Reyranella massiliensis	GCF_000312425.1	N/A	N/A	ani_screen	classification based on ANI only	GCA_018240695.1, s__Reyranella sp018240695, 95.0, 81.99, 0.187; GCA_004296815.1, s__Reyranella sp004296815, 95.0, 85.24, 0.372; GCF_017305915.1, s__Reyranella sp017305915, 95.0, 81.15, 0.161; GCA_001767945.1, s__Reyranella sp001767945, 95.0, 82.19, 0.246; GCA_030684475.1, s__Reyranella sp030684475, 95.0, 82.3, 0.205; GCA_029946105.1, s__Reyranella sp029946105, 95.0, 82.02, 0.246; GCA_018240685.1,…	N/A
MEGAHIT-MaxBin2Refined-group-8.003	99.99	0	79	k141_22436, k141_7510, k141_27446, k141_2649, k141_32649, k141_77365, k141_69978, k141_35163, k141_40135, k141_10444, k141_77454, k141_67802, k141_40330, k141_23055, k141_77456, k141_42841, k141_30223, k141_3152, k141_58039, k141_72884, k141_30297, k141_35783, k141_77552, k141_45651, k141_38325, k141_30604, k141_65851, k141_10911, k141_18376, k141_28186, k141_60714, k141_26253, k141_63493, k141_7…	29212, 51116, 85443, 140969, 61711, 98689, 46396, 70763, 120967, 127966, 164218, 53171, 24870, 37607, 132582, 279074, 181877, 32966, 59559, 30686, 60551, 15936, 242446, 135321, 15873, 98233, 6396, 123815, 32852, 61399, 34903, 41116, 1418, 28204, 40389, 14637, 1044, 341756, 128248, 94521, 211768, 19838, 173392, 161194, 4169, 1757, 6142, 1323, 171457, 5035, 5444, 11558, 2866, 119983, 32152, 84423, …	0.874	330.3686162143941	6714377	0.52	5933	d__Bacteria;p__Bacillota;c__Bacilli;o__Paenibacillales;f__Paenibacillaceae;g__Paenibacillus;s__	N/A	N/A	N/A	taxonomic classification defined by topology and ANI	classification based on placement in class-level tree	GCF_000758665.1, s__Paenibacillus borealis, 95.0, 84.62, 0.41; GCF_013141775.1, s__Paenibacillus phytohabitans, 95.0, 84.61, 0.403; GCF_000758605.1, s__Paenibacillus sp000758605, 95.0, 84.1, 0.372; GCF_013204885.1, s__Paenibacillus tritici, 95.0, 82.95, 0.302; GCF_017874735.1, s__Paenibacillus silagei, 95.0, 81.93, 0.258; GCF_001955925.1, s__Paenibacillus sp001955925, 95.0, 81.65, 0.238; GCF_0222…	N/A
MEGAHIT-MaxBin2Refined-group-9.018	99.72	2.72	88	k141_16316, k141_78847, k141_2783, k141_5612, k141_81564, k141_19200, k141_41011, k141_73543, k141_65510, k141_16584, k141_76461, k141_27591, k141_41260, k141_68341, k141_52045, k141_60303, k141_68355, k141_19645, k141_68401, k141_33412, k141_65840, k141_11343, k141_52176, k141_36080, k141_68430, k141_82055, k141_17122, k141_84825, k141_1097, k141_41542, k141_1122, k141_11498, k141_9108, k141_523…	62116, 3669, 2153, 9437, 1661, 38035, 110503, 45512, 173735, 12954, 117516, 97618, 128467, 101424, 44438, 26081, 151158, 16278, 69177, 26591, 22076, 51481, 8645, 75091, 17892, 28459, 14960, 85139, 16291, 102690, 1687, 2600, 3212, 32329, 12781, 56903, 16814, 136763, 22499, 107211, 65206, 219795, 81722, 56770, 90907, 197794, 1887, 11426, 1923, 1897, 1208, 27822, 17775, 1399, 1129, 84171, 6174, 3169…	0.894	305.7331165582792	4094214	0.65	3998	d__Bacteria;p__Pseudomonadota;c__Alphaproteobacteria;o__Rhizobiales;f__Devosiaceae;g__Devosia;s__	N/A	84.95	0.389	taxonomic classification defined by topology and ANI	classification based on placement in class-level tree	GCF_001650025.1, s__Devosia elaeis, 95.0, 85.63, 0.383; GCF_015158295.1, s__Devosia faecipullorum, 95.0, 83.72, 0.345; GCA_023388175.1, s__Devosia sp023388175, 95.0, 83.27, 0.309; GCA_946480655.1, s__Devosia sp946480655, 95.0, 82.84, 0.199; GCF_019504385.1, s__Devosia salina, 95.0, 82.52, 0.223; GCF_900631955.1, s__Devosia equisanguinis, 95.0, 82.46, 0.213; GCF_000969445.1, s__Devosia chinhatensi…	N/A
MEGAHIT-MetaBAT2Refined-group-2.27	100	0.33	89	k141_22626, k141_99510, k141_95037, k141_76857, k141_54454, k141_22830, k141_140339, k141_27497, k141_135822, k141_82178, k141_4947, k141_126930, k141_91172, k141_95938, k141_18904, k141_64312, k141_127362, k141_86682, k141_118143, k141_28218, k141_10086, k141_69059, k141_105113, k141_114445, k141_37441, k141_33154, k141_60180, k141_60212, k141_64736, k141_60236, k141_87129, k141_123538, k141_152…	22708, 43095, 6796, 144813, 97539, 12621, 36713, 108947, 95292, 97298, 10572, 3619, 27639, 4785, 150279, 48962, 33477, 623838, 115985, 86427, 87604, 106584, 51097, 20987, 8643, 16358, 19890, 2615, 35110, 28169, 8074, 66871, 70729, 73573, 266234, 129961, 13841, 5988, 6427, 3403, 5975, 17796, 56471, 44532, 19793, 5361, 41336, 10826, 202769, 42060, 9259, 159415, 41059, 25435, 170296, 117204, 6268, 2…	0.916	323.435	6331358	0.66	5988	d__Bacteria;p__Actinomycetota;c__Actinomycetes;o__Mycobacteriales;f__Mycobacteriaceae;g__Rhodococcus;s__Rhodococcus sp004345605	GCF_004345605.1	N/A	N/A	ani_screen	classification based on ANI only	GCF_012726195.1, s__Rhodococcus sp012726195, 95.0, 88.49, 0.702; GCA_001312645.1, s__Rhodococcus sp001312645, 95.0, 90.35, 0.636	N/A
MEGAHIT-MetaBAT2Refined-group-2.38	99.99	1.74	89	k141_4564, k141_18059, k141_67739, k141_122090, k141_59269, k141_18447, k141_140622, k141_59313, k141_127091, k141_136014, k141_41655, k141_82463, k141_9952, k141_32631, k141_9956, k141_127315, k141_114058, k141_136182, k141_114180, k141_14791, k141_46219, k141_51105, k141_59953, k141_86852, k141_136342, k141_51377, k141_10512, k141_69255, k141_132486, k141_105527, k141_55909, k141_33357, k141_55…	73636, 179625, 125687, 34406, 19747, 18799, 30713, 91363, 31225, 10004, 124302, 66568, 14477, 7841, 141197, 33473, 23386, 12040, 140861, 16135, 464225, 200884, 334873, 38886, 339436, 5768, 13690, 127211, 1510, 5310, 45330, 81292, 25689, 2173, 31718, 323971, 6387, 61664, 23879, 76783, 26900, 50294, 102935, 85121, 11871, 132426, 98741, 422572, 28668, 235331, 68968, 52016, 119997, 69877, 153894, 160…	0.907	324.33467922835354	7159877	0.66	6687	d__Bacteria;p__Pseudomonadota;c__Gammaproteobacteria;o__Burkholderiales;f__Burkholderiaceae;g__Achromobacter;s__Achromobacter aegrifaciens	GCF_902859735.1	N/A	N/A	ani_screen	classification based on ANI only	GCF_003600685.1, s__Achromobacter spanius_B, 95.0, 84.92, 0.374; GCA_017745595.1, s__Bordetella_A petrii_C, 95.0, 81.6, 0.15; GCF_000067205.1, s__Bordetella_A petrii, 95.0, 81.04, 0.174; GCF_002975275.1, s__Achromobacter sp002975275, 95.0, 85.68, 0.443; GCA_023432075.1, s__Achromobacter sp023432075, 95.0, 87.07, 0.322; GCF_017356245.1, s__Bordetella_A petrii_D, 95.0, 81.2, 0.197; GCF_002209555.1,…	N/A
MEGAHIT-MaxBin2Refined-group-2.015	99.54	5.27	91	k141_45130, k141_94767, k141_117393, k141_90312, k141_63318, k141_77046, k141_59255, k141_4722, k141_126767, k141_135823, k141_68367, k141_64003, k141_14177, k141_91250, k141_140950, k141_28134, k141_59886, k141_28225, k141_42141, k141_19286, k141_14816, k141_14845, k141_123255, k141_105187, k141_5625, k141_77958, k141_132298, k141_64687, k141_118668, k141_96686, k141_109298, k141_105568, k141_13…	27873, 44882, 62377, 2363, 2373, 63002, 14212, 15104, 36239, 88158, 4723, 26958, 10173, 4276, 205799, 269066, 8210, 118861, 12096, 46193, 26905, 1074, 74017, 8539, 44615, 5826, 4765, 97003, 2821, 100310, 148099, 31223, 22034, 25120, 99751, 17257, 18448, 43338, 92293, 1540, 21749, 70592, 136898, 86722, 6006, 22363, 37917, 109510, 16538, 136121, 30286, 4447, 127266, 9657, 8651, 55518, 6874, 53115, …	0.927	327.9872661122661	4077316	0.7	3848	d__Bacteria;p__Actinomycetota;c__Actinomycetes;o__Actinomycetales;f__Microbacteriaceae;g__Microbacterium;s__	N/A	89.3	0.601	taxonomic classification defined by topology and ANI	classification based on placement in class-level tree	GCF_002979415.1, s__Microbacterium sp002979415, 95.0, 84.67, 0.379; GCF_018613995.1, s__Microbacterium sp018613995, 95.0, 84.24, 0.176; GCF_001513675.1, s__Microbacterium sp001513675, 95.0, 83.93, 0.337; GCF_011752045.1, s__Microbacterium sp001639925, 95.0, 83.64, 0.305; GCF_017355365.1, s__Microbacterium sp017355365, 95.0, 83.45, 0.275; GCF_025143365.1, s__Microbacterium sp025143365, 95.0, 83.1,…	Genome not assigned to closest species as it falls outside its pre-defined ANI radius
MEGAHIT-MetaBAT2Refined-group-6.32	100	0.63	110	k141_189565, k141_323, k141_22146, k141_153473, k141_707, k141_190052, k141_734, k141_66268, k141_66360, k141_117397, k141_29960, k141_29961, k141_44328, k141_226972, k141_139335, k141_190388, k141_147016, k141_219919, k141_74050, k141_1359, k141_74052, k141_22956, k141_1457, k141_147335, k141_110577, k141_227615, k141_205515, k141_176363, k141_125622, k141_118420, k141_132850, k141_81675, k141_8…	78494, 2929, 97703, 5267, 3580, 13410, 18206, 47060, 42215, 13408, 4708, 56032, 70839, 2808, 192767, 37416, 18057, 109220, 3815, 41382, 60769, 48442, 96756, 39505, 11343, 8766, 56176, 20454, 26372, 41565, 72172, 11468, 132904, 75794, 36553, 137945, 25986, 22336, 2671, 49195, 13128, 23856, 218401, 47323, 83170, 26106, 124417, 27536, 19288, 56194, 107337, 31960, 35856, 17341, 15062, 17171, 15760, 7…	0.897	371.3686969545681	4970303	0.6	4006	d__Bacteria;p__Planctomycetota;c__Planctomycetia;o__Gemmatales;f__Gemmataceae;g__JAIXLE01;s__	N/A	N/A	N/A	taxonomic novelty determined using RED	classification based on placement in class-level tree	N/A	N/A
MEGAHIT-MetaBAT2Refined-group-3.31	97.47	0.52	112	k141_66645, k141_63928, k141_38952, k141_77874, k141_44541, k141_52885, k141_30764, k141_64072, k141_464, k141_30890, k141_64128, k141_80750, k141_86391, k141_14116, k141_56245, k141_50404, k141_25543, k141_31182, k141_42191, k141_23020, k141_75469, k141_86651, k141_25711, k141_23153, k141_39651, k141_23189, k141_86816, k141_47916, k141_6368, k141_56641, k141_58873, k141_45470, k141_78810, k141_5…	2688, 14168, 17798, 4638, 53317, 19206, 6714, 65725, 18502, 8140, 61456, 62847, 1663, 28291, 7854, 80874, 53986, 6952, 107836, 26431, 6785, 3526, 71984, 38590, 48028, 102533, 14120, 16558, 128372, 20149, 13260, 29286, 3469, 3139, 57420, 42592, 31395, 49933, 45607, 43826, 77585, 7562, 21471, 26046, 26270, 45082, 20888, 22911, 40007, 16538, 17072, 3168, 7531, 9477, 48395, 5626, 22129, 17815, 40806,…	0.886	321.3360336033604	3619150	0.43	3333	d__Bacteria;p__Bacillota_A;c__Clostridia;o__Lachnospirales;f__Lachnospiraceae;g__Velocimicrobium;s__	N/A	N/A	N/A	taxonomic classification fully defined by topology	classification based on placement in class-level tree	N/A	N/A
MEGAHIT-MetaBAT2Refined-group-8.7	100	2.86	123	k141_54726, k141_39815, k141_2556, k141_59749, k141_5061, k141_62273, k141_184, k141_37412, k141_17598, k141_59769, k141_15041, k141_348, k141_10256, k141_5287, k141_15081, k141_69908, k141_5305, k141_27526, k141_17687, k141_75035, k141_2921, k141_45045, k141_7901, k141_20405, k141_67697, k141_7928, k141_67793, k141_615, k141_20446, k141_25528, k141_8024, k141_23094, k141_52724, k141_18007, k141_…	7809, 38114, 3822, 18548, 6032, 24766, 17450, 135686, 23598, 141452, 211923, 3378, 45700, 56519, 63165, 112354, 14458, 56628, 29445, 17853, 25402, 311797, 108635, 19523, 20680, 11943, 3296, 13664, 130467, 6587, 9025, 1744, 22553, 158588, 78216, 65210, 62950, 48330, 174732, 44447, 50762, 74665, 23302, 69893, 177401, 12323, 269262, 34502, 6606, 20391, 22659, 27089, 37805, 208874, 76307, 34123, 1089…	0.91	328.5410465674508	6761982	0.68	6249	d__Bacteria;p__Pseudomonadota;c__Gammaproteobacteria;o__Burkholderiales;f__Burkholderiaceae;g__Achromobacter;s__Achromobacter denitrificans	GCF_001571365.1	N/A	N/A	ani_screen	classification based on ANI only	GCF_000067205.1, s__Bordetella_A petrii, 95.0, 80.81, 0.161; GCA_023432075.1, s__Achromobacter sp023432075, 95.0, 87.08, 0.313; GCF_900496975.1, s__Achromobacter veterisilvae, 95.0, 90.49, 0.696; GCF_902859765.1, s__Achromobacter pulmonis, 95.0, 85.71, 0.441; GCF_014490035.1, s__Achromobacter bronchisepticus_A, 95.0, 87.74, 0.569; GCF_002261335.1, s__Bordetella sp002261335, 95.0, 81.74, 0.209; GC…	N/A
MEGAHIT-MetaBAT2Refined-group-2.36	100	0.49	123	k141_126426, k141_108404, k141_131354, k141_117606, k141_9580, k141_86230, k141_4705, k141_108446, k141_45510, k141_68106, k141_86443, k141_27868, k141_104581, k141_59428, k141_36598, k141_54907, k141_140904, k141_91246, k141_55003, k141_59802, k141_140982, k141_100556, k141_50937, k141_91308, k141_82781, k141_55268, k141_114243, k141_91359, k141_114299, k141_141095, k141_127685, k141_86801, k141…	114615, 53404, 1575, 64963, 134531, 80498, 42629, 422287, 43302, 94415, 4760, 67592, 102937, 19804, 15328, 40131, 10038, 33413, 177324, 16281, 2076, 27614, 82647, 28776, 48002, 36564, 11907, 151253, 4758, 51295, 13963, 40974, 16632, 23078, 3435, 49161, 109420, 38655, 17025, 23044, 19910, 8426, 126778, 7575, 51582, 120992, 56783, 36249, 65889, 38826, 18594, 75388, 23407, 34188, 30430, 10232, 20617…	0.922	319.70992228447494	5744353	0.67	5533	d__Bacteria;p__Actinomycetota;c__Actinomycetes;o__Mycobacteriales;f__Mycobacteriaceae;g__Mycobacterium;s__Mycobacterium phocaicum	GCF_010731115.1	N/A	N/A	ani_screen	classification based on ANI only	GCF_001905655.1, s__Mycobacterium sp001905655, 95.0, 90.06, 0.646; GCF_010730955.1, s__Mycobacterium aubagnense, 95.0, 88.71, 0.635; GCF_030209435.1, s__Mycobacterium sp030209435, 95.0, 91.83, 0.774; GCF_009729075.1, s__Mycobacterium sp009729075, 95.0, 89.49, 0.66; GCF_018326285.1, s__Mycobacterium sp018326285, 95.0, 92.56, 0.799; GCF_005670685.2, s__Mycobacterium mucogenicum_B, 95.0, 91.73, 0.77…	N/A
MEGAHIT-MaxBin2Refined-group-6.003	99.81	2.31	130	k141_153221, k141_14791, k141_7747, k141_146598, k141_131795, k141_22333, k141_132029, k141_197625, k141_8211, k141_124957, k141_88447, k141_154032, k141_51613, k141_15819, k141_96102, k141_8528, k141_44583, k141_176137, k141_190851, k141_81338, k141_140177, k141_190931, k141_74667, k141_154374, k141_23556, k141_227943, k141_169507, k141_96772, k141_162227, k141_118492, k141_16779, k141_31465, k1…	44428, 23503, 8690, 2837, 92994, 2477, 3584, 3911, 27352, 10074, 1323, 40660, 12947, 3135, 43263, 106609, 275570, 101292, 45216, 5135, 1087, 95012, 77181, 75759, 20750, 50637, 19944, 23484, 1194, 128034, 3006, 166049, 103671, 61855, 1812, 1452, 86837, 8587, 12616, 370480, 1182, 139618, 1331, 64548, 88391, 142073, 15532, 27247, 3855, 14556, 36486, 55462, 156256, 28948, 67029, 45529, 22050, 58264, …	0.874	362.1996478873239	7051676	0.71	5680	d__Bacteria;p__Planctomycetota;c__Planctomycetia;o__Isosphaerales;f__Isosphaeraceae;g__Paludisphaera;s__	N/A	93.4	0.75	taxonomic classification defined by topology and ANI	classification based on placement in class-level tree	GCA_937907525.1, s__Paludisphaera sp937907525, 95.0, 83.2, 0.281; GCF_029589435.1, s__Paludisphaera mucosa, 95.0, 82.79, 0.241; GCF_011064595.1, s__Paludisphaera soli, 95.0, 82.56, 0.22; GCF_001610895.1, s__Paludisphaera sp001610895, 95.0, 81.82, 0.194; GCF_011065895.1, s__Paludisphaera rhizosphaerae, 95.0, 81.21, 0.172	Genome not assigned to closest species as it falls outside its pre-defined ANI radius
MEGAHIT-MetaBAT2Refined-group-2.28_sub	99.38	0.59	131	k141_9059, k141_67645, k141_13571, k141_22684, k141_85897, k141_555, k141_27344, k141_76879, k141_135581, k141_13795, k141_140275, k141_41074, k141_67995, k141_95231, k141_135696, k141_54566, k141_99817, k141_122386, k141_126825, k141_13954, k141_4803, k141_18596, k141_63950, k141_86593, k141_36468, k141_100034, k141_127016, k141_1119, k141_27967, k141_113858, k141_18791, k141_136015, k141_122847…	24168, 52093, 78031, 14266, 31349, 8280, 12688, 13890, 47020, 64024, 13822, 70636, 68393, 48133, 24836, 117088, 85572, 18650, 12031, 383892, 40696, 8662, 67258, 8989, 98208, 50352, 13244, 36061, 137351, 4878, 12573, 4738, 8066, 54556, 13016, 76192, 246105, 11554, 79038, 1810, 20823, 17507, 73228, 78176, 35678, 4528, 130532, 27048, 2801, 39273, 28224, 85560, 4450, 88689, 39712, 61274, 21417, 85674…	0.878	347.86700173980284	6142098	0.45	5173	d__Bacteria;p__Bacteroidota;c__Bacteroidia;o__Chitinophagales;f__Chitinophagaceae;g__Agriterribacter;s__	N/A	N/A	N/A	taxonomic classification fully defined by topology	classification based on placement in class-level tree	N/A	N/A
MEGAHIT-MaxBin2Refined-group-2.020_sub	97.44	2.76	185	k141_126367, k141_72197, k141_9230, k141_72304, k141_63375, k141_103961, k141_99481, k141_63427, k141_81576, k141_95117, k141_86129, k141_50126, k141_135685, k141_77042, k141_36214, k141_113322, k141_99759, k141_126695, k141_90755, k141_82028, k141_68169, k141_72855, k141_99965, k141_32261, k141_140700, k141_108721, k141_72977, k141_41588, k141_135946, k141_131935, k141_113888, k141_95779, k141_9…	34050, 1915, 1505, 53637, 9353, 5813, 2180, 68510, 1386, 16118, 7991, 9909, 40463, 25723, 5544, 18688, 3644, 74334, 74543, 10112, 11030, 69357, 60970, 3478, 73342, 1343, 2959, 2715, 6168, 8336, 4548, 58640, 39859, 92356, 56400, 3921, 5278, 15875, 31114, 1456, 28343, 28447, 1956, 1799, 164986, 70754, 46965, 9930, 21866, 38656, 12191, 18799, 11416, 84290, 5135, 59794, 27293, 37474, 3778, 1461, 1091…	0.912	360.5817944818597	5450884	0.63	4603	d__Bacteria;p__Pseudomonadota;c__Gammaproteobacteria;o__Steroidobacterales;f__Steroidobacteraceae;g__Povalibacter;s__	N/A	N/A	N/A	taxonomic novelty determined using RED	classification based on placement in class-level tree	N/A	N/A
MEGAHIT-MetaBAT2Refined-group-2.26_sub	96.76	0.6	199	k141_135329, k141_103759, k141_90, k141_4532, k141_121838, k141_90281, k141_45300, k141_126416, k141_81422, k141_76851, k141_103948, k141_99467, k141_40905, k141_40919, k141_67928, k141_113160, k141_59048, k141_90578, k141_13871, k141_99680, k141_41105, k141_95293, k141_68078, k141_90721, k141_140473, k141_9602, k141_104364, k141_36259, k141_63651, k141_36270, k141_90812, k141_140610, k141_36324,…	7336, 6275, 2093, 41569, 7250, 6834, 4328, 63514, 24869, 23612, 9126, 2853, 10403, 3128, 19233, 5805, 3917, 17051, 5976, 41314, 10466, 5002, 4338, 23089, 11993, 29184, 9483, 26305, 5029, 11767, 13594, 11133, 30870, 4045, 27092, 9469, 4589, 45437, 7629, 36428, 15308, 7756, 23620, 16657, 5277, 37945, 5291, 10577, 9655, 7487, 11185, 29326, 4229, 5060, 1957, 38718, 5283, 2669, 10830, 7388, 16480, 163…	0.901	325.4885950413223	3273812	0.5	3025	d__Bacteria;p__Bacteroidota;c__Bacteroidia;o__Chitinophagales;f__Chitinophagaceae;g__UBA1312;s__	N/A	90.5	0.689	taxonomic classification defined by topology and ANI	classification based on placement in class-level tree	N/A	Genome not assigned to closest species as it falls outside its pre-defined ANI radius
MEGAHIT-MetaBAT2Refined-group-2.33	100	1.11	209	k141_22558, k141_49659, k141_90203, k141_90231, k141_13587, k141_121857, k141_99355, k141_94844, k141_18104, k141_121944, k141_22766, k141_117481, k141_94931, k141_131083, k141_90408, k141_95042, k141_95062, k141_90488, k141_58943, k141_67925, k141_81581, k141_9483, k141_59017, k141_117584, k141_72473, k141_32029, k141_131566, k141_104339, k141_131592, k141_23073, k141_59271, k141_18455, k141_863…	11971, 2498, 73529, 8039, 11079, 45341, 25984, 26388, 24533, 6669, 49178, 37770, 7292, 5896, 9654, 7315, 2565, 1800, 30464, 10302, 45800, 31432, 24768, 64341, 24036, 88610, 5974, 24648, 2314, 38618, 86839, 9103, 9058, 30087, 12901, 15802, 2373, 17306, 12229, 8603, 17208, 9670, 27744, 127653, 8636, 48907, 34610, 50987, 33351, 61455, 57639, 28174, 22276, 56920, 8429, 34916, 13867, 15811, 13523, 866…	0.89	305.0778103616813	5249733	0.64	5115	d__Bacteria;p__Pseudomonadota;c__Alphaproteobacteria;o__Rhizobiales;f__Rhizobiaceae;g__Mesorhizobium;s__	N/A	N/A	N/A	taxonomic classification defined by topology and ANI	classification based on placement in class-level tree	GCF_004363725.1, s__Mesorhizobium defluvii, 95.0, 87.16, 0.479; GCA_022833215.1, s__Mesorhizobium sp022833215, 95.0, 86.4, 0.432; GCF_014201615.1, s__Mesorhizobium lusatiense, 95.0, 84.96, 0.375	N/A
MEGAHIT-MaxBin2Refined-group-2.016_sub	99.4	1.63	274	k141_126270, k141_117276, k141_112795, k141_121798, k141_49685, k141_112822, k141_31649, k141_45168, k141_76732, k141_130907, k141_130950, k141_72198, k141_45271, k141_18082, k141_31728, k141_49796, k141_9271, k141_121923, k141_85831, k141_45350, k141_113005, k141_22805, k141_117496, k141_443, k141_94971, k141_9380, k141_85964, k141_117530, k141_81570, k141_40973, k141_27334, k141_86027, k141_581…	14285, 2171, 15175, 8669, 8431, 2665, 21142, 14688, 28895, 5797, 5131, 1016, 4763, 4544, 22189, 38154, 3703, 1057, 8665, 11490, 44677, 11686, 10190, 9024, 17641, 53015, 1095, 13766, 21647, 12160, 5726, 8864, 18921, 3001, 4811, 6266, 22722, 5596, 8642, 3152, 2115, 5397, 3137, 37641, 5846, 10160, 5067, 14840, 8470, 13032, 36599, 3893, 3464, 25545, 5827, 3156, 21397, 7985, 15610, 13391, 16886, 4797,…	0.904	313.77015643802645	3457067	0.68	3324	d__Bacteria;p__Pseudomonadota;c__Alphaproteobacteria;o__Sphingomonadales;f__Sphingomonadaceae;g__Sphingopyxis;s__Sphingopyxis granuli	GCF_001591045.1	N/A	N/A	ani_screen	classification based on ANI only	GCA_017309275.1, s__Sphingopyxis sp017309275, 95.0, 83.12, 0.256; GCF_003797775.2, s__Sphingopyxis sp001427085, 95.0, 83.89, 0.28; GCA_026125835.1, s__Sphingopyxis sp026125835, 95.0, 83.86, 0.213; GCF_900108295.1, s__Sphingopyxis sp900108295, 95.0, 82.79, 0.241; GCF_000756385.1, s__Sphingopyxis sp000756385, 95.0, 84.28, 0.29; GCF_022024275.1, s__Sphingopyxis sp022024275, 95.0, 83.63, 0.252; GCF_0…	N/A
MEGAHIT-MetaBAT2Refined-group-6.42	99.99	7.74	341	k141_153136, k141_196873, k141_167723, k141_153203, k141_7354, k141_29250, k141_218868, k141_109642, k141_197068, k141_153346, k141_51245, k141_14942, k141_51267, k141_226287, k141_439, k141_87722, k141_160597, k141_131526, k141_197187, k141_44047, k141_95263, k141_44102, k141_226596, k141_58801, k141_197299, k141_102711, k141_102718, k141_8080, k141_161000, k141_190129, k141_44310, k141_212189, …	18415, 4633, 1909, 4283, 4016, 67979, 8060, 27348, 17864, 13965, 39773, 3426, 20556, 50487, 18719, 105299, 6153, 48763, 57694, 203297, 22403, 26353, 8087, 5435, 61616, 101058, 18616, 23080, 14928, 30617, 14342, 4095, 9014, 28994, 23512, 36041, 5314, 121288, 3088, 33013, 46250, 3834, 5066, 6102, 26291, 70772, 200573, 5028, 5436, 2435, 9057, 1873, 14843, 6488, 18605, 104109, 43665, 19013, 5136, 217…	0.826	357.2241172231564	10788645	0.63	8326	d__Bacteria;p__Planctomycetota;c__Planctomycetia;o__Isosphaerales;f__Isosphaeraceae;g__Singulisphaera;s__	N/A	N/A	N/A	taxonomic novelty determined using RED	classification based on placement in class-level tree	N/A	N/A
MEGAHIT-MetaBAT2Refined-group-8.23	93.75	2.4	421	k141_17411, k141_77087, k141_49747, k141_69635, k141_32354, k141_72147, k141_7492, k141_22435, k141_19943, k141_59716, k141_72162, k141_69673, k141_49801, k141_10018, k141_57295, k141_64699, k141_54763, k141_39845, k141_17534, k141_32460, k141_44906, k141_49910, k141_49927, k141_67304, k141_69792, k141_67315, k141_67335, k141_64884, k141_54807, k141_15046, k141_12670, k141_32585, k141_37514, k141…	9872, 1987, 3934, 8122, 20963, 2742, 4523, 21554, 4005, 44960, 14602, 13841, 2636, 12863, 3251, 8508, 4085, 29706, 2779, 3041, 1953, 2000, 4758, 8375, 3012, 6635, 12084, 15302, 26679, 19449, 12983, 21140, 5624, 8012, 9597, 8122, 8482, 4325, 3042, 1682, 4735, 31545, 5148, 2029, 16813, 4106, 5792, 9659, 14801, 8102, 7286, 1647, 3078, 10501, 15042, 5689, 3853, 2923, 6856, 15386, 10367, 2769, 1784, 5…	0.813	279.79707673568817	4231483	0.31	4105	d__Bacteria;p__Bacillota_A;c__Clostridia;o__Clostridiales;f__Clostridiaceae;g__Clostridium_J;s__Clostridium_J tunisiense	GCF_000300195.1	N/A	N/A	ani_screen	classification based on ANI only	GCF_002387895.1, s__Clostridium_J sp002387895, 95.0, 94.86, 0.834; GCF_017874425.1, s__Clostridium_J punense, 95.0, 85.36, 0.272	N/A
MEGAHIT-MaxBin2Refined-group-2.022_sub	97.85	8.98	538	k141_117242, k141_33, k141_108253, k141_13566, k141_40633, k141_126311, k141_36134, k141_58688, k141_130844, k141_49686, k141_94792, k141_210, k141_99317, k141_31670, k141_9199, k141_90288, k141_99371, k141_13666, k141_140003, k141_58785, k141_112960, k141_9268, k141_45293, k141_117461, k141_90327, k141_103901, k141_54313, k141_135432, k141_103913, k141_18123, k141_81458, k141_108345, k141_99473,…	11015, 1335, 2608, 8424, 2486, 14118, 1469, 20018, 1333, 37830, 15398, 1330, 15764, 26579, 2789, 15871, 9492, 2993, 17658, 1309, 14075, 1655, 1956, 3455, 10945, 47635, 13402, 68916, 12824, 29615, 15027, 9056, 21715, 15858, 10489, 58673, 38906, 23193, 14758, 19145, 43553, 1772, 1018, 1071, 4789, 1506, 4721, 27006, 23676, 12887, 21710, 44325, 12975, 1429, 3871, 2222, 5412, 1227, 15693, 21356, 2254,…	0.891	356.66151368760063	7446537	0.62	6210	d__Bacteria;p__Verrucomicrobiota;c__Verrucomicrobiae;o__Opitutales;f__Opitutaceae;g__UBA6669;s__	N/A	N/A	N/A	taxonomic classification fully defined by topology	classification based on placement in class-level tree	N/A	N/A
MEGAHIT-MetaBAT2Refined-group-6.46_sub	92.04	0.87	604	k141_51036, k141_102086, k141_196842, k141_65634, k141_87525, k141_167708, k141_43809, k141_14669, k141_182375, k141_65739, k141_211544, k141_196967, k141_87611, k141_80295, k141_153227, k141_102226, k141_7387, k141_109528, k141_73091, k141_29281, k141_204320, k141_7432, k141_226174, k141_87641, k141_204371, k141_138791, k141_58491, k141_102314, k141_116878, k141_36725, k141_73250, k141_401, k141…	3877, 4442, 13562, 12930, 6138, 24684, 10223, 4425, 14584, 3359, 8348, 4194, 2642, 6612, 11400, 11301, 7302, 3625, 3519, 24734, 3056, 1932, 3853, 4226, 13933, 21834, 2881, 16621, 6038, 9089, 4227, 7479, 3820, 20247, 19055, 15331, 4771, 1639, 10890, 4215, 2003, 4104, 14075, 8046, 3075, 20282, 15464, 2798, 3901, 8109, 2151, 9924, 1801, 1758, 25638, 4085, 23360, 27512, 7300, 4274, 13062, 1579, 3359,…	0.9	343.8578431372549	5836468	0.62	5100	d__Bacteria;p__Planctomycetota;c__Planctomycetia;o__Gemmatales;f__Gemmataceae;g__JAIXLE01;s__	N/A	N/A	N/A	taxonomic novelty determined using RED	classification based on placement in class-level tree	N/A	N/A
MEGAHIT-MetaBAT2Refined-group-2.34	77.65	2.55	621	k141_40591, k141_40603, k141_99244, k141_27096, k141_54170, k141_22596, k141_85720, k141_81247, k141_67654, k141_90218, k141_49694, k141_54209, k141_90250, k141_130977, k141_9236, k141_9243, k141_94872, k141_296, k141_40808, k141_81402, k141_58809, k141_85823, k141_121928, k141_4576, k141_131015, k141_49832, k141_76854, k141_13689, k141_113017, k141_81495, k141_117514, k141_54427, k141_31806, k14…	2421, 2269, 1969, 2575, 1980, 3242, 9271, 1516, 16667, 1793, 1609, 2694, 7154, 4126, 2928, 1548, 2535, 12309, 2972, 2010, 6344, 3907, 2419, 9609, 2860, 3024, 5874, 16659, 2720, 2040, 13666, 1692, 5085, 2043, 1608, 1539, 1999, 3123, 5166, 15961, 2757, 1601, 1893, 1510, 2107, 4635, 4459, 5595, 1765, 2957, 3069, 8413, 3167, 2352, 5127, 2492, 1535, 4118, 1814, 5605, 8973, 4198, 11107, 2288, 4109, 254…	0.907	253.74253156760085	2718375	0.69	3247	d__Bacteria;p__Pseudomonadota;c__Alphaproteobacteria;o__Caulobacterales;f__Caulobacteraceae;g__Brevundimonas;s__	N/A	N/A	N/A	taxonomic classification fully defined by topology	classification based on placement in class-level tree	N/A	N/A
MEGAHIT-MaxBin2Refined-group-6.020	94.02	3.88	643	k141_94774, k141_87497, k141_94800, k141_36487, k141_226028, k141_196883, k141_36521, k141_175000, k141_167715, k141_204193, k141_211521, k141_14684, k141_102167, k141_196933, k141_131344, k141_87590, k141_175, k141_80291, k141_204282, k141_211598, k141_138746, k141_268, k141_14796, k141_22076, k141_14843, k141_182538, k141_153331, k141_58499, k141_204389, k141_58565, k141_58568, k141_167830, k14…	11011, 12748, 1307, 1037, 6238, 1834, 10541, 27767, 2571, 3214, 21723, 1483, 2055, 8425, 16786, 12608, 3907, 15664, 22569, 1311, 4469, 2353, 5400, 19187, 5211, 7363, 3449, 6137, 25905, 1167, 5008, 1892, 12692, 12172, 2673, 1608, 5661, 16940, 12571, 1008, 26969, 1406, 4299, 10104, 5012, 11387, 5837, 1029, 3176, 5496, 8348, 16277, 5186, 3681, 8998, 3038, 3576, 9884, 11720, 1222, 1487, 1621, 7636, 1…	0.924	291.96008024072216	4713798	0.68	4985	d__Bacteria;p__Actinomycetota;c__Actinomycetes;o__Mycobacteriales;f__Mycobacteriaceae;g__Mycobacterium;s__Mycobacterium longobardum	GCF_002102265.1	N/A	N/A	ani_screen	classification based on ANI only	GCF_001673565.1, s__Mycobacterium sinense_C, 95.0, 86.63, 0.438; GCF_001667375.1, s__Mycobacterium sinense_A, 95.0, 86.19, 0.438; GCF_000455125.1, s__Mycobacterium sp000455125, 95.0, 86.69, 0.489; GCF_963378075.1, s__Mycobacterium sp963378075, 95.0, 85.52, 0.428; GCF_002086515.1, s__Mycobacterium arupense, 95.0, 85.23, 0.393; GCF_010727125.1, s__Mycobacterium terrae, 95.0, 86.76, 0.459; GCF_02018…	N/A
MEGAHIT-MetaBAT2Refined-group-2.43_sub	87.5	4.49	707	k141_4518, k141_54140, k141_76717, k141_139856, k141_67683, k141_49713, k141_81301, k141_63245, k141_76765, k141_94809, k141_45221, k141_9193, k141_22690, k141_121878, k141_99378, k141_40793, k141_18107, k141_31747, k141_9351, k141_85894, k141_27195, k141_103964, k141_122002, k141_122005, k141_131087, k141_45365, k141_464, k141_90368, k141_471, k141_131110, k141_31828, k141_85972, k141_95020, k14…	6142, 5733, 2567, 6065, 7814, 2378, 7606, 7914, 9908, 1603, 2442, 3217, 1615, 2573, 1573, 10935, 1775, 20162, 2069, 3733, 4012, 2227, 1586, 4048, 1685, 3787, 6624, 3176, 3335, 9446, 9757, 15166, 6647, 2656, 12422, 8443, 2198, 1660, 8158, 5264, 7091, 3866, 1673, 8939, 14298, 3716, 4480, 1873, 4333, 2062, 3581, 2996, 3801, 1673, 4032, 2479, 2783, 5668, 3114, 1816, 4586, 2155, 2930, 25851, 3562, 576…	0.902	265.2229398088349	3407917	0.69	3871	d__Bacteria;p__Pseudomonadota;c__Alphaproteobacteria;o__Caulobacterales;f__Caulobacteraceae;g__Phenylobacterium;s__Phenylobacterium sp001724985	GCA_001724985.1	N/A	N/A	ani_screen	classification based on ANI only	GCF_024298925.1, s__Phenylobacterium sp024298925, 95.0, 84.48, 0.18; GCA_017991675.1, s__Phenylobacterium sp017991675, 95.0, 87.2, 0.267; GCF_001425305.1, s__Phenylobacterium sp001425305, 95.0, 86.31, 0.31; GCF_030681155.1, s__Phenylobacterium sp030681155, 95.0, 84.25, 0.169; GCF_001429025.1, s__Phenylobacterium sp001429025, 95.0, 85.34, 0.256; GCF_013822795.1, s__Phenylobacterium sp013822795, 95…	N/A
MEGAHIT-MetaBAT2Refined-group-2.21	82.27	3.04	832	k141_49616, k141_112743, k141_63162, k141_121782, k141_126294, k141_103762, k141_117316, k141_40665, k141_36133, k141_67653, k141_117338, k141_40671, k141_139868, k141_63213, k141_117381, k141_49708, k141_49723, k141_215, k141_94811, k141_112873, k141_49749, k141_58719, k141_67728, k141_49768, k141_49790, k141_130989, k141_18089, k141_9263, k141_31745, k141_117473, k141_121931, k141_4597, k141_14…	2092, 2988, 3193, 10582, 3659, 2343, 2995, 4652, 5118, 5662, 2053, 3694, 3355, 1889, 4124, 11840, 1836, 4082, 1773, 13415, 1838, 6901, 5162, 2290, 2370, 3730, 5174, 9728, 2655, 2776, 5821, 2030, 4019, 4148, 2956, 7004, 3831, 13239, 3678, 3061, 4411, 2446, 2477, 1709, 5448, 13618, 1624, 7219, 2245, 6476, 2480, 2025, 1786, 4125, 3518, 9881, 4004, 5422, 2139, 1822, 2609, 3548, 12375, 3650, 1521, 328…	0.897	303.8101839509464	3805023	0.46	3751	d__Bacteria;p__Bacteroidota;c__Bacteroidia;o__Chitinophagales;f__Chitinophagaceae;g__Agriterribacter;s__Agriterribacter sp023957125	GCA_023957125.1	N/A	N/A	ani_screen	classification based on ANI only	N/A	N/A
MEGAHIT-MetaBAT2Refined-group-6.45	79.46	5.02	1186	k141_72901, k141_51032, k141_43751, k141_226025, k141_160421, k141_14631, k141_72964, k141_167713, k141_204187, k141_72985, k141_123975, k141_204224, k141_109457, k141_14704, k141_94918, k141_94931, k141_102205, k141_102206, k141_226113, k141_51142, k141_21996, k141_14776, k141_65785, k141_138717, k141_43897, k141_36606, k141_160502, k141_22014, k141_22030, k141_22033, k141_65814, k141_36632, k14…	3527, 9245, 2099, 2417, 2780, 3165, 1982, 2976, 1771, 2240, 2759, 2658, 1662, 3004, 3780, 2005, 3108, 2279, 1620, 7399, 1754, 2567, 3687, 5117, 1878, 1808, 4034, 2813, 2343, 1934, 3683, 3229, 1606, 6567, 1834, 1947, 1973, 1823, 3366, 2414, 1619, 6446, 1559, 2655, 2880, 1558, 5158, 2401, 8365, 2678, 1647, 6022, 2146, 1839, 2209, 2252, 5882, 3589, 1939, 6146, 4645, 5551, 5498, 6694, 2379, 5085, 457…	0.902	255.474	4163122	0.68	4907	d__Bacteria;p__Pseudomonadota;c__Alphaproteobacteria;o__Rhizobiales;f__Kaistiaceae;g__Bauldia;s__	N/A	N/A	N/A	taxonomic classification defined by topology and ANI	classification based on placement in class-level tree	GCA_023392225.1, s__Bauldia sp023392225, 95.0, 86.18, 0.171	N/A
MEGAHIT-MaxBin2Refined-group-5.019	93.23	9.2	1470	k141_34598, k141_2476, k141_37072, k141_29661, k141_37075, k141_64258, k141_9891, k141_74149, k141_46961, k141_56847, k141_71669, k141_24731, k141_46964, k141_54380, k141_37085, k141_14849, k141_64270, k141_37088, k141_24739, k141_49447, k141_61816, k141_34629, k141_32146, k141_42059, k141_61828, k141_44518, k141_79, k141_34642, k141_91, k141_19826, k141_47014, k141_64307, k141_4951, k141_47029, …	1875, 1463, 1020, 2089, 4186, 1645, 8127, 1463, 1536, 1433, 2968, 1073, 1017, 1847, 4269, 2962, 5400, 2383, 1462, 4834, 1470, 1268, 4531, 2045, 2190, 8965, 3489, 5645, 1021, 6584, 1064, 3643, 4402, 3521, 6021, 1560, 2709, 1021, 1116, 2180, 3383, 21087, 3217, 1804, 4632, 1716, 8573, 6210, 2907, 4757, 2925, 5497, 1410, 9664, 1035, 6159, 1926, 4173, 1021, 1748, 2457, 1201, 2257, 2642, 1087, 3315, 65…	0.808	242.4845250800427	5054227	0.31	5622	d__Bacteria;p__Bacillota_A;c__Clostridia;o__Clostridiales;f__Clostridiaceae;g__Clostridium_J;s__	N/A	93.94	0.702	taxonomic classification defined by topology and ANI	classification based on placement in class-level tree	GCF_000300195.1, s__Clostridium_J tunisiense, 95.0, 87.6, 0.246; GCF_002387895.1, s__Clostridium_J sp002387895, 95.0, 87.39, 0.258	Genome not assigned to closest species as it falls outside its pre-defined ANI radius;Genome has more than 16.7% of markers with multiple hits

## Sheet: 5.Abricate_VFDB
#FILE	SEQUENCE	START	END	STRAND	GENE	COVERAGE	COVERAGE_MAP	GAPS	%COVERAGE	%IDENTITY	DATABASE	ACCESSION	PRODUCT	RESISTANCE
MBSoxNitrifying2mlFrozenRep2_complete.2.fa	s3.ctg000004c	3205686	3207793	+	katG	103-2204/2223	========/======	16/28	94.06	67.67	vfdb	NP_216424	(katG) catalase-peroxidase [KatG (VF0303) - Stress survival (VFC0282)] [Mycobacterium tuberculosis H37Rv]
MBSoxNitrifying2mlFrozenRep2_metaMDBG_complete.44.fa	ctg6561_11x_c	1299977	1301165	+	tufA	1-1183/1185	========/======	2025-10-24	99.07	64.02	vfdb	WP_003028672	(tufA) elongation factor Tu [EF-Tu (VF0460) - Adherence (VFC0001)] [Francisella tularensis subsp. tularensis SCHU S4]
MBSoxNitrifying2mlFrozenRep2_metaMDBG_complete.44.fa	ctg6561_11x_c	1317713	1318901	+	tufA	1-1183/1185	========/======	2025-10-24	99.07	64.02	vfdb	WP_003028672	(tufA) elongation factor Tu [EF-Tu (VF0460) - Adherence (VFC0001)] [Francisella tularensis subsp. tularensis SCHU S4]
MBSoxNitrifying2mlFrozenRep2_metaMDBG_complete.44.fa	ctg6561_11x_c	1646008	1646756	+	kdsA	67-815/834	.=======/======	2025-10-16	88.85	69.09	vfdb	WP_002964262	(kdsA) 2-dehydro-3-deoxyphosphooctonate aldolase [LPS (VF0367) - Immune modulation (VFC0258)] [Brucella melitensis bv. 1 str. 16M]
MBSoxNitrifying2mlFrozenRep2_metaMDBG_complete.44.fa	ctg6561_11x_c	2129907	2130118	-	acpXL	13-224/237	===============	0/0	89.45	75.47	vfdb	WP_002963616	(acpXL) acyl carrier protein [LPS (VF0367) - Immune modulation (VFC0258)] [Brucella melitensis bv. 1 str. 16M]
MBSoxNitrifying2mlFrozenRep2_metaMDBG_complete.44.fa	ctg6561_11x_c	2249223	2249494	+	acpXL	2-273/282	===============	0/0	96.45	79.78	vfdb	WP_002963985	(acpXL) acyl carrier protein [LPS (VF0367) - Immune modulation (VFC0258)] [Brucella melitensis bv. 1 str. 16M]
MBSoxNitrifying2mlFrozenRep2_metaMDBG_complete.44.fa	ctg6561_11x_c	3049752	3050413	-	kdsB	52-716/756	========/======	15/33	85.58	69.56	vfdb	WP_002971781	(kdsB) 3-deoxy-manno-octulosonate cytidylyltransferase [LPS (VF0367) - Immune modulation (VFC0258)] [Brucella melitensis bv. 1 str. 16M]
MBSoxNitrifying2mlFrozenRep2_metaMDBG_complete.44.fa	ctg6561_11x_c	3090259	3090958	+	bvrR	21-720/720	========/======	2025-04-14	96.25	78.08	vfdb	WP_002965156	(bvrR) response regulator transcription factor [BvrR-BvrS (VF0368) - Regulation (VFC0301)] [Brucella melitensis bv. 1 str. 16M]
MBSoxNitrifying2mlFrozenRep2_metaMDBG_complete.44.fa	ctg6561_11x_c	3337746	3339077	+	katA	45-1376/1515	========/=====.	24/32	86.86	69.73	vfdb	WP_002218620	(katA) catalase [KatA (VF0454) - Stress survival (VFC0282)] [Neisseria meningitidis MC58]
MBSoxNitrifying2mlFrozenRep2_metaMDBG_complete.50.fa	ctg6566_13x_c	3190386	3193462	-	acrB	13-3095/3147	========/======	31/70	96.76	67.54	vfdb	WP_002892069	(acrB) acriflavine resistance protein B [AcrAB (VF0568) - Antimicrobial activity/Competitive advantage (VFC0325)] [Klebsiella pneumoniae subsp. pneumoniae NTUH-K2044]
MBSoxNitrifying2mlFrozenRep2_metaMDBG_complete.50.fa	ctg6566_13x_c	4444370	4445529	+	tufA	1-1160/1185	========/======	2025-04-04	97.72	65.58	vfdb	WP_003028672	(tufA) elongation factor Tu [EF-Tu (VF0460) - Adherence (VFC0001)] [Francisella tularensis subsp. tularensis SCHU S4]
MBSoxNitrifying4mlFreshRep3_complete.10.fa	s9.ctg000010c	1720504	1722027	+	htpB	133-1650/1650	.=======/======	19/38	91.03	64.42	vfdb	WP_197535493	(htpB) Hsp60 60K heat shock protein HtpB [Hsp60 (VF0159) - Adherence (VFC0001)] [Legionella pneumophila subsp. pneumophila str. Philadelphia 1]
MBSoxNitrifying4mlFreshRep3_complete.10.fa	s9.ctg000010c	2395198	2396164	-	tufA	195-1161/1185	..======/======	2025-05-10	81.18	67.18	vfdb	WP_003028672	(tufA) elongation factor Tu [EF-Tu (VF0460) - Adherence (VFC0001)] [Francisella tularensis subsp. tularensis SCHU S4]
MBSoxNitrifying4mlFreshRep3_complete.11.fa	s10.ctg000011c	139842	140625	+	kdsA	47-828/834	========/======	2025-10-16	92.93	71.05	vfdb	WP_002964262	(kdsA) 2-dehydro-3-deoxyphosphooctonate aldolase [LPS (VF0367) - Immune modulation (VFC0258)] [Brucella melitensis bv. 1 str. 16M]
MBSoxNitrifying4mlFreshRep3_complete.11.fa	s10.ctg000011c	434415	434639	+	acpXL	1-225/237	===============	0/0	94.94	76.89	vfdb	WP_002963616	(acpXL) acyl carrier protein [LPS (VF0367) - Immune modulation (VFC0258)] [Brucella melitensis bv. 1 str. 16M]
MBSoxNitrifying4mlFreshRep3_complete.11.fa	s10.ctg000011c	726899	728089	-	tufA	1-1185/1185	========/======	2025-06-10	99.83	66.81	vfdb	WP_003028672	(tufA) elongation factor Tu [EF-Tu (VF0460) - Adherence (VFC0001)] [Francisella tularensis subsp. tularensis SCHU S4]
MBSoxNitrifying4mlFreshRep3_complete.11.fa	s10.ctg000011c	823995	824246	+	acpXL	22-273/282	.==============	0/0	89.36	76.59	vfdb	WP_002963985	(acpXL) acyl carrier protein [LPS (VF0367) - Immune modulation (VFC0258)] [Brucella melitensis bv. 1 str. 16M]
MBSoxNitrifying4mlFreshRep3_complete.11.fa	s10.ctg000011c	1943441	1944595	-	icl	133-1281/1287	.=======/======	14/34	88.19	70.06	vfdb	YP_177728	(icl) Isocitrate lyase Icl (isocitrase) (isocitratase) [Isocitrate lyase (VF0253) - Others (VFC0346)] [Mycobacterium tuberculosis H37Rv]
MBSoxNitrifying4mlFreshRep3_complete.11.fa	s10.ctg000011c	2570450	2572547	-	katG	102-2199/2223	========/======	30/64	92.94	69.86	vfdb	NP_216424	(katG) catalase-peroxidase [KatG (VF0303) - Stress survival (VFC0282)] [Mycobacterium tuberculosis H37Rv]
MBSoxNitrifying4mlFreshRep3_complete.11.fa	s10.ctg000011c	2659505	2660208	-	kdsB	19-725/756	========/======	2025-11-25	91.67	68.38	vfdb	WP_002971781	(kdsB) 3-deoxy-manno-octulosonate cytidylyltransferase [LPS (VF0367) - Immune modulation (VFC0258)] [Brucella melitensis bv. 1 str. 16M]
MBSoxNitrifying4mlFreshRep3_complete.11.fa	s10.ctg000011c	2727833	2728522	-	bvrR	25-714/720	========/======	2025-05-08	95.28	78.39	vfdb	WP_002965156	(bvrR) response regulator transcription factor [BvrR-BvrS (VF0368) - Regulation (VFC0301)] [Brucella melitensis bv. 1 str. 16M]
MBSoxNitrifying4mlFreshRep3_complete.11.fa	s10.ctg000011c	3611375	3612804	+	katA	16-1445/1515	========/======	2025-06-06	94.19	77.39	vfdb	WP_002218620	(katA) catalase [KatA (VF0454) - Stress survival (VFC0282)] [Neisseria meningitidis MC58]
MBSoxNitrifying4mlFreshRep3_complete.19.fa	s19.ctg000021l	6200307	6202427	-	katG	109-2217/2223	========/======	17/44	94.15	67.53	vfdb	NP_216424	(katG) catalase-peroxidase [KatG (VF0303) - Stress survival (VFC0282)] [Mycobacterium tuberculosis H37Rv]
MBSoxNitrifying4mlFreshRep3_complete.2.fa	s1.ctg000002c	4854090	4855505	+	katA	42-1460/1515	========/======	2025-07-11	93.2	68.73	vfdb	WP_002218620	(katA) catalase [KatA (VF0454) - Stress survival (VFC0282)] [Neisseria meningitidis MC58]
MBSoxNitrifying4mlFreshRep3_complete.2.fa	s1.ctg000002c	4905957	4907092	-	tufA	28-1160/1185	========/======	2025-12-23	94.77	66.49	vfdb	WP_003028672	(tufA) elongation factor Tu [EF-Tu (VF0460) - Adherence (VFC0001)] [Francisella tularensis subsp. tularensis SCHU S4]
MBSoxNitrifying4mlFreshRep3_metaMDBG_complete.19.fa	ctg8929_16x_c	2091520	2092682	-	tufA	1-1160/1185	========/======	14/29	96.79	68.03	vfdb	WP_003028672	(tufA) elongation factor Tu [EF-Tu (VF0460) - Adherence (VFC0001)] [Francisella tularensis subsp. tularensis SCHU S4]
MBSoxNitrifying4mlFreshRep3_metaMDBG_complete.26.fa	ctg8931_33x_c	2022488	2023788	-	katA	61-1364/1515	========/=====.	2025-06-13	85.54	71.43	vfdb	WP_002218620	(katA) catalase [KatA (VF0454) - Stress survival (VFC0282)] [Neisseria meningitidis MC58]
MBSoxNitrifying4mlFreshRep3_metaMDBG_complete.39.fa	ctg8934_19x_c	2696225	2697360	+	tufA	28-1160/1185	========/======	2025-12-31	94.43	66.96	vfdb	WP_003028672	(tufA) elongation factor Tu [EF-Tu (VF0460) - Adherence (VFC0001)] [Francisella tularensis subsp. tularensis SCHU S4]
MBSoxNitrifying4mlFreshRep3_metaMDBG_complete.39.fa	ctg8934_19x_c	3460481	3462009	-	htpB	103-1619/1650	========/======	22/46	90.91	67.46	vfdb	WP_197535493	(htpB) Hsp60 60K heat shock protein HtpB [Hsp60 (VF0159) - Adherence (VFC0001)] [Legionella pneumophila subsp. pneumophila str. Philadelphia 1]
MBSoxNitrifying4mlFreshRep3_metaMDBG_complete.48.fa	ctg8918_1072x_l	188085	189262	-	tufA	13-1184/1185	========/======	2025-11-20	98.31	67.17	vfdb	WP_003028672	(tufA) elongation factor Tu [EF-Tu (VF0460) - Adherence (VFC0001)] [Francisella tularensis subsp. tularensis SCHU S4]
MBSoxNitrifying4mlFreshRep3_metaMDBG_complete.48.fa	ctg8918_1072x_l	206779	207956	-	tufA	13-1184/1185	========/======	2025-11-20	98.31	67.34	vfdb	WP_003028672	(tufA) elongation factor Tu [EF-Tu (VF0460) - Adherence (VFC0001)] [Francisella tularensis subsp. tularensis SCHU S4]
MBSoxNitrifying4mlFreshRep3_metaMDBG_complete.48.fa	ctg8918_1072x_l	432953	434461	-	htpB	148-1650/1650	.=======/======	19/30	90.36	67.19	vfdb	WP_197535493	(htpB) Hsp60 60K heat shock protein HtpB [Hsp60 (VF0159) - Adherence (VFC0001)] [Legionella pneumophila subsp. pneumophila str. Philadelphia 1]
MBSoxNitrifying4mlFreshRep3_metaMDBG_complete.48.fa	ctg8918_1072x_l	1622042	1623426	-	katA	46-1433/1515	========/======	16/19	90.89	71.92	vfdb	WP_002218620	(katA) catalase [KatA (VF0454) - Stress survival (VFC0282)] [Neisseria meningitidis MC58]
MBSoxNitrifying4mlFreshRep3_metaMDBG_complete.48.fa	ctg8918_1072x_l	2076354	2076824	+	hsiB1/vipA/tssB	16-483/519	========/======	2025-01-03	90.17	76.64	vfdb	NP_248773	(hsiB1/vipA/tssB) type VI secretion system tubule-forming protein VipA [HSI-1 (VF0334) - Effector delivery system (VFC0086)] [Pseudomonas aeruginosa PAO1]
MBSoxNitrifying4mlFreshRep3_metaMDBG_complete.48.fa	ctg8918_1072x_l	2076948	2078385	+	hsiC1/vipB/tssC	58-1495/1497	===============	0/0	96.06	78.72	vfdb	NP_248774	(hsiC1/vipB/tssC) type VI secretion system tubule-forming protein VipB [HSI-1 (VF0334) - Effector delivery system (VFC0086)] [Pseudomonas aeruginosa PAO1]
MBSoxNitrifying4mlFreshRep3_metaMDBG_complete.48.fa	ctg8918_1072x_l	2078456	2078871	+	hcp1	1-419/489	========/====..	2025-03-05	84.87	72.62	vfdb	NP_248775	(hcp1) type VI secretion system substrate Hcp1 [HSI-1 (VF0334) - Effector delivery system (VFC0086)] [Pseudomonas aeruginosa PAO1]
MBSoxNitrifying4mlFreshRep3_metaMDBG_complete.48.fa	ctg8918_1072x_l	2928221	2928905	-	fliP	71-755/762	.==============	0/0	89.9	75.91	vfdb	WP_011204732	(fliP) flagellar biosynthesis protein FliP [Flagella (VF0430) - Motility (VFC0204)] [Burkholderia pseudomallei K96243]
MBSoxNitrifying4mlFreshRep3_metaMDBG_complete.48.fa	ctg8918_1072x_l	2930161	2931012	-	fliM	106-957/999	.=======/======	2025-11-24	84.08	70.6	vfdb	WP_004524547	(fliM) flagellar motor switch protein FliM [Flagella (VF0430) - Motility (VFC0204)] [Burkholderia pseudomallei K96243]
MBSoxNitrifying4mlFreshRep3_metaMDBG_complete.48.fa	ctg8918_1072x_l	2936043	2936980	-	fliG	1-935/996	========/======	2025-06-07	93.67	70.11	vfdb	WP_004197167	(fliG) flagellar motor switch protein G [Flagella (VF0430) - Motility (VFC0204)] [Burkholderia pseudomallei K96243]
MBSoxNitrifying4mlFreshRep3_metaMDBG_complete.48.fa	ctg8918_1072x_l	2955581	2956616	-	flgI	121-1192/1194	.=======/======	15/52	86.1	67.87	vfdb	WP_004550967	(flgI) flagellar P-ring protein precursor FlgI [Flagella (VF0430) - Motility (VFC0204)] [Burkholderia pseudomallei K96243]
MBSoxNitrifying4mlFreshRep3_metaMDBG_complete.48.fa	ctg8918_1072x_l	2957512	2958250	-	flgG	27-765/789	========/======	2025-06-06	93.28	74.39	vfdb	WP_004197257	(flgG) flagellar basal body rod protein FlgG [Flagella (VF0430) - Motility (VFC0204)] [Burkholderia pseudomallei K96243]
MBSoxNitrifying4mlFreshRep3_metaMDBG_complete.48.fa	ctg8918_1072x_l	2966470	2967160	-	motC	12-702/741	========/======	13/20	91.9	65.33	vfdb	NP_250151	(motC) flagellar motor protein [Flagella (VF0273) - Motility (VFC0204)] [Pseudomonas aeruginosa PAO1]
MBSoxNitrifying4mlFreshRep3_metaMDBG_complete.48.fa	ctg8918_1072x_l	2967190	2967787	-	fliA	98-695/735	.=======/======	2025-10-14	80.41	68.93	vfdb	WP_004198636	(fliA) flagellar biosynthesis sigma factor [Flagella (VF0430) - Motility (VFC0204)] [Burkholderia pseudomallei K96243]
MBSoxNitrifying4mlFreshRep3_metaMDBG_complete.48.fa	ctg8918_1072x_l	2970575	2972548	-	flhA	72-2057/2103	========/======	23/42	93.15	70.47	vfdb	WP_004198639	(flhA) flagellar biosynthesis protein FlhA [Flagella (VF0430) - Motility (VFC0204)] [Burkholderia pseudomallei K96243]
MBSoxNitrifying4mlFreshRep3_metaMDBG_complete.48.fa	ctg8918_1072x_l	2974951	2975762	-	motA	2-813/861	========/======	2025-07-14	93.5	70.45	vfdb	WP_004198197	(motA) flagellar motor protein MotA [Flagella (VF0430) - Motility (VFC0204)] [Burkholderia pseudomallei K96243]
MEGAHIT-MaxBin2Refined-group-2.006.fa	k141_102628	1795	3028	+	icl	49-1285/1287	========/======	2025-03-05	95.8	74.72	vfdb	YP_177728	(icl) Isocitrate lyase Icl (isocitrase) (isocitratase) [Isocitrate lyase (VF0253) - Others (VFC0346)] [Mycobacterium tuberculosis H37Rv]
MEGAHIT-MaxBin2Refined-group-2.006.fa	k141_50462	43757	44285	-	sodA	34-562/624	========/=====.	2025-06-14	83.65	69.59	vfdb	NP_218363	(sodA) superoxide dismutase [SodA (VF0304) - Stress survival (VFC0282)] [Mycobacterium tuberculosis H37Rv]
MEGAHIT-MaxBin2Refined-group-2.006.fa	k141_85626	200632	201184	-	sodA	10-562/624	========/=====.	2025-05-14	87.5	69.64	vfdb	NP_218363	(sodA) superoxide dismutase [SodA (VF0304) - Stress survival (VFC0282)] [Mycobacterium tuberculosis H37Rv]
MEGAHIT-MaxBin2Refined-group-2.015.fa	k141_101704	10972	13101	+	relA	226-2367/2373	.=======/======	36/80	88.33	67.1	vfdb	NP_217099	(relA) Probable GTP pyrophosphokinase RelA (ATP:GTP 3'-pyrophosphotransferase) (PPGPP synthetase I) ((P)PPGPP synthetase) (GTP diphosphokinase) [RelA (VF0287) - Regulation (VFC0301)] [Mycobacterium tuberculosis H37Rv]
MEGAHIT-MaxBin2Refined-group-2.015.fa	k141_102890	3557	5664	-	relA	235-2360/2373	.=======/======	41/82	87.48	66.68	vfdb	NP_217099	(relA) Probable GTP pyrophosphokinase RelA (ATP:GTP 3'-pyrophosphotransferase) (PPGPP synthetase I) ((P)PPGPP synthetase) (GTP diphosphokinase) [RelA (VF0287) - Regulation (VFC0301)] [Mycobacterium tuberculosis H37Rv]
MEGAHIT-MaxBin2Refined-group-2.015.fa	k141_102890	154283	156390	+	relA	235-2360/2373	.=======/======	41/82	87.48	66.68	vfdb	NP_217099	(relA) Probable GTP pyrophosphokinase RelA (ATP:GTP 3'-pyrophosphotransferase) (PPGPP synthetase I) ((P)PPGPP synthetase) (GTP diphosphokinase) [RelA (VF0287) - Regulation (VFC0301)] [Mycobacterium tuberculosis H37Rv]
MEGAHIT-MaxBin2Refined-group-2.015.fa	k141_125646	3293	3845	-	sodA	10-562/624	========/=====.	2025-05-12	87.66	69.23	vfdb	NP_218363	(sodA) superoxide dismutase [SodA (VF0304) - Stress survival (VFC0282)] [Mycobacterium tuberculosis H37Rv]
MEGAHIT-MaxBin2Refined-group-2.015.fa	k141_136627	19221	19784	-	sodA	10-573/624	========/=====.	2025-02-06	89.9	68.78	vfdb	NP_218363	(sodA) superoxide dismutase [SodA (VF0304) - Stress survival (VFC0282)] [Mycobacterium tuberculosis H37Rv]
MEGAHIT-MaxBin2Refined-group-2.015.fa	k141_140950	26540	27207	-	fepC	40-707/795	========/=====.	2025-10-20	82.77	66.81	vfdb	WP_002893737	(fepC) iron-enterobactin transporter ATP-binding protein [Ent (VF0562) - Nutritional/Metabolic factor (VFC0272)] [Klebsiella pneumoniae subsp. pneumoniae NTUH-K2044]
MEGAHIT-MaxBin2Refined-group-2.016_sub.fa	k141_111322	20979	22343	-	narH	13-1392/1677	========/====..	20/49	80.38	67.29	vfdb	NP_215678	(narH) nitrate reductase subunit beta [Nitrate reductase (VF0302) - Nutritional/Metabolic factor (VFC0272)] [Mycobacterium tuberculosis H37Rv]
MEGAHIT-MaxBin2Refined-group-2.016_sub.fa	k141_36211	32821	33507	+	bvrR	25-708/720	========/======	2025-08-19	93.89	69.21	vfdb	WP_002965156	(bvrR) response regulator transcription factor [BvrR-BvrS (VF0368) - Regulation (VFC0301)] [Brucella melitensis bv. 1 str. 16M]
MEGAHIT-MaxBin2Refined-group-2.016_sub.fa	k141_45168	10631	11323	+	flgG	70-762/786	.=======/======	16/28	86.39	68.03	vfdb	NP_249773	(flgG) flagellar basal-body rod protein FlgG [Flagella (VF0273) - Motility (VFC0204)] [Pseudomonas aeruginosa PAO1]
MEGAHIT-MaxBin2Refined-group-2.016_sub.fa	k141_76320	20629	22068	+	katA	16-1455/1515	========/======	2025-02-02	94.98	76.75	vfdb	WP_002218620	(katA) catalase [KatA (VF0454) - Stress survival (VFC0282)] [Neisseria meningitidis MC58]
MEGAHIT-MaxBin2Refined-group-2.020_sub.fa	k141_135685	22675	23150	+	hsiB1/vipA/tssB	20-495/519	===============	0/0	91.71	73.53	vfdb	NP_248773	(hsiB1/vipA/tssB) type VI secretion system tubule-forming protein VipA [HSI-1 (VF0334) - Effector delivery system (VFC0086)] [Pseudomonas aeruginosa PAO1]
MEGAHIT-MaxBin2Refined-group-2.020_sub.fa	k141_135685	23285	24671	+	hsiC1/vipB/tssC	83-1469/1497	========/======	2025-04-06	92.45	75.97	vfdb	NP_248774	(hsiC1/vipB/tssC) type VI secretion system tubule-forming protein VipB [HSI-1 (VF0334) - Effector delivery system (VFC0086)] [Pseudomonas aeruginosa PAO1]
MEGAHIT-MaxBin2Refined-group-2.020_sub.fa	k141_135685	26743	28341	+	hsiG1/tssF	21-1604/1860	========/=====.	36/85	83.28	65.97	vfdb	NP_248778	(hsiG1/tssF) type VI secretion system hcp secretion island protein HsiG1 [HSI-1 (VF0334) - Effector delivery system (VFC0086)] [Pseudomonas aeruginosa PAO1]
MEGAHIT-MaxBin2Refined-group-2.020_sub.fa	k141_135685	29682	32327	+	clpV1	7-2637/2709	========/======	20/45	96.57	76.74	vfdb	NP_248780	(clpV1) type VI secretion system AAA+ family ATPase [HSI-1 (VF0334) - Effector delivery system (VFC0086)] [Pseudomonas aeruginosa PAO1]
MEGAHIT-MaxBin2Refined-group-2.020_sub.fa	k141_3653	772	1961	+	tufA	2-1185/1185	========/======	2025-07-16	99.49	68.28	vfdb	WP_003028672	(tufA) elongation factor Tu [EF-Tu (VF0460) - Adherence (VFC0001)] [Francisella tularensis subsp. tularensis SCHU S4]
MEGAHIT-MaxBin2Refined-group-2.020_sub.fa	k141_38801	13140	13847	+	flgG	67-774/786	.=======/======	2025-10-22	88.68	70.93	vfdb	NP_249773	(flgG) flagellar basal-body rod protein FlgG [Flagella (VF0273) - Motility (VFC0204)] [Pseudomonas aeruginosa PAO1]
MEGAHIT-MaxBin2Refined-group-2.020_sub.fa	k141_38801	14639	15689	+	flgI	57-1110/1110	========/======	15/41	92.97	71.67	vfdb	NP_249775	(flgI) flagellar P-ring protein precursor FlgI [Flagella (VF0273) - Motility (VFC0204)] [Pseudomonas aeruginosa PAO1]
MEGAHIT-MaxBin2Refined-group-2.020_sub.fa	k141_38801	29796	30751	+	fliG	46-998/1017	========/======	14/25	92.63	68.77	vfdb	NP_249793	(fliG) flagellar motor switch protein G [Flagella (VF0273) - Motility (VFC0204)] [Pseudomonas aeruginosa PAO1]
MEGAHIT-MaxBin2Refined-group-2.020_sub.fa	k141_38801	37821	38057	+	fliQ	1-237/273	==============.	0/0	86.81	73.42	vfdb	WP_004199882	(fliQ) flagellar biosynthesis protein FliQ [Flagella (VF0430) - Motility (VFC0204)] [Burkholderia pseudomallei K96243]
MEGAHIT-MaxBin2Refined-group-2.020_sub.fa	k141_38801	44580	45227	+	fliA	84-734/744	.=======/======	17/33	85.08	68.62	vfdb	NP_250146	(fliA) flagellar biosynthesis sigma factor FliA [Flagella (VF0273) - Motility (VFC0204)] [Pseudomonas aeruginosa PAO1]
MEGAHIT-MaxBin2Refined-group-2.020_sub.fa	k141_38801	45317	45676	+	cheY	1-360/375	========/======	2025-02-04	95.47	76.52	vfdb	NP_250147	(cheY) chemotaxis protein CheY [Flagella (VF0273) - Motility (VFC0204)] [Pseudomonas aeruginosa PAO1]
MEGAHIT-MaxBin2Refined-group-2.020_sub.fa	k141_38801	64488	65453	+	cheB	27-983/1095	========/=====.	18/33	86.3	68.51	vfdb	WP_004198645	(cheB) chemotaxis-specific methylesterase [Flagella (VF0430) - Motility (VFC0204)] [Burkholderia pseudomallei K96243]
MEGAHIT-MaxBin2Refined-group-2.020_sub.fa	k141_52148	25837	26387	-	algU	4-551/582	========/======	14/25	92.27	69.75	vfdb	NP_249453	(algU) alginate biosynthesis protein AlgZ/FimS [Alginate (VF0091) - Biofilm (VFC0271)] [Pseudomonas aeruginosa PAO1]
MEGAHIT-MaxBin2Refined-group-2.020_sub.fa	k141_54015	62013	63221	-	xcpS	1-1209/1218	========/======	26/48	97.29	65.61	vfdb	NP_251792	(xcpS) general secretion pathway protein F [Xcp secretion system (VF0084) - Effector delivery system (VFC0086)] [Pseudomonas aeruginosa PAO1]
MEGAHIT-MaxBin2Refined-group-2.020_sub.fa	k141_54015	63235	64478	-	xcpR	259-1508/1509	..======/======	15/28	81.71	74.39	vfdb	NP_251793	(xcpR) general secretion pathway protein E [Xcp secretion system (VF0084) - Effector delivery system (VFC0086)] [Pseudomonas aeruginosa PAO1]
MEGAHIT-MaxBin2Refined-group-2.020_sub.fa	k141_72304	159	1164	-	pilU	26-1034/1149	========/=====.	2025-12-23	86.68	67.71	vfdb	NP_249087	(pilU) twitching motility protein PilU [Type IV pili (VF0082) - Adherence (VFC0001)] [Pseudomonas aeruginosa PAO1]
MEGAHIT-MaxBin2Refined-group-2.020_sub.fa	k141_72304	1347	2377	-	pilU	21-1054/1149	========/=====.	2025-08-21	88.95	71.33	vfdb	NP_249087	(pilU) twitching motility protein PilU [Type IV pili (VF0082) - Adherence (VFC0001)] [Pseudomonas aeruginosa PAO1]
MEGAHIT-MaxBin2Refined-group-2.020_sub.fa	k141_72304	2509	3464	-	tapT	4-959/1035	========/=====.	2025-06-14	91.69	76.32	vfdb	WP_011707389	(tapT) twitching ATPase [Tap type IV pili (VF0475) - Adherence (VFC0001)] [Aeromonas hydrophila ML09-119]
MEGAHIT-MaxBin2Refined-group-2.020_sub.fa	k141_75812	36586	37695	-	pilC	6-1118/1125	========/======	15/31	97.42	66.28	vfdb		(pilC) still frameshift type 4 fimbrial biogenesis protein PilC [Type IV pili (VF0082) - Adherence (VFC0001)] [Pseudomonas aeruginosa PAO1]
MEGAHIT-MaxBin2Refined-group-2.020_sub.fa	k141_79462	34730	35264	-	vfr	92-635/645	.=======/======	2025-03-11	82.79	71.01	vfdb	NP_249343	(vfr) cAMP-regulatory protein [Type IV pili (VF0082) - Adherence (VFC0001)] [Pseudomonas aeruginosa PAO1]
MEGAHIT-MaxBin2Refined-group-2.020_sub.fa	k141_91117	33760	34111	-	pilG	23-374/408	==============.	0/0	86.27	78.41	vfdb	NP_249099	(pilG) twitching motility protein PilG [Type IV pili (VF0082) - Adherence (VFC0001)] [Pseudomonas aeruginosa PAO1]
MEGAHIT-MaxBin2Refined-group-2.020_sub.fa	k141_95117	8801	10447	-	htpB	7-1650/1650	========/======	2025-10-19	99.15	64.47	vfdb	WP_197535493	(htpB) Hsp60 60K heat shock protein HtpB [Hsp60 (VF0159) - Adherence (VFC0001)] [Legionella pneumophila subsp. pneumophila str. Philadelphia 1]
MEGAHIT-MaxBin2Refined-group-2.022_sub.fa	k141_117792	14120	17196	-	acrB	1-3083/3147	========/======	18/26	97.46	69.22	vfdb	WP_002892069	(acrB) acriflavine resistance protein B [AcrAB (VF0568) - Antimicrobial activity/Competitive advantage (VFC0325)] [Klebsiella pneumoniae subsp. pneumoniae NTUH-K2044]
MEGAHIT-MaxBin2Refined-group-2.022_sub.fa	k141_45590	1196	2358	+	tufA	1-1160/1185	========/======	14/29	96.79	64.88	vfdb	WP_003028672	(tufA) elongation factor Tu [EF-Tu (VF0460) - Adherence (VFC0001)] [Francisella tularensis subsp. tularensis SCHU S4]
MEGAHIT-MaxBin2Refined-group-4.002.fa	k141_20155	11275	11861	-	ureG	9-595/600	========/======	2025-10-12	96.83	67.12	vfdb	WP_000238762	(ureG) urease accessory protein (ureG) [Urease (VF0050) - Stress survival (VFC0282)] [Helicobacter pylori 26695]
MEGAHIT-MaxBin2Refined-group-4.002.fa	k141_23401	183158	183726	-	clpP	1-569/597	========/======	2025-02-06	94.81	73.6	vfdb	NP_465991	(clpP) ATP-dependent Clp protease proteolytic subunit [ClpP (VF0074) - Stress survival (VFC0282)] [Listeria monocytogenes EGD-e]
MEGAHIT-MaxBin2Refined-group-4.002.fa	k141_26834	216222	218684	-	lap	138-2597/2601	========/======	20/45	93.77	68.6	vfdb	NP_465159	(lap) Listeria adhesion protein Lap [Lap (VF0444) - Adherence (VFC0001)] [Listeria monocytogenes EGD-e]
MEGAHIT-MaxBin2Refined-group-4.002.fa	k141_32016	15311	17108	+	clpE	278-2084/2175	.=======/======	29/73	81.2	68.68	vfdb	NP_464522	(clpE) ATP-dependent protease [ClpE (VF0073) - Stress survival (VFC0282)] [Listeria monocytogenes EGD-e]
MEGAHIT-MaxBin2Refined-group-4.002.fa	k141_32016	67490	69830	-	lap	50-2387/2601	========/=====.	33/65	88.7	65.35	vfdb	NP_465159	(lap) Listeria adhesion protein Lap [Lap (VF0444) - Adherence (VFC0001)] [Listeria monocytogenes EGD-e]
MEGAHIT-MaxBin2Refined-group-4.002.fa	k141_32016	320236	321648	-	gndA	1-1407/1407	========/======	17/32	99.08	67.04	vfdb	WP_014907233	(gndA) NADP-dependent phosphogluconate dehydrogenase [Capsule (VF0560) - Immune modulation (VFC0258)] [Klebsiella pneumoniae subsp. pneumoniae NTUH-K2044]
MEGAHIT-MaxBin2Refined-group-4.002.fa	k141_41704	483401	483961	+	clpP	10-570/597	========/======	2025-02-04	93.63	68.03	vfdb	NP_465991	(clpP) ATP-dependent Clp protease proteolytic subunit [ClpP (VF0074) - Stress survival (VFC0282)] [Listeria monocytogenes EGD-e]
MEGAHIT-MaxBin2Refined-group-4.002.fa	k141_50911	87245	88769	-	groEL	65-1595/1629	========/======	15/28	92.94	70.56	vfdb	WP_003435012	(groEL) chaperonin GroEL [GroEL (VF0594) - Adherence (VFC0001)] [Clostridium difficile 630]
MEGAHIT-MaxBin2Refined-group-4.002.fa	k141_62788	2663	5002	+	clpC	1-2337/2463	========/======	2025-11-25	94.44	72.99	vfdb	NP_463763	(clpC) endopeptidase Clp ATP-binding chain C [ClpC (VF0072) - Stress survival (VFC0282)] [Listeria monocytogenes EGD-e]
MEGAHIT-MaxBin2Refined-group-4.002.fa	k141_62788	32720	33883	+	tufA	1-1161/1185	========/======	2025-09-21	97.22	73.23	vfdb	WP_003028672	(tufA) elongation factor Tu [EF-Tu (VF0460) - Adherence (VFC0001)] [Francisella tularensis subsp. tularensis SCHU S4]
MEGAHIT-MaxBin2Refined-group-5.004.fa	k141_30004	28421	29596	-	tufA	1-1170/1185	========/======	18/28	97.81	71.02	vfdb	WP_003028672	(tufA) elongation factor Tu [EF-Tu (VF0460) - Adherence (VFC0001)] [Francisella tularensis subsp. tularensis SCHU S4]
MEGAHIT-MaxBin2Refined-group-5.004.fa	k141_45200	46358	46899	+	clpP	10-551/597	========/=====.	2025-02-02	90.62	70.72	vfdb	NP_465991	(clpP) ATP-dependent Clp protease proteolytic subunit [ClpP (VF0074) - Stress survival (VFC0282)] [Listeria monocytogenes EGD-e]
MEGAHIT-MaxBin2Refined-group-5.004.fa	k141_72194	428699	430985	+	lap	107-2387/2601	========/=====.	29/66	86.54	68.02	vfdb	NP_465159	(lap) Listeria adhesion protein Lap [Lap (VF0444) - Adherence (VFC0001)] [Listeria monocytogenes EGD-e]
MEGAHIT-MaxBin2Refined-group-5.004.fa	k141_72194	2526567	2527957	-	gndA	1-1388/1407	========/======	22/45	97.16	68.48	vfdb	WP_014907233	(gndA) NADP-dependent phosphogluconate dehydrogenase [Capsule (VF0560) - Immune modulation (VFC0258)] [Klebsiella pneumoniae subsp. pneumoniae NTUH-K2044]
MEGAHIT-MaxBin2Refined-group-5.004.fa	k141_74355	447290	448181	+	wbtF	40-932/972	========/======	2025-12-13	91.15	73.3	vfdb	WP_003029668	(wbtF) NAD dependent epimerase [LPS (VF0542) - Immune modulation (VFC0258)] [Francisella tularensis subsp. tularensis SCHU S4]
MEGAHIT-MaxBin2Refined-group-5.019.fa	k141_19729	2	908	-	glf	4-907/1107	========/====..	2025-06-17	81.03	68.71	vfdb	YP_002344822	(glf) UDP-galactopyranose mutase [Capsule (VF0323) - Immune modulation (VFC0258)] [Campylobacter jejuni subsp. jejuni NCTC 11168]
MEGAHIT-MaxBin2Refined-group-5.019.fa	k141_23489	475	1572	+	cps4I	1-1098/1098	========/======	2025-04-08	99.64	69.78	vfdb	WP_000758382	(cps4I) capsular polysaccharide biosynthesis protein Cps4I [Capsule (VF0144) - Immune modulation (VFC0258)] [Streptococcus pneumoniae TIGR4]
MEGAHIT-MaxBin2Refined-group-5.019.fa	k141_27483	19524	20698	-	tufA	1-1166/1185	========/======	13/35	97.3	67.09	vfdb	WP_003028672	(tufA) elongation factor Tu [EF-Tu (VF0460) - Adherence (VFC0001)] [Francisella tularensis subsp. tularensis SCHU S4]
MEGAHIT-MaxBin2Refined-group-5.019.fa	k141_55057	3011	3573	+	clpP	1-563/597	========/======	2025-02-04	93.97	68.14	vfdb	NP_465991	(clpP) ATP-dependent Clp protease proteolytic subunit [ClpP (VF0074) - Stress survival (VFC0282)] [Listeria monocytogenes EGD-e]
MEGAHIT-MaxBin2Refined-group-5.019.fa	k141_61845	269	1842	-	groEL	1-1577/1629	========/======	13/21	96.07	75.72	vfdb	WP_003435012	(groEL) chaperonin GroEL [GroEL (VF0594) - Adherence (VFC0001)] [Clostridium difficile 630]
MEGAHIT-MaxBin2Refined-group-6.003.fa	k141_118492	31937	33230	-	tssC	181-1474/1485	.=======/======	2025-09-16	86.6	70.05	vfdb	NP_251056	(tssC) type VI secretion system contractile sheath large subunit [HSI-3 (VF0944) - Effector delivery system (VFC0086)] [Pseudomonas aeruginosa PAO1]
MEGAHIT-MaxBin2Refined-group-6.003.fa	k141_162227	20	1179	-	tufA	13-1166/1185	========/======	14/26	96.54	64.96	vfdb	WP_003028672	(tufA) elongation factor Tu [EF-Tu (VF0460) - Adherence (VFC0001)] [Francisella tularensis subsp. tularensis SCHU S4]
MEGAHIT-MaxBin2Refined-group-6.013.fa	k141_119429	16	1103	-	tufA	1-1082/1185	========/=====.	14/28	90.38	70.43	vfdb	WP_003028672	(tufA) elongation factor Tu [EF-Tu (VF0460) - Adherence (VFC0001)] [Francisella tularensis subsp. tularensis SCHU S4]
MEGAHIT-MaxBin2Refined-group-6.013.fa	k141_160552	98360	99858	-	htpB	70-1568/1650	========/======	20/46	89.45	67.08	vfdb	WP_197535493	(htpB) Hsp60 60K heat shock protein HtpB [Hsp60 (VF0159) - Adherence (VFC0001)] [Legionella pneumophila subsp. pneumophila str. Philadelphia 1]
MEGAHIT-MaxBin2Refined-group-6.013.fa	k141_173036	373761	374948	+	tufA	1-1185/1185	========/======	2025-10-21	99.24	70.93	vfdb	WP_003028672	(tufA) elongation factor Tu [EF-Tu (VF0460) - Adherence (VFC0001)] [Francisella tularensis subsp. tularensis SCHU S4]
MEGAHIT-MaxBin2Refined-group-6.020.fa	k141_100936	278	1615	+	mprB	55-1392/1515	========/=====.	2025-02-02	88.25	77.97	vfdb	NP_215497	(mprB) two component histidine-protein kinase/phosphatase MprB [MprAB (VF0298) - Regulation (VFC0301)] [Mycobacterium tuberculosis H37Rv]
MEGAHIT-MaxBin2Refined-group-6.020.fa	k141_101838	4724	5514	+	fbpD	108-898/900	.=======/======	2025-02-04	87.67	75.54	vfdb	YP_178017	(fbpD) MPT51/MPB51 antigen [Antigen 85 (VF0311) - Adherence (VFC0001)] [Mycobacterium tuberculosis H37Rv]
MEGAHIT-MaxBin2Refined-group-6.020.fa	k141_104656	934	1742	+	fbpD	86-900/900	.=======/======	2025-04-08	89.78	79.9	vfdb	YP_178017	(fbpD) MPT51/MPB51 antigen [Antigen 85 (VF0311) - Adherence (VFC0001)] [Mycobacterium tuberculosis H37Rv]
MEGAHIT-MaxBin2Refined-group-6.020.fa	k141_110566	4160	4536	-	panD	1-377/420	==============.	0/0	89.76	82.23	vfdb	NP_218118	(panD) aspartate 1-decarboxylase [PanC/PanD (VF0319) - Nutritional/Metabolic factor (VFC0272)] [Mycobacterium tuberculosis H37Rv]
MEGAHIT-MaxBin2Refined-group-6.020.fa	k141_110566	4582	5360	-	panC	67-845/930	.=============.	0/0	83.76	77.66	vfdb	NP_218119	(panC) pantothenate synthetase [PanC/PanD (VF0319) - Nutritional/Metabolic factor (VFC0272)] [Mycobacterium tuberculosis H37Rv]
MEGAHIT-MaxBin2Refined-group-6.020.fa	k141_111196	10671	10921	+	whiB3	1-251/309	=============..	0/0	81.23	74.9	vfdb	NP_217933	(whiB3) redox-responsive transcriptional regulator WhiB3 [WhiB3 (VF0288) - Regulation (VFC0301)] [Mycobacterium tuberculosis H37Rv]
MEGAHIT-MaxBin2Refined-group-6.020.fa	k141_116540	9808	10535	+	pcaA	139-863/864	..======/======	15/29	82.41	68.83	vfdb	YP_177730	(pcaA) cyclopropane mycolic acid synthase [PcaA (VF0285) - Others (VFC0346)] [Mycobacterium tuberculosis H37Rv]
MEGAHIT-MaxBin2Refined-group-6.020.fa	k141_116540	10736	11571	+	mmaA4	52-887/906	===============	0/0	92.27	80.86	vfdb	NP_215156	(mmaA4) hydroxymycolate synthase MmaA4 [MmaA4 (VF0314) - Others (VFC0346)] [Mycobacterium tuberculosis H37Rv]
MEGAHIT-MaxBin2Refined-group-6.020.fa	k141_121159	1401	3266	+	aftB	27-1871/1884	========/======	21/41	97.4	75.69	vfdb	NP_218322	(aftB) terminal beta-(1->2)-arabinofuranosyltransferase [LAM (VF0318) - Immune modulation (VFC0258)] [Mycobacterium tuberculosis H37Rv]
MEGAHIT-MaxBin2Refined-group-6.020.fa	k141_124316	12917	13521	-	hbhA	1-599/600	========/======	2025-05-20	98.67	79.58	vfdb	NP_214989	(hbhA) iron-regulated heparin binding hemagglutinin hbhA (adhesin) [HbhA (VF0313) - Adherence (VFC0001)] [Mycobacterium tuberculosis H37Rv]
MEGAHIT-MaxBin2Refined-group-6.020.fa	k141_124316	17872	19156	-	icl	1-1285/1287	===============	0/0	99.84	89.11	vfdb	YP_177728	(icl) Isocitrate lyase Icl (isocitrase) (isocitratase) [Isocitrate lyase (VF0253) - Others (VFC0346)] [Mycobacterium tuberculosis H37Rv]
MEGAHIT-MaxBin2Refined-group-6.020.fa	k141_127847	1050	4239	-	embC	41-3275/3285	========/======	19/65	96.8	77.69	vfdb	NP_218310	(embC) arabinosyltransferase C [LAM (VF0318) - Immune modulation (VFC0258)] [Mycobacterium tuberculosis H37Rv]
MEGAHIT-MaxBin2Refined-group-6.020.fa	k141_136654	3719	4016	+	PE18	1-298/300	========/======	2025-02-04	98.67	75.67	vfdb	YP_177834	(PE18) PE family protein PE18 [ESX-5 (VF0402) - Effector delivery system (VFC0086)] [Mycobacterium tuberculosis H37Rv]
MEGAHIT-MaxBin2Refined-group-6.020.fa	k141_136654	4240	4535	+	esxM	2-297/297	===============	0/0	99.66	80.41	vfdb		(esxM) unknown protein [ESX-5 (VF0402) - Effector delivery system (VFC0086)] [Mycobacterium tuberculosis H37Rv]
MEGAHIT-MaxBin2Refined-group-6.020.fa	k141_136654	4556	4838	+	esxN	1-283/285	===============	0/0	99.3	79.86	vfdb	YP_177838	(esxN) ESX-5 type VII secretion system EsxA (ESAT-6) homolog [ESX-5 (VF0402) - Effector delivery system (VFC0086)] [Mycobacterium tuberculosis H37Rv]
MEGAHIT-MaxBin2Refined-group-6.020.fa	k141_136654	5012	5899	+	Rv1794	12-899/903	===============	0/0	98.34	80.97	vfdb	NP_216310	(Rv1794) ESX-5 locus protein [ESX-5 (VF0402) - Effector delivery system (VFC0086)] [Mycobacterium tuberculosis H37Rv]
MEGAHIT-MaxBin2Refined-group-6.020.fa	k141_136654	6139	7601	+	eccD5	50-1512/1512	========/======	21/46	95.24	69.99	vfdb	NP_216311	(eccD5) ESX-5 type VII secretion system EccD5 [ESX-5 (VF0402) - Effector delivery system (VFC0086)] [Mycobacterium tuberculosis H37Rv]
MEGAHIT-MaxBin2Refined-group-6.020.fa	k141_136654	10592	12391	+	eccA5	28-1827/1833	========/======	2025-04-04	98.09	79.19	vfdb	NP_216314	(eccA5) ESX-5 type VII secretion system AAA+ ATPase EccA5 [ESX-5 (VF0402) - Effector delivery system (VFC0086)] [Mycobacterium tuberculosis H37Rv]
MEGAHIT-MaxBin2Refined-group-6.020.fa	k141_136654	12725	13024	+	PE18	1-300/300	===============	0/0	100	72.67	vfdb	YP_177834	(PE18) PE family protein PE18 [ESX-5 (VF0402) - Effector delivery system (VFC0086)] [Mycobacterium tuberculosis H37Rv]
MEGAHIT-MaxBin2Refined-group-6.020.fa	k141_142796	13912	17599	+	narG	22-3697/3699	========/======	14/34	99.08	80.4	vfdb	NP_215677	(narG) nitrate reductase subunit alpha [Nitrate reductase (VF0302) - Nutritional/Metabolic factor (VFC0272)] [Mycobacterium tuberculosis H37Rv]
MEGAHIT-MaxBin2Refined-group-6.020.fa	k141_142796	17605	18986	+	narH	1-1391/1677	========/====..	2025-05-17	82.17	80.29	vfdb	NP_215678	(narH) nitrate reductase subunit beta [Nitrate reductase (VF0302) - Nutritional/Metabolic factor (VFC0272)] [Mycobacterium tuberculosis H37Rv]
MEGAHIT-MaxBin2Refined-group-6.020.fa	k141_142796	19278	19847	+	narJ	1-570/606	========/======	2025-05-08	93.4	74.22	vfdb	NP_215679	(narJ) nitrate reductase subunit delta [Nitrate reductase (VF0302) - Nutritional/Metabolic factor (VFC0272)] [Mycobacterium tuberculosis H37Rv]
MEGAHIT-MaxBin2Refined-group-6.020.fa	k141_142796	19928	20571	+	narI	43-686/741	========/=====.	2025-02-02	86.77	78.14	vfdb	NP_215680	(narI) nitrate reductase subunit gamma [Nitrate reductase (VF0302) - Nutritional/Metabolic factor (VFC0272)] [Mycobacterium tuberculosis H37Rv]
MEGAHIT-MaxBin2Refined-group-6.020.fa	k141_150439	11265	11866	+	sodA	1-602/624	===============	0/0	96.47	83.89	vfdb	NP_218363	(sodA) superoxide dismutase [SodA (VF0304) - Stress survival (VFC0282)] [Mycobacterium tuberculosis H37Rv]
MEGAHIT-MaxBin2Refined-group-6.020.fa	k141_150439	13785	14161	+	espR	1-377/399	===============	0/0	94.49	77.45	vfdb	NP_218366	(espR) ESX-1 transcriptional regulator EspR [ESX-1 (VF0315) - Effector delivery system (VFC0086)] [Mycobacterium tuberculosis H37Rv]
MEGAHIT-MaxBin2Refined-group-6.020.fa	k141_168488	6974	7257	-	esxN	1-284/285	===============	0/0	99.65	83.1	vfdb	YP_177838	(esxN) ESX-5 type VII secretion system EsxA (ESAT-6) homolog [ESX-5 (VF0402) - Effector delivery system (VFC0086)] [Mycobacterium tuberculosis H37Rv]
MEGAHIT-MaxBin2Refined-group-6.020.fa	k141_174031	3686	4607	+	fbpC	49-970/1023	========/======	2025-02-02	90.03	80.28	vfdb	YP_177694	(fbpC) Secreted antigen 85-C FbpC (85C) (antigen 85 complex C) (AG58C) (mycolyl transferase 85C) (fibronectin-binding protein C) [Antigen 85 (VF0311) - Adherence (VFC0001)] [Mycobacterium tuberculosis H37Rv]
MEGAHIT-MaxBin2Refined-group-6.020.fa	k141_175	688	2448	-	eccA3	111-1880/1896	========/======	2025-05-13	92.77	78.39	vfdb	NP_214796	(eccA3) Type VII secretion system protein EccA3 [ESX-3 (VF0521) - Effector delivery system (VFC0086)] [Mycobacterium tuberculosis H37Rv]
MEGAHIT-MaxBin2Refined-group-6.020.fa	k141_183579	2030	4289	+	relA	114-2373/2373	===============	0/0	95.24	83.85	vfdb	NP_217099	(relA) Probable GTP pyrophosphokinase RelA (ATP:GTP 3'-pyrophosphotransferase) (PPGPP synthetase I) ((P)PPGPP synthetase) (GTP diphosphokinase) [RelA (VF0287) - Regulation (VFC0301)] [Mycobacterium tuberculosis H37Rv]
MEGAHIT-MaxBin2Refined-group-6.020.fa	k141_183579	14409	14708	+	esxM	1-297/297	========/======	2025-01-03	100	77	vfdb		(esxM) unknown protein [ESX-5 (VF0402) - Effector delivery system (VFC0086)] [Mycobacterium tuberculosis H37Rv]
MEGAHIT-MaxBin2Refined-group-6.020.fa	k141_195316	2583	6781	-	aftD	7-4139/4203	========/======	32/98	97.95	74.57	vfdb	NP_214750	(aftD) alpha-(1->3)-arabinofuranosyltransferase [LAM (VF0318) - Immune modulation (VFC0258)] [Mycobacterium tuberculosis H37Rv]
MEGAHIT-MaxBin2Refined-group-6.020.fa	k141_196175	7681	8469	+	sigF	1-786/786	========/======	2025-09-19	98.98	76.79	vfdb	NP_217803	(sigF) RNA polymerase sigma factor SigF [SigF (VF0294) - Regulation (VFC0301)] [Mycobacterium tuberculosis H37Rv]
MEGAHIT-MaxBin2Refined-group-6.020.fa	k141_197958	4159	5593	-	mbtA	238-1660/1698	.=======/======	21/42	82.92	70.41	vfdb	NP_216900	(mbtA) Bifunctional enzyme MbtA: salicyl-AMP ligase (SAL-AMP ligase) + salicyl-S-ArCP synthetase [Mycobactin (VF0299) - Nutritional/Metabolic factor (VFC0272)] [Mycobacterium tuberculosis H37Rv]
MEGAHIT-MaxBin2Refined-group-6.020.fa	k141_19879	449	4716	+	mbtE	134-4344/5049	========/=====.	75/167	82.31	68.91	vfdb	NP_216896	(mbtE) Peptide synthetase MbtE (peptide synthase) [Mycobactin (VF0299) - Nutritional/Metabolic factor (VFC0272)] [Mycobacterium tuberculosis H37Rv]
MEGAHIT-MaxBin2Refined-group-6.020.fa	k141_201190	3028	4314	-	mbtC	13-1284/1335	========/======	2025-11-25	94.91	70.82	vfdb	NP_216898	(mbtC) Polyketide synthetase MbtC (polyketide synthase) [Mycobactin (VF0299) - Nutritional/Metabolic factor (VFC0272)] [Mycobacterium tuberculosis H37Rv]
MEGAHIT-MaxBin2Refined-group-6.020.fa	k141_201934	9233	10090	-	eccE3	20-871/996	========/=====.	25/62	82.73	65.01	vfdb	NP_214806	(eccE3) Type VII secretion system transmembrane protein EccE3 [ESX-3 (VF0521) - Effector delivery system (VFC0086)] [Mycobacterium tuberculosis H37Rv]
MEGAHIT-MaxBin2Refined-group-6.020.fa	k141_201934	10307	11449	-	mycP3	64-1197/1386	========/=====.	2025-04-11	81.75	72.64	vfdb	NP_214805	(mycP3) Type VII secretion system membrane-anchored mycosin MycP3 [ESX-3 (VF0521) - Effector delivery system (VFC0086)] [Mycobacterium tuberculosis H37Rv]
MEGAHIT-MaxBin2Refined-group-6.020.fa	k141_201934	11537	12941	-	eccD3	2-1409/1419	========/======	21/39	97.74	72.16	vfdb	NP_214804	(eccD3) Type IIV secretion system transmembrane protein EccD3 [ESX-3 (VF0521) - Effector delivery system (VFC0086)] [Mycobacterium tuberculosis H37Rv]
MEGAHIT-MaxBin2Refined-group-6.020.fa	k141_201934	13016	13870	-	espG3	12-878/888	========/======	2025-06-18	95.95	75.63	vfdb	NP_214803	(espG3) Type VII secretion system protein EspG3 [ESX-3 (VF0521) - Effector delivery system (VFC0086)] [Mycobacterium tuberculosis H37Rv]
MEGAHIT-MaxBin2Refined-group-6.020.fa	k141_201934	13928	14211	-	esxH	1-284/291	===============	0/0	97.59	82.04	vfdb	NP_214802	(esxH) Type VII secretion system protein ESXH (10 kDa antigen) (CFP-7) (protein TB10.4) [EsxG-EsxH (VF1196) - Effector delivery system (VFC0086)] [Mycobacterium tuberculosis H37Rv]
MEGAHIT-MaxBin2Refined-group-6.020.fa	k141_201934	14262	14549	-	esxG	1-288/294	===============	0/0	97.96	77.08	vfdb	NP_214801	(esxG) Type VII secretion system protein EsxG [EsxG-EsxH (VF1196) - Effector delivery system (VFC0086)] [Mycobacterium tuberculosis H37Rv]
MEGAHIT-MaxBin2Refined-group-6.020.fa	k141_205523	3113	3722	-	sigH	43-651/651	========/======	2025-01-01	93.55	81.64	vfdb	NP_217739	(sigH) ECF RNA polymerase sigma factor SigH [SigH (VF0296) - Regulation (VFC0301)] [Mycobacterium tuberculosis H37Rv]
MEGAHIT-MaxBin2Refined-group-6.020.fa	k141_210907	3144	3755	-	sodC	124-723/723	..======/======	2025-08-18	82.57	72.19	vfdb	NP_214946	(sodC) superoxide dismutase [SodC (VF0305) - Stress survival (VFC0282)] [Mycobacterium tuberculosis H37Rv]
MEGAHIT-MaxBin2Refined-group-6.020.fa	k141_211521	2691	3391	-	phoP	44-744/744	===============	0/0	94.22	83.74	vfdb	NP_215271	(phoP) Possible two component system response transcriptional positive regulator PhoP [PhoP (VF0286) - Regulation (VFC0301)] [Mycobacterium tuberculosis H37Rv]
MEGAHIT-MaxBin2Refined-group-6.020.fa	k141_228106	250	532	-	esxN	1-283/285	===============	0/0	99.3	84.1	vfdb	YP_177838	(esxN) ESX-5 type VII secretion system EsxA (ESAT-6) homolog [ESX-5 (VF0402) - Effector delivery system (VFC0086)] [Mycobacterium tuberculosis H37Rv]
MEGAHIT-MaxBin2Refined-group-6.020.fa	k141_228106	566	861	-	esxM	1-296/297	========/======	2025-02-02	99.33	78.11	vfdb		(esxM) unknown protein [ESX-5 (VF0402) - Effector delivery system (VFC0086)] [Mycobacterium tuberculosis H37Rv]
MEGAHIT-MaxBin2Refined-group-6.020.fa	k141_228106	2034	2330	-	PE19	2-298/300	========/======	2025-02-02	98.67	70.81	vfdb	YP_177837	(PE19) PE family protein PE19 [ESX-5 (VF0402) - Effector delivery system (VFC0086)] [Mycobacterium tuberculosis H37Rv]
MEGAHIT-MaxBin2Refined-group-6.020.fa	k141_231273	9043	10258	-	Rv2953	15-1230/1257	========/======	20/38	95.23	68.75	vfdb	NP_217469	(Rv2953) trans-acting enoyl reductase [PDIM (VF0309) - Immune modulation (VFC0258)] [Mycobacterium tuberculosis H37Rv]
MEGAHIT-MaxBin2Refined-group-6.020.fa	k141_2816	978	4909	+	eccC3	11-3942/3993	========/======	17/56	97.77	76.21	vfdb	NP_214798	(eccC3) Type VII secretion system protein EccC3 [ESX-3 (VF0521) - Effector delivery system (VFC0086)] [Mycobacterium tuberculosis H37Rv]
MEGAHIT-MaxBin2Refined-group-6.020.fa	k141_2816	4975	5253	+	PE5	13-291/309	===============	0/0	90.29	77.78	vfdb	YP_177710	(PE5) PE family protein [ESX-3 (VF0521) - Effector delivery system (VFC0086)] [Mycobacterium tuberculosis H37Rv]
MEGAHIT-MaxBin2Refined-group-6.020.fa	k141_3851	2610	2963	+	hspR	28-381/381	.==============	0/0	92.91	83.05	vfdb	NP_214867	(hspR) heat shock protein transcriptional repressor HspR [HspR (VF0297) - Regulation (VFC0301)] [Mycobacterium tuberculosis H37Rv]
MEGAHIT-MaxBin2Refined-group-6.020.fa	k141_56217	2061	2757	+	mgtC	1-694/705	========/======	2025-01-03	98.44	75.61	vfdb	NP_216327	(mgtC) Possible Mg2+ transport P-type ATPase C MgtC [MgtC (VF0289) - Nutritional/Metabolic factor (VFC0272)] [Mycobacterium tuberculosis H37Rv]
MEGAHIT-MaxBin2Refined-group-6.020.fa	k141_69598	4490	5612	-	mbtN	17-1133/1161	========/======	2025-08-16	95.78	76.33	vfdb	NP_215862	(mbtN) Acyl-CoA dehydrogenase MbtN [Mycobactin (VF0299) - Nutritional/Metabolic factor (VFC0272)] [Mycobacterium tuberculosis H37Rv]
MEGAHIT-MaxBin2Refined-group-6.020.fa	k141_71823	3084	3816	-	lipF	1-739/834	========/=====.	2025-05-10	87.65	69.77	vfdb	NP_218004	(lipF) Probable esterase/lipase LipF [LipF (VF0307) - Nutritional/Metabolic factor (VFC0272)] [Mycobacterium tuberculosis H37Rv]
MEGAHIT-MaxBin2Refined-group-6.020.fa	k141_73813	5492	6336	-	pcaA	19-863/864	========/======	2025-07-16	96.88	73.97	vfdb	YP_177730	(pcaA) cyclopropane mycolic acid synthase [PcaA (VF0285) - Others (VFC0346)] [Mycobacterium tuberculosis H37Rv]
MEGAHIT-MaxBin2Refined-group-6.020.fa	k141_73813	8584	9420	-	pcaA	40-861/864	========/======	13/33	94.1	69.5	vfdb	YP_177730	(pcaA) cyclopropane mycolic acid synthase [PcaA (VF0285) - Others (VFC0346)] [Mycobacterium tuberculosis H37Rv]
MEGAHIT-MaxBin2Refined-group-6.020.fa	k141_73974	12606	14260	-	devS	59-1725/1737	========/======	17/38	94.53	72.56	vfdb	NP_217648	(devS) two component sensor histidine kinase DevS [DevRS (VF0317) - Regulation (VFC0301)] [Mycobacterium tuberculosis H37Rv]
MEGAHIT-MaxBin2Refined-group-6.020.fa	k141_73974	14324	14937	-	devR/dosR	1-614/654	===============	0/0	93.88	81.27	vfdb	NP_217649	(devR/dosR) two component transcriptional regulator DevR [DevRS (VF0317) - Regulation (VFC0301)] [Mycobacterium tuberculosis H37Rv]
MEGAHIT-MaxBin2Refined-group-6.020.fa	k141_81072	475	1167	-	ideR	1-693/693	===============	0/0	100	81.67	vfdb	NP_217227	(ideR) Iron-dependent repressor and activator IdeR [IdeR (VF0300) - Regulation (VFC0301)] [Mycobacterium tuberculosis H37Rv]
MEGAHIT-MaxBin2Refined-group-6.020.fa	k141_85418	1102	1314	+	mbtH	2-205/216	========/======	2025-03-09	94.44	76.53	vfdb	NP_216893	(mbtH) putative protein MbtH [Mycobactin (VF0299) - Nutritional/Metabolic factor (VFC0272)] [Mycobacterium tuberculosis H37Rv]
MEGAHIT-MaxBin2Refined-group-6.020.fa	k141_90166	1	281	-	esxN	1-281/285	===============	0/0	98.6	81.85	vfdb	YP_177838	(esxN) ESX-5 type VII secretion system EsxA (ESAT-6) homolog [ESX-5 (VF0402) - Effector delivery system (VFC0086)] [Mycobacterium tuberculosis H37Rv]
MEGAHIT-MaxBin2Refined-group-6.020.fa	k141_90166	298	594	-	esxM	1-297/297	===============	0/0	100	80.47	vfdb		(esxM) unknown protein [ESX-5 (VF0402) - Effector delivery system (VFC0086)] [Mycobacterium tuberculosis H37Rv]
MEGAHIT-MaxBin2Refined-group-6.020.fa	k141_90166	815	1114	-	PE18	1-300/300	========/======	2025-02-02	99.67	69.77	vfdb	YP_177834	(PE18) PE family protein PE18 [ESX-5 (VF0402) - Effector delivery system (VFC0086)] [Mycobacterium tuberculosis H37Rv]
MEGAHIT-MaxBin2Refined-group-6.020.fa	k141_91000	3255	4450	-	mptC	1-1208/1284	========/======	1944-12-01	91.9	69.04	vfdb	NP_216697	(mptC) alpha-(1-2)-phosphatidylinositol mannoside mannosyltransferase [LAM (VF0318) - Immune modulation (VFC0258)] [Mycobacterium tuberculosis H37Rv]
MEGAHIT-MaxBin2Refined-group-6.020.fa	k141_91000	15424	19673	-	ppsE	15-4306/4467	========/======	63/152	93.91	69.29	vfdb	NP_217451	(ppsE) phthiocerol synthesis polyketide synthase type I PpsE [PDIM (VF0309) - Immune modulation (VFC0258)] [Mycobacterium tuberculosis H37Rv]
MEGAHIT-MaxBin2Refined-group-6.020.fa	k141_91000	19817	25042	-	ppsD	105-5360/5484	========/======	105/286	92.96	67.61	vfdb	NP_217450	(ppsD) phthiocerol synthesis polyketide synthase type I PpsD [PDIM (VF0309) - Immune modulation (VFC0258)] [Mycobacterium tuberculosis H37Rv]
MEGAHIT-MaxBin2Refined-group-6.020.fa	k141_97313	951	2450	-	eccB5	22-1521/1521	========/======	19/38	97.37	72.09	vfdb	NP_216298	(eccB5) ESX-5 type VII secretion system protein EccB5 [ESX-5 (VF0402) - Effector delivery system (VFC0086)] [Mycobacterium tuberculosis H37Rv]
MEGAHIT-MaxBin2Refined-group-8.003.fa	k141_35783	3699	4874	-	tufA	1-1170/1185	========/======	15/18	98.23	69.8	vfdb	WP_003028672	(tufA) elongation factor Tu [EF-Tu (VF0460) - Adherence (VFC0001)] [Francisella tularensis subsp. tularensis SCHU S4]
MEGAHIT-MaxBin2Refined-group-8.003.fa	k141_69186	75144	76534	+	gndA	1-1388/1407	========/======	24/47	97.09	67.94	vfdb	WP_014907233	(gndA) NADP-dependent phosphogluconate dehydrogenase [Capsule (VF0560) - Immune modulation (VFC0258)] [Klebsiella pneumoniae subsp. pneumoniae NTUH-K2044]
MEGAHIT-MaxBin2Refined-group-8.003.fa	k141_77552	64526	66792	+	lap	127-2387/2601	========/=====.	41/72	85.66	66.48	vfdb	NP_465159	(lap) Listeria adhesion protein Lap [Lap (VF0444) - Adherence (VFC0001)] [Listeria monocytogenes EGD-e]
MEGAHIT-MaxBin2Refined-group-9.010_sub.fa	k141_11952	99045	99818	+	flgG	1-774/786	========/======	2025-04-08	97.96	72.62	vfdb	NP_249773	(flgG) flagellar basal-body rod protein FlgG [Flagella (VF0273) - Motility (VFC0204)] [Pseudomonas aeruginosa PAO1]
MEGAHIT-MaxBin2Refined-group-9.010_sub.fa	k141_11952	100747	101757	+	flgI	97-1110/1110	.=======/======	15/25	90.09	74.24	vfdb	NP_249775	(flgI) flagellar P-ring protein precursor FlgI [Flagella (VF0273) - Motility (VFC0204)] [Pseudomonas aeruginosa PAO1]
MEGAHIT-MaxBin2Refined-group-9.010_sub.fa	k141_11952	116380	117573	+	fliI	52-1246/1356	========/=====.	21/39	86.65	73.23	vfdb	NP_249795	(fliI) flagellum-specific ATP synthase FliI [Flagella (VF0273) - Motility (VFC0204)] [Pseudomonas aeruginosa PAO1]
MEGAHIT-MaxBin2Refined-group-9.010_sub.fa	k141_11952	120221	121080	+	fliM	13-863/972	========/=====.	2025-11-21	86.93	72.29	vfdb	NP_250134	(fliM) flagellar motor switch protein FliM [Flagella (VF0273) - Motility (VFC0204)] [Pseudomonas aeruginosa PAO1]
MEGAHIT-MaxBin2Refined-group-9.010_sub.fa	k141_11952	126047	127827	+	flhA	67-1856/2124	========/=====.	13/23	83.52	73.29	vfdb	NP_250143	(flhA) flagellar biosynthesis protein FlhA [Flagella (VF0273) - Motility (VFC0204)] [Pseudomonas aeruginosa PAO1]
MEGAHIT-MaxBin2Refined-group-9.010_sub.fa	k141_11952	131290	131657	+	cheY	1-362/375	========/======	2025-04-12	95.73	75.47	vfdb	NP_250147	(cheY) chemotaxis protein CheY [Flagella (VF0273) - Motility (VFC0204)] [Pseudomonas aeruginosa PAO1]
MEGAHIT-MaxBin2Refined-group-9.010_sub.fa	k141_11952	134217	134910	+	motC	11-704/741	========/======	13/26	91.9	69.45	vfdb	NP_250151	(motC) flagellar motor protein [Flagella (VF0273) - Motility (VFC0204)] [Pseudomonas aeruginosa PAO1]
MEGAHIT-MaxBin2Refined-group-9.010_sub.fa	k141_15051	34670	35272	-	vfr	49-645/645	.=======/======	15/32	90.54	68.99	vfdb	NP_249343	(vfr) cAMP-regulatory protein [Type IV pili (VF0082) - Adherence (VFC0001)] [Pseudomonas aeruginosa PAO1]
MEGAHIT-MaxBin2Refined-group-9.010_sub.fa	k141_2550	46694	47839	-	pilR	1-1128/1338	========/====..	27/44	83.33	74.72	vfdb	NP_253237	(pilR) two-component response regulator PilR [Type IV pili (VF0082) - Adherence (VFC0001)] [Pseudomonas aeruginosa PAO1]
MEGAHIT-MaxBin2Refined-group-9.010_sub.fa	k141_27742	100439	101145	+	flmH	26-729/735	========/======	2025-03-07	95.51	69.25	vfdb	WP_005300916	(flmH) short chain dehydrogenase/reductase family oxidoreductase [Polar flagella (VF0473) - Motility (VFC0204)] [Aeromonas hydrophila ML09-119]
MEGAHIT-MaxBin2Refined-group-9.010_sub.fa	k141_27742	111846	112173	+	pilZ	34-355/357	.=======/======	2025-02-06	90.2	67.68	vfdb	NP_251650	(pilZ) type 4 fimbrial biogenesis protein PilZ [Type IV pili (VF0082) - Adherence (VFC0001)] [Pseudomonas aeruginosa PAO1]
MEGAHIT-MaxBin2Refined-group-9.010_sub.fa	k141_27742	153430	154085	+	nueA	7-665/762	========/=====.	14/29	84.38	67.26	vfdb	WP_016351249	(nueA) NeuA protein [Polar flagella (VF0473) - Motility (VFC0204)] [Aeromonas hydrophila ML09-119]
MEGAHIT-MaxBin2Refined-group-9.010_sub.fa	k141_28725	124320	125698	+	manC	19-1403/1428	========/======	48/84	93.84	67.35	vfdb	WP_004522157	(manC) GDP-mannose pyrophosphorylase [Capsule I (VF0436) - Immune modulation (VFC0258)] [Burkholderia pseudomallei K96243]
MEGAHIT-MaxBin2Refined-group-9.010_sub.fa	k141_32165	66833	67867	-	tufA	157-1185/1185	.=======/======	2025-04-08	86.75	68.73	vfdb	WP_003028672	(tufA) elongation factor Tu [EF-Tu (VF0460) - Adherence (VFC0001)] [Francisella tularensis subsp. tularensis SCHU S4]
MEGAHIT-MaxBin2Refined-group-9.010_sub.fa	k141_39870	49503	49841	-	pilG	25-363/408	==============.	0/0	83.09	79.06	vfdb	NP_249099	(pilG) twitching motility protein PilG [Type IV pili (VF0082) - Adherence (VFC0001)] [Pseudomonas aeruginosa PAO1]
MEGAHIT-MaxBin2Refined-group-9.010_sub.fa	k141_39870	56973	58000	-	pilU	25-1052/1149	========/=====.	2025-04-06	89.21	76.92	vfdb	NP_249087	(pilU) twitching motility protein PilU [Type IV pili (VF0082) - Adherence (VFC0001)] [Pseudomonas aeruginosa PAO1]
MEGAHIT-MaxBin2Refined-group-9.010_sub.fa	k141_39870	58254	59225	-	pilT	1-972/1035	========/======	2025-04-08	93.53	80.74	vfdb	NP_249086	(pilT) twitching motility protein PilT [Type IV pili (VF0082) - Adherence (VFC0001)] [Pseudomonas aeruginosa PAO1]
MEGAHIT-MaxBin2Refined-group-9.010_sub.fa	k141_45253	127321	128339	-	pilM	44-1065/1065	========/======	2025-09-15	95.12	69.55	vfdb	NP_253731	(pilM) type IV pilus inner membrane platform protein PilM [Type IV pili (VF0082) - Adherence (VFC0001)] [Pseudomonas aeruginosa PAO1]
MEGAHIT-MaxBin2Refined-group-9.010_sub.fa	k141_54832	151	1786	-	htpB	7-1636/1650	========/======	14/26	98.18	63.85	vfdb	WP_197535493	(htpB) Hsp60 60K heat shock protein HtpB [Hsp60 (VF0159) - Adherence (VFC0001)] [Legionella pneumophila subsp. pneumophila str. Philadelphia 1]
MEGAHIT-MaxBin2Refined-group-9.010_sub.fa	k141_61900	8876	9830	+	cheB	29-983/1095	========/=====.	32/68	84.11	68.66	vfdb	WP_004198645	(cheB) chemotaxis-specific methylesterase [Flagella (VF0430) - Motility (VFC0204)] [Burkholderia pseudomallei K96243]
MEGAHIT-MaxBin2Refined-group-9.010_sub.fa	k141_61900	124331	124819	+	hsiB1/vipA/tssB	16-504/519	========/======	2025-02-06	93.64	76.22	vfdb	NP_248773	(hsiB1/vipA/tssB) type VI secretion system tubule-forming protein VipA [HSI-1 (VF0334) - Effector delivery system (VFC0086)] [Pseudomonas aeruginosa PAO1]
MEGAHIT-MaxBin2Refined-group-9.010_sub.fa	k141_61900	124926	126327	+	hsiC1/vipB/tssC	83-1484/1497	========/======	2025-04-06	93.45	79.43	vfdb	NP_248774	(hsiC1/vipB/tssC) type VI secretion system tubule-forming protein VipB [HSI-1 (VF0334) - Effector delivery system (VFC0086)] [Pseudomonas aeruginosa PAO1]
MEGAHIT-MaxBin2Refined-group-9.010_sub.fa	k141_61900	128483	130323	+	hsiG1/tssF	1-1817/1860	========/======	46/98	95.7	70.82	vfdb	NP_248778	(hsiG1/tssF) type VI secretion system hcp secretion island protein HsiG1 [HSI-1 (VF0334) - Effector delivery system (VFC0086)] [Pseudomonas aeruginosa PAO1]
MEGAHIT-MaxBin2Refined-group-9.010_sub.fa	k141_70087	43437	43966	+	algU	28-555/582	========/======	2025-03-06	90.38	68.61	vfdb	NP_249453	(algU) alginate biosynthesis protein AlgZ/FimS [Alginate (VF0091) - Biofilm (VFC0271)] [Pseudomonas aeruginosa PAO1]
MEGAHIT-MaxBin2Refined-group-9.010_sub.fa	k141_84194	30013	30972	-	gmd	19-981/1089	========/=====.	2025-07-11	87.79	67.11	vfdb	WP_002963680	(gmd) GDP-mannose 46-dehydratase [LPS (VF0367) - Immune modulation (VFC0258)] [Brucella melitensis bv. 1 str. 16M]
MEGAHIT-MaxBin2Refined-group-9.010_sub.fa	k141_86691	17997	19264	-	icl	14-1281/1287	========/======	2025-09-26	97.51	72.91	vfdb	YP_177728	(icl) Isocitrate lyase Icl (isocitrase) (isocitratase) [Isocitrate lyase (VF0253) - Others (VFC0346)] [Mycobacterium tuberculosis H37Rv]
MEGAHIT-MaxBin2Refined-group-9.018.fa	k141_27591	68996	69790	-	bspE	1-795/795	========/======	2025-04-10	99.37	71.88	vfdb	WP_002964749	(bspE) type IV secretion system effector BspE [T4SS secreted effectors (VF0695) - Effector delivery system (VFC0086)] [Brucella melitensis bv. 1 str. 16M]
MEGAHIT-MaxBin2Refined-group-9.018.fa	k141_32202	131763	132943	-	tufA	1-1175/1185	========/======	2025-11-20	98.57	66.33	vfdb	WP_003028672	(tufA) elongation factor Tu [EF-Tu (VF0460) - Adherence (VFC0001)] [Francisella tularensis subsp. tularensis SCHU S4]
MEGAHIT-MaxBin2Refined-group-9.018.fa	k141_3610	60980	61188	+	acpXL	1-209/237	==============.	0/0	88.19	73.68	vfdb	WP_002963616	(acpXL) acyl carrier protein [LPS (VF0367) - Immune modulation (VFC0258)] [Brucella melitensis bv. 1 str. 16M]
[truncated: 769 more rows]

## Sheet: 6. Abricate_CARD
#FILE	SEQUENCE	START	END	STRAND	GENE	COVERAGE	COVERAGE_MAP	GAPS	%COVERAGE	%IDENTITY	DATABASE	ACCESSION	PRODUCT	RESISTANCE
[truncated: 200 more rows]
